# Supplementary material for: Neurons and glial cells acquire a senescent signature after repeated mild traumatic brain injury in a sex-dependent manner
Source: Front Neurosci. 2022 Nov 3;16:1027116. doi: 10.3389/fnins.2022.1027116 (PMC9669743; doi:10.3389/fnins.2022.1027116)
Supplement: Supplementary file 1 [file Table_1.XLSX]

## Sheet: Cluster 0
	MGE	DR	MDGE
Xkr4	-2.59903	0.183901	-0.156187
Gm19938	-1.24247	0.375225	0.171654
Sox17	-12.148	0.000318167	-0.684018
Mrpl15	-3.61609	0.098844	-0.277738
Lypla1	-4.40568	0.0572701	-0.280252
Tcea1	-3.1404	0.127161	-0.16537
Rgs20	-5.80564	0.0221657	-0.31187
Gm16041	-9.62581	0.00180295	-0.53599
Atp6v1h	-1.47705	0.355393	0.0154052
Oprk1	-4.39319	0.03415	0.478132
Npbwr1	-9.09625	0.00212112	-0.232976
Rb1cc1	-0.365878	0.585428	0.406542
4732440D04Rik	-3.98078	0.0748754	-0.241881
St18	-8.28353	0.00328773	-0.0448693
Pcmtd1	-0.914749	0.461131	0.201972
Gm26901	-4.63094	0.0484675	-0.264864
Sntg1	-1.42864	0.353166	0.072885
Rrs1	-5.33804	0.0306501	-0.311337
Adhfe1	-8.30893	0.00371195	-0.245532
2610203C22Rik	-7.93357	0.00509068	-0.323496
Vxn	-2.18934	0.223141	-0.0254871
Mybl1	-7.3836	0.00657546	-0.140259
Vcpip1	-2.65936	0.178492	-0.173454
Sgk3	-3.58973	0.0991622	-0.256008
Mcmdc2	-4.92904	0.0423163	-0.367332
Snhg6	-5.56851	0.0271503	-0.367106
Ppp1r42	-8.43981	0.00424223	-0.570016
Cops5	-2.40719	0.2084	-0.144746
Cspp1	0.135755	0.698059	0.654324
Arfgef1	-1.47112	0.361968	-0.00510871
Cpa6	-7.25614	0.00731785	-0.166666
Prex2	-5.18516	0.0343621	-0.323251
A830018L16Rik	-1.64699	0.300456	0.0877147
Sulf1	-4.66397	0.041892	-0.0875756
Slco5a1	-5.61906	0.0249231	-0.294235
Ncoa2	-2.15342	0.245837	-0.129301
Gm29570	-10.7425	0.000530279	0.0822869
Tram1	-3.76411	0.0896171	-0.284429
Lactb2	-3.43797	0.108707	-0.2368
Eya1	-6.48022	0.0135751	-0.280172
Gm9947	-6.50732	0.0135751	-0.30732
Msc	-7.13686	0.0091208	-0.36473
Kcnb2	-1.95484	0.256973	0.00537865
Terf1	-2.78684	0.165129	-0.188689
Sbspon	-8.62228	0.00328773	-0.386282
4930444P10Rik	-8.28239	0.0045604	-0.515773
Rpl7	-2.65574	0.170007	-0.0995732
Rdh10	-5.31574	0.0316046	-0.333265
Gm28095	-11.0721	0.000424223	0.0598599
Stau2	-2.36926	0.214763	-0.150206
Gm7568	-8.36949	0.00328773	-0.131445
Ube2w	-2.79831	0.17022	-0.243963
Eloc	-3.01895	0.144236	-0.225676
Tmem70	-4.75835	0.0433768	-0.232254
Ly96	-8.3145	0.00339379	-0.121854
Jph1	-2.71902	0.174886	-0.203682
Gdap1	-1.69545	0.311062	-0.0107909
Gm28784	-9.33689	0.001909	-0.324844
Pi15	-8.88001	0.00243928	-0.215887
Gm28154	-8.05461	0.0045604	-0.286526
Gm16070	-6.24649	0.0154841	-0.235834
Crispld1	-5.27931	0.0312865	-0.282199
Gm28756	-7.29609	0.00784813	-0.307676
Gm15825	-10.4641	0.000848446	-0.30733
Tfap2d	-7.83094	0.0055149	-0.335796
Tfap2b	-10.5423	0.00074239	-0.195576
Mcm3	-10.4426	0.00106056	-0.607038
6720483E21Rik	-8.47664	0.00381801	-0.455137
Paqr8	-4.06419	0.0687241	-0.201656
Efhc1	-9.41384	0.00180295	-0.320492
Tram2	-9.51205	0.00212112	-0.654732
Tmem14a	-3.78565	0.0853749	-0.236017
Gsta3	-6.81155	0.011348	-0.353702
Gm28836	-8.76306	0.00286351	-0.329068
Kcnq5	-2.29143	0.218687	-0.0984894
Rims1	-0.662711	0.511189	0.305335
Gm27028	-11.8041	0.000424223	-0.721059
Gm29107	-6.86905	0.0110298	-0.370322
Ogfrl1	-2.41505	0.200339	-0.0957047
B3gat2	-3.7674	0.0901474	-0.296229
Smap1	-2.44748	0.205218	-0.162845
Sdhaf4	-5.18841	0.0324531	-0.244042
Fam135a	-2.73452	0.172447	-0.198922
Col9a1	-8.83763	0.00286351	-0.404381
Col19a1	-3.72072	0.0864355	-0.188876
Lmbrd1	-1.5463	0.337363	0.0212607
Adgrb3	0.381176	0.743239	0.809272
Gm9898	-12.0922	0.000318167	-0.622021
Phf3	-0.741177	0.511613	0.225671
Ptp4a1	-7.86351	0.00540885	-0.340517
Khdrbs2	-1.44204	0.328879	0.162273
Gm5415	-6.49005	0.0138933	-0.323443
Gm37724	-8.98933	0.00254534	-0.387805
Prim2	-5.3865	0.0302259	-0.339738
Rab23	-3.23785	0.125252	-0.241016
Bag2	-5.25354	0.0336197	-0.360175
Zfp451	-1.53176	0.34956	-0.0154299
Bend6	-2.89173	0.153145	-0.184895
Dst	0.355061	0.743981	0.781716
Gm26788	-8.18984	0.00445434	-0.38865
Gm37233	-5.71292	0.0235444	-0.3061
Ccdc115	-5.4712	0.0278927	-0.308619
Imp4	-4.49352	0.0537703	-0.277159
Ptpn18	-7.48284	0.00699968	-0.330077
Gm28417	-10.6001	0.000848446	-0.447977
Amer3	-5.02574	0.0382861	-0.31971
Arhgef4	-2.0521	0.256867	-0.0912943
Gm38336	-8.08017	0.00424223	-0.207911
Fam168b	-2.3404	0.218369	-0.145366
Plekhb2	-2.56297	0.189097	-0.160324
1110002O04Rik	-8.23173	0.00434829	-0.39606
Hs6st1	-3.58634	0.0982077	-0.238669
Gm33280	-8.96796	0.00243928	-0.304794
Uggt1	-2.58455	0.193552	-0.215502
Neurl3	-10.5321	0.00074239	-0.184969
Arid5a	-5.86052	0.0212112	-0.303318
4930403P22Rik	-7.54269	0.00731785	-0.454293
Kansl3	-2.23094	0.23608	-0.148407
Lman2l	-2.27806	0.232792	-0.175293
Cnnm4	-4.72727	0.0466645	-0.306551
Cnnm3	-3.29727	0.12101	-0.250738
Gm38033	-10.5023	0.00116661	-0.806191
Ankrd23	-5.62926	0.0268321	-0.410913
Ankrd39	-4.68689	0.051331	-0.403647
Sema4c	-4.67124	0.047513	-0.276491
D430040D24Rik	-8.70338	0.00296956	-0.321285
Cox5b	-2.09594	0.236186	-0.0140386
Actr1b	-0.926263	0.47216	0.156355
Gm33533	-5.36712	0.0320288	-0.403925
Zap70	-8.75476	0.00318167	-0.472687
Tmem131	-2.02769	0.263867	-0.105672
Gm38115	-4.70973	0.0484675	-0.343689
Vwa3b	-8.18889	0.00392406	-0.204841
Gm37020	-8.62702	0.00328773	-0.39106
Inpp4a	-1.64054	0.327818	-0.0315738
Coa5	-4.95827	0.0392406	-0.287722
Unc50	-3.34628	0.115601	-0.233794
Mgat4a	-2.95233	0.150175	-0.217263
2010300C02Rik	-1.42111	0.36165	0.0461657
Tsga10	-2.66095	0.182204	-0.204744
Gm26805	-7.80631	0.00604518	-0.443485
Lipt1	-6.99574	0.0101814	-0.381886
Mitd1	-4.94109	0.0373316	-0.198585
Mrpl30	-3.89797	0.0784813	-0.226902
Txndc9	-3.02119	0.144554	-0.231095
Eif5b	-1.17385	0.407572	0.120977
Rev1	-1.65457	0.329091	-0.0511931
Gm37062	-9.88695	0.00148478	-0.522163
Aff3	-3.9387	0.0829356	-0.34729
Gm16150	-9.93494	0.00127267	-0.348823
Gm16152	-4.4797	0.0563156	-0.330061
Lonrf2	-2.65162	0.182946	-0.20128
Chst10	-3.53686	0.107541	-0.320149
Pdcl3	-4.82697	0.0440132	-0.32192
Npas2	-4.05902	0.0738148	-0.299572
Rpl31	-2.85073	0.153251	-0.144896
Tbc1d8	-4.45897	0.0556793	-0.292921
Cnot11	-4.63718	0.0512249	-0.350932
Gm15832	-7.39716	0.00774207	-0.389486
Rnf149	-4.56453	0.0524976	-0.313643
Creg2	-2.10049	0.241913	-0.053155
D930019O06Rik	-8.04229	0.00519673	-0.462579
1700066B17Rik	-15.4522	0	0
Map4k4	-1.73739	0.312759	-0.0605805
Il1r2	-10.3532	0.000636335	0.222009
Gm16894	-5.19505	0.0358469	-0.394173
Il1r1	-7.12109	0.00827235	-0.208056
Il1rl2	-9.51553	0.00159084	-0.24324
Slc9a4	-8.91831	0.00286351	-0.485921
Slc9a2	-7.15775	0.00880263	-0.334459
Mfsd9	-6.87614	0.0109237	-0.363491
Gm29260	-12.3246	0.000212112	-0.297017
Gm28175	-5.80185	0.0211051	-0.237341
Pantr1	-3.708	0.0882384	-0.205936
Gm20646	-5.81374	0.0230141	-0.374172
Pou3f3	-2.2748	0.216778	-0.0692111
Pantr2	-8.49315	0.00318167	-0.208758
Dalir	-6.85982	0.0111359	-0.374874
Mrps9	-3.32777	0.115919	-0.219247
Gpr45	-3.18318	0.131827	-0.260156
Tgfbrap1	-3.39533	0.117404	-0.305182
8430432A02Rik	-8.69694	0.00328773	-0.461616
AI597479	-5.23929	0.0339379	-0.359507
Fhl2	-3.24366	0.1261	-0.256573
Nck2	-4.75731	0.0454979	-0.300083
Ecrg4	-8.3199	0.00413618	-0.412691
Gm29155	-9.42044	0.00148478	-0.0470976
Gm29156	-9.8544	0.00159084	-0.588456
Uxs1	-2.69183	0.173613	-0.165953
Tpp2	-1.87057	0.287941	-0.0745004
Mettl21c	-6.50968	0.0134691	-0.298374
Gm8251	-8.60281	0.00296956	-0.219801
Tex30	-6.84251	0.0111359	-0.357526
Poglut2	-5.49039	0.0275745	-0.311272
Bivm	-4.01734	0.0793297	-0.361821
Ercc5	-3.22994	0.124722	-0.22699
Gulp1	-8.80689	0.00275745	-0.318881
Col3a1	-9.58229	0.00148478	-0.211603
Col5a2	-5.7156	0.0161205	0.237701
Wdr75	-3.71896	0.0953442	-0.328627
Slc40a1	-7.09857	0.00848446	-0.221993
Dnah7b	-6.59072	0.0129388	-0.321637
Dnah7c	-6.34704	0.0160144	-0.385136
Slc39a10	-0.750209	0.480645	0.306719
Gm28151	-4.90738	0.0425284	-0.35287
Gm28826	-12.156	0.000318167	-0.692936
4933411E06Rik	-9.38281	0.00201506	-0.44945
Tmeff2	-2.58638	0.184855	-0.151009
Gm28322	-10.0249	0.00074239	0.336689
Gm28320	-3.17317	0.126206	-0.18728
Gm29325	-6.10293	0.0193022	-0.410009
9330175M20Rik	-8.50941	0.00392406	-0.527704
Cavin2	-6.47724	0.0144236	-0.364644
Nabp1	-4.82952	0.0430586	-0.292842
Myo1b	-2.38348	0.2014	-0.0717514
Gm29453	-7.40848	0.00795418	-0.439844
Gm28323	-8.13688	0.00445434	-0.335356
Stat4	-6.92904	0.0103935	-0.344744
Gm31812	-10.2316	0.000954502	-0.237856
Stat1	-4.66813	0.0480433	-0.289386
Gls	0.87895	0.843674	1.12419
Nab1	-3.74739	0.0895111	-0.265999
Nemp2	-5.25025	0.0327712	-0.320012
Mfsd6	-1.6029	0.332379	-0.0138677
Gm29670	-8.35313	0.00413618	-0.446164
Inpp1	-3.50432	0.106798	-0.277606
Hibch	-4.79596	0.0452858	-0.332021
1700019D03Rik	-5.33026	0.0324531	-0.386015
Mstn	-10.9411	0.000530279	-0.12479
Pms1	-4.98711	0.0411496	-0.385108
Ormdl1	-7.07403	0.00943896	-0.351173
Osgepl1	-4.24296	0.0636335	-0.269455
Asnsd1	-5.41207	0.0288472	-0.297976
Dnah7a	-7.39419	0.00837841	-0.500463
Stk17b	-8.30616	0.0036059	-0.200918
Hecw2	-1.30954	0.383604	0.0727197
Ccdc150	-9.3554	0.00137873	0.125844
Gtf3c3	-3.00369	0.145084	-0.21887
Pgap1	-2.12989	0.243716	-0.0932701
Ankrd44	-3.81343	0.0794358	-0.159779
Sf3b1	0.435297	0.775268	0.802525
Coq10b	-3.03553	0.140842	-0.20791
Hspd1	-2.86637	0.155584	-0.182337
Hspe1	-3.4098	0.108919	-0.211438
Mob4	-2.94429	0.149433	-0.202067
Rftn2	-9.00862	0.00243928	-0.345922
Gm10561	-10.2463	0.00127267	-0.667995
Mars2	-4.04307	0.0756178	-0.318428
Plcl1	-4.20713	0.0674515	-0.317677
Satb2	-2.70519	0.169371	-0.143626
9130024F11Rik	-1.78354	0.283169	0.0366415
1700066M21Rik	-5.67754	0.0244989	-0.328008
Tyw5	-4.70402	0.0496341	-0.372298
Maip1	-4.74249	0.04571	-0.291967
Spats2l	-2.57974	0.181674	-0.119316
Kctd18	-3.81501	0.085587	-0.268958
Sgo2a	-8.36513	0.00381801	-0.34278
Aox1	-9.08785	0.001909	-0.072475
Aox3	-9.75292	0.000954502	0.252038
Aox4	-6.83841	0.0109237	-0.325667
Aox2	-7.8712	0.00466645	-0.135259
Bzw1	-2.45703	0.203627	-0.16117
Clk1	-0.37187	0.587761	0.394811
Ppil3	-5.01152	0.0392406	-0.341012
Nif3l1	-5.64872	0.0240747	-0.273954
Orc2	-3.38303	0.115495	-0.269229
Gm15834	-6.22619	0.0166508	-0.320295
Fam126b	-0.952304	0.450949	0.196625
Ndufb3	-3.08563	0.132888	-0.174146
Cflar	-5.64496	0.0264079	-0.403639
Casp8	-11.3123	0.000424223	-0.193663
Trak2	-2.50226	0.204688	-0.213902
Stradb	-3.34396	0.11804	-0.261597
Tmem237	-4.07064	0.0736027	-0.30704
G730003C15Rik	-8.39012	0.00392406	-0.407478
Mpp4	-7.27746	0.00848446	-0.401457
Als2	-4.52914	0.055043	-0.346542
Cdk15	-10.7671	0.000954502	-0.791318
Fzd7	-8.18413	0.00403012	-0.238521
Gm973	-9.65622	0.00169689	-0.479489
Sumo1	-3.23533	0.120267	-0.179909
Nop58	-3.19702	0.127585	-0.226805
Bmpr2	-1.8566	0.283593	-0.0385772
Fam117b	-2.93867	0.153038	-0.23085
Ica1l	-4.14506	0.0696787	-0.302449
Wdr12	-2.76529	0.171174	-0.219006
Carf	-3.06943	0.138827	-0.221022
Nbeal1	-1.27226	0.395588	0.06562
Cyp20a1	-5.66215	0.0246049	-0.318829
Abi2	-0.674688	0.522749	0.261097
Raph1	-0.428242	0.56358	0.399046
Icos	-11.2785	0.000530279	-0.479741
Pard3b	-7.06316	0.00943896	-0.34027
Pard3bos1	-8.47163	0.00371195	-0.409454
Nrp2	-2.88951	0.140206	-0.055337
Gm29083	-10.0489	0.00106056	-0.202365
Gm4208	-12.5472	0.000212112	-0.550952
Ino80d	-2.11045	0.25061	-0.114065
Ino80dos	-5.22906	0.032241	-0.275267
Gm20342	-3.04312	0.141584	-0.223081
Ndufs1	-2.41534	0.209672	-0.161686
Eef1b2	-3.1622	0.122707	-0.135737
Gpr1	-8.9648	0.00307562	-0.63601
Zdbf2	-2.55602	0.167462	0.0219129
Adam23	-0.816602	0.483084	0.233022
Dytn	-11.9853	0.000318167	-0.504101
Mdh1b	-10.1538	0.00127267	-0.572916
Fastkd2	-4.07228	0.0751936	-0.339532
Klf7	-1.4508	0.347863	0.0725471
Creb1	-2.60794	0.179234	-0.128023
Mettl21a	-5.64387	0.0254534	-0.349438
2810408I11Rik	-9.15704	0.00265139	-0.616444
Ccnyl1	-4.66354	0.0504826	-0.356244
Fzd5	-8.9939	0.00222717	-0.199792
Plekhm3	-2.90637	0.15622	-0.228231
D630023F18Rik	-6.20711	0.0162265	-0.263951
Idh1	-5.89462	0.0212112	-0.337462
Pikfyve	-2.13609	0.249761	-0.134815
Pth2r	-8.18269	0.00434829	-0.346691
Map2	0.324228	0.732103	0.774102
Gm10558	-7.41527	0.00848446	-0.539761
Unc80	0.971469	0.854067	1.19905
Rpe	-3.48272	0.110404	-0.303908
Kansl1l	-3.1675	0.131085	-0.236323
Acadl	-7.10455	0.00774207	-0.0958874
Myl1	-7.89728	0.00424223	-0.0239778
Lancl1	-2.22661	0.236398	-0.146019
Erbb4	-5.42224	0.0248171	-0.0910625
Gm16076	-12.4323	0.000318167	-1.00417
Gm29113	-8.95713	0.00233323	-0.229721
Ikzf2	-4.05744	0.0677696	-0.174721
Gm29112	-10.2199	0.00106056	-0.377761
Gm28112	-7.77381	0.00636335	-0.484829
Spag16	-8.63323	0.00243928	0.0332952
Vwc2l	-4.76113	0.0387104	-0.0708374
Bard1	-9.1146	0.00212112	-0.251546
Abca12	-9.26332	0.00212112	-0.402228
Atic	-4.66034	0.0491038	-0.313093
Fn1	-4.64545	0.0264079	0.596654
Apol7d	-10.9992	0.000848446	-0.863623
Mreg	-8.52616	0.0036059	-0.4226
Pecr	-6.43112	0.0149539	-0.370516
Tmem169	-5.38893	0.030438	-0.35226
Xrcc5	-5.31966	0.0316046	-0.337181
2022-03-04	-5.27319	0.0330894	-0.356909
Smarcal1	-4.28666	0.0613002	-0.259288
Gm39662	-9.81922	0.00116661	-0.105099
Rpl37a	-2.08104	0.243504	-0.0431568
Igfbp2	-6.36194	0.0147418	-0.280598
Igfbp5	-2.77273	0.130237	0.167877
6030407O03Rik	-12.0006	0.000318167	-0.520884
Tns1	-6.68689	0.011348	-0.228749
Cxcr2	-8.44071	0.0036059	-0.336469
Arpc2	-1.96249	0.271715	-0.0827455
Aamp	-3.19172	0.127903	-0.2251
Pnkd	-2.80934	0.161947	-0.183124
Tmbim1	-4.57737	0.0533461	-0.349627
Gm29358	-5.31106	0.0316046	-0.328572
Catip	-7.48471	0.00636335	-0.19445
Slc11a1	-11.0481	0.000636335	-0.499918
Ctdsp1	-6.94658	0.0106056	-0.391484
Usp37	-3.40121	0.113268	-0.259318
Cnot9	-5.05965	0.037968	-0.341605
Plcd4	-7.42537	0.00774207	-0.417803
Zfp142	-3.36009	0.119843	-0.299597
Bcs1l	-3.93131	0.0782692	-0.256346
Rnf25	-3.89404	0.0828296	-0.300773
Stk36	-6.01408	0.0197264	-0.35239
Ttll4	-3.92702	0.0812387	-0.305781
Cyp27a1	-10.5644	0.000954502	-0.580953
Wnt6	-10.5012	0.000848446	-0.345709
Wnt10a	-5.35099	0.0294835	-0.268318
Cdk5r2	-2.70276	0.172977	-0.17159
Cfap65	-5.17364	0.0368014	-0.41066
Ihh	-9.87319	0.00148478	-0.508107
Nhej1	-7.32832	0.0081663	-0.397354
Slc23a3	-9.0443	0.00265139	-0.502311
Cnppd1	-3.92591	0.0822993	-0.323381
Retreg2	-2.2303	0.23502	-0.141268
Zfand2b	-4.08785	0.0713755	-0.279928
Abcb6	-4.56737	0.0502704	-0.253954
Atg9a	-2.03628	0.262594	-0.107283
Ankzf1	-3.13465	0.135964	-0.256189
Glb1l	-5.90171	0.0225899	-0.43541
Stk16	-3.74427	0.0921625	-0.304981
Tuba4a	-1.37586	0.35762	0.107586
Dnajb2	-3.3731	0.115071	-0.253985
Ptprn	0.346578	0.741436	0.778177
Gm28294	-10.8329	0.000424223	0.3101
Resp18	-2.98072	0.138085	-0.124566
Dnpep	-4.74532	0.0465585	-0.321328
Des	-13.3692	0.000106056	-0.554642
Speg	-1.7134	0.313395	-0.0395307
Gm15178	-11.1831	0.000636335	-0.641948
Gmppa	-4.09847	0.0745572	-0.353468
Asic4	-7.43986	0.00699968	-0.286921
Chpf	-3.3798	0.112843	-0.232495
Obsl1	-4.81241	0.0447555	-0.331482
Tmem198	-3.29565	0.117086	-0.201562
Inha	-2.59558	0.18931	-0.194561
Stk11ip	-4.2636	0.0660728	-0.344372
Slc4a3	-0.490203	0.567505	0.327074
Gm17751	-8.0067	0.00498462	-0.366656
Gm816	-9.20223	0.001909	-0.188314
Epha4	-0.239449	0.572277	0.565749
Sgpp2	-5.25367	0.0314986	-0.266285
Farsb	-3.97609	0.0776328	-0.289365
BC035947	-10.8575	0.000318167	0.699469
Acsl3	-1.86006	0.280093	-0.02412
Utp14b	-4.61392	0.0519673	-0.348412
Kcne4	-11.0858	0.000318167	0.460466
Scg2	-2.29776	0.190264	0.0960385
Ap1s3	-7.40141	0.00774207	-0.393758
Wdfy1	-3.02971	0.142539	-0.21936
Mrpl44	-4.92712	0.0400891	-0.287413
Serpine2	-2.96573	0.132888	-0.0542279
9830004L10Rik	-10.0214	0.00116661	-0.311738
Cul3	-2.70891	0.176477	-0.20663
Dock10	-4.34643	0.0543006	-0.144159
Nyap2	-1.48561	0.351257	0.0237359
Irs1	-4.57768	0.0517552	-0.306259
Gm9747	-11.4671	0.000424223	-0.358321
Rhbdd1	-6.91321	0.0109237	-0.400663
Gm28940	-8.98	0.00254534	-0.378372
Col4a4	-8.71958	0.00307562	-0.388264
Col4a3	-10.8393	0.00074239	-0.503969
C430014B12Rik	-10.3092	0.000848446	-0.147703
Mff	-2.05827	0.260049	-0.115223
Gm28941	-6.52039	0.0127267	-0.22731
Agfg1	-1.97339	0.268427	-0.0760891
A030005L19Rik	-8.40108	0.00413618	-0.494472
A030014E15Rik	-12.4212	0.000106056	0.593392
Sphkap	-1.42148	0.354332	0.0752913
Pid1	-1.96835	0.24658	0.0514295
Dner	-2.93778	0.139251	-0.0937501
Trip12	-1.01939	0.454661	0.11771
Fbxo36	-6.71299	0.0121964	-0.358929
Slc16a14	-6.08757	0.0203627	-0.471787
Sp110	-10.7397	0.000530279	0.0851844
Sp140	-8.33609	0.00424223	-0.465522
Sp100	-11.8786	0.000318167	-0.387172
A630001G21Rik	-11.0984	0.000318167	0.447177
Cab39	-2.33768	0.213702	-0.111482
Itm2c	-0.788139	0.469191	0.303585
4933407L21Rik	-7.40486	0.0064694	-0.138133
Gpr55	-9.38907	0.00201506	-0.455805
Spata3	-12.9059	0.000212112	-0.973859
2810459M11Rik	-6.93159	0.0109237	-0.419089
Psmd1	-2.40183	0.206597	-0.126855
Htr2b	-7.8778	0.00572701	-0.437341
Armc9	-1.90812	0.283805	-0.091177
B3gnt7	-10.1947	0.00116661	-0.489446
Gm28626	-13.3068	0.000106056	-0.473469
Ncl	-1.6086	0.328349	-0.00196398
C130036L24Rik	-5.89198	0.0213172	-0.342017
Ptma	-1.95189	0.260791	-0.0129535
Pde6d	-4.75536	0.0453919	-0.294772
Cops7b	-3.57987	0.101177	-0.275169
Nppc	-5.48214	0.0248171	-0.15102
Dis3l2	-2.90795	0.155266	-0.220967
Gm29055	-7.12608	0.00943896	-0.403384
Gm29374	-10.6135	0.000636335	-0.0468771
Ecel1	-6.29299	0.0136812	-0.103817
Prss56	-12.7159	0.000212112	-0.74751
Eif4e2	-3.55733	0.10192	-0.263171
Efhd1	-8.0257	0.00392406	-0.0406377
Gigyf2	-1.80583	0.300456	-0.0711332
Kcnj13	-5.61961	0.0265139	-0.384044
Snorc	-10.6196	0.000636335	-0.0532267
Ngef	-1.89101	0.279245	-0.0506956
Neu2	-7.41735	0.00731785	-0.328459
Inpp5d	-7.22193	0.00721179	-0.111282
Atg16l1	-1.95119	0.282639	-0.128312
Sag	-5.34556	0.0310743	-0.338692
Dgkd	-1.79004	0.305865	-0.0810844
Usp40	-1.98287	0.264503	-0.0643249
Ugt1a7c	-15.4522	0	0
Dnajb3	-8.82307	0.00296956	-0.44214
Mroh2a	-10.1379	0.00116661	-0.431084
Hjurp	-1.89382	0.276169	-0.0375348
Glrp1	-13.3358	0.000106056	-0.511098
Arl4c	-4.83874	0.0415739	-0.251446
Sh3bp4	-5.77745	0.022802	-0.324482
Agap1	-2.6994	0.171704	-0.157568
4933400F21Rik	-10.1175	0.00137873	-0.651236
Gbx2	-12.1493	0.000318167	-0.685413
Asb18	-8.23884	0.00392406	-0.255125
Ackr3	-6.71232	0.0116661	-0.294125
Gm28723	-9.78857	0.00169689	-0.614375
Cops8	-2.88936	0.160568	-0.250824
Col6a3	-8.85843	0.00169689	0.329467
Mlph	-10.9088	0.000530279	-0.0909891
Lrrfip1	-1.90976	0.289744	-0.122697
Ramp1	-3.14245	0.127797	-0.174627
Ube2f	-3.47751	0.111253	-0.30974
Scly	-5.30724	0.0325591	-0.367681
Espnl	-12.3559	0.000318167	-0.917315
Erfe	-9.77259	0.00137873	-0.298528
Ilkap	-3.55678	0.10351	-0.284971
Hes6	-5.89225	0.0206809	-0.298569
Per2	-2.97618	0.146251	-0.202918
Traf3ip1	-4.09466	0.0730724	-0.320637
Asb1	-4.83444	0.0428465	-0.29064
Gm29100	-7.89344	0.00540885	-0.370605
Twist2	-6.87771	0.0108177	-0.350992
Gm29101	-8.07761	0.00487857	-0.406963
Hdac4	-2.00802	0.265564	-0.0952403
Ndufa10	-2.1569	0.246262	-0.135272
Cops9	-4.13788	0.0669212	-0.237017
Gm29483	-12.1065	0.000318167	-0.637941
Gpc1	-4.0217	0.0743451	-0.272568
Gm29480	-7.37162	0.00806024	-0.421957
Ankmy1	-6.21968	0.0172871	-0.367881
Dusp28	-6.21793	0.0165447	-0.302796
5033417F24Rik	-7.53158	0.00752996	-0.484365
Rnpepl1	-2.88906	0.156644	-0.214828
9430060I03Rik	-7.95355	0.00519673	-0.373327
Capn10	-4.25668	0.0648001	-0.309392
Kif1a	-0.366932	0.584686	0.407317
Sned1	-7.23324	0.00827235	-0.320561
Mterf4	-4.45086	0.0558914	-0.290291
Gm28535	-8.47227	0.00339379	-0.280819
Pask	-5.35737	0.0313925	-0.36521
Ppp1r7	-3.16483	0.132464	-0.248751
Hdlbp	-2.10143	0.256231	-0.13705
2022-09-02	-4.93252	0.0419981	-0.359931
Farp2	-5.51012	0.0278927	-0.347572
Stk25	-1.54943	0.347651	-0.0252066
Bok	-4.34859	0.0567398	-0.209713
Thap4	-4.17551	0.0689363	-0.317456
Atg4b	-3.50877	0.104889	-0.256036
Dtymk	-3.73499	0.0891929	-0.248451
Ing5	-4.80643	0.0445434	-0.318649
D2hgdh	-5.34452	0.0318167	-0.371716
Neu4	-8.54106	0.00328773	-0.304369
Fam174a	-3.73784	0.0887687	-0.244423
St8sia4	-4.91137	0.0368014	-0.148207
Slco4c1	-6.19651	0.0177113	-0.379649
Panct2	-5.95722	0.0211051	-0.392913
D1Ertd622e	-2.12714	0.22505	0.0244295
Ppip5k2	-1.94849	0.27373	-0.0794048
Gin1	-3.40076	0.112101	-0.243934
Pam	-1.41871	0.347651	0.105519
B230216N24Rik	-1.07111	0.349136	0.446983
Gm7967	-11.8981	0.000424223	-0.823524
Cntnap5b	-5.32918	0.0320288	-0.36595
Gm28187	-12.7959	0.000212112	-0.842111
Cdh20	-4.8726	0.0404073	-0.244268
Rnf152	-4.31785	0.0474069	0.0802931
Gm17634	-9.9209	0.00116661	-0.208941
Pign	-3.5917	0.100965	-0.283979
Gm28404	-7.95987	0.00540885	-0.437397
Relch	-1.60666	0.33397	-0.0245097
Tnfrsf11a	-5.71581	0.0250292	-0.397217
Gm7160	-7.53845	0.00668151	-0.318798
Zcchc2	-3.24734	0.123979	-0.235774
Phlpp1	-3.7102	0.0924806	-0.275879
Bcl2	-2.774	0.161205	-0.141151
Kdsr	-2.51273	0.197582	-0.1734
Vps4b	-2.93965	0.154523	-0.245752
Serpinb8	-5.31245	0.0311804	-0.310473
Cdh7	-3.25426	0.119949	-0.195024
Cdh19	-8.82013	0.00233323	-0.0912542
Gm29088	-9.08991	0.00212112	-0.226555
Dsel	-2.57414	0.180825	-0.106959
9330185C12Rik	-7.15006	0.00721179	-0.0391758
Cntnap5a	-1.15354	0.344363	0.384407
Tsn	-2.39027	0.207551	-0.121946
Nifk	-5.39529	0.030332	-0.353585
Clasp1	-1.21626	0.402482	0.0966958
2900060B14Rik	-5.30073	0.0326652	-0.365856
Tfcp2l1	-10.2917	0.00106056	-0.451564
Gli2	-11.8568	0.000424223	-0.778452
Gm29455	-12.6819	0.000212112	-0.707661
Inhbb	-6.24564	0.0172871	-0.393882
Ralb	-4.27935	0.0617245	-0.261926
Gm27184	-11.568	0.000318167	-0.0512418
Tmem185b	-5.42393	0.0293775	-0.33612
Epb41l5	-4.95323	0.0393467	-0.286575
Ptpn4	-2.62633	0.18231	-0.170959
Tmem177	-6.82293	0.0102874	-0.223561
Cfap221	-10.7987	0.00074239	-0.46164
Sctr	-13.1036	0.000106056	-0.216006
Tmem37	-9.36329	0.00201506	-0.429642
Dbi	-3.32296	0.106268	-0.0890283
3110009E18Rik	-7.58695	0.00678757	-0.390216
Steap3	-9.76163	0.00116661	-0.0463435
C1ql2	-6.67628	0.0102874	-0.0765632
Celrr	-11.2863	0.000424223	-0.16604
Insig2	-3.39447	0.114116	-0.263346
Ccdc93	-3.68401	0.0958744	-0.301672
Htr5b	-8.48759	0.00339379	-0.29626
Ddx18	-2.71617	0.173083	-0.18588
Dpp10	-1.34528	0.372468	0.0794849
Actr3	-2.35069	0.215081	-0.133769
Slc35f5	-4.6312	0.0500583	-0.311714
Lypd1	-3.2205	0.0981016	0.128809
Nckap5	-5.1555	0.0339379	-0.275651
Mgat5	-2.11608	0.241913	-0.0687433
Tmem163	-5.39588	0.02662	-0.165856
Acmsd	-10.9296	0.00074239	-0.598192
2900009J06Rik	-9.25786	0.00201506	-0.322698
Ccnt2	-0.448273	0.579701	0.338328
Map3k19	-8.61543	0.00349984	-0.46957
Rab3gap1	-1.49001	0.358044	-0.00828216
Zranb3	-4.7491	0.0469827	-0.3382
Gm28800	-8.64286	0.00328773	-0.407051
R3hdm1	3.04237	0.978471	3.07377
Ubxn4	-2.26694	0.228762	-0.13898
Lct	-8.95605	0.00180295	0.14333
Mcm6	-7.20154	0.0091208	-0.429615
Dars	-3.96953	0.0785873	-0.300439
Cxcr4	-10.2438	0.000954502	-0.250354
Thsd7b	-4.84556	0.036059	-0.0529538
Gm15675	-9.19223	0.00212112	-0.330177
Cd55	-6.78139	0.0109237	-0.268506
Gm16083	-7.28002	0.0081663	-0.348889
Pfkfb2	-3.13308	0.13713	-0.26694
Yod1	-3.90994	0.0813448	-0.29058
AA986860	-8.03656	0.00381801	-0.0120337
Mapkapk2	-4.15967	0.0681939	-0.285995
Dyrk3	-5.35771	0.0307562	-0.336013
Eif2d	-3.53683	0.105313	-0.28992
Rassf5	-5.15068	0.0337257	-0.261782
Ikbke	-9.57508	0.00180295	-0.484368
Srgap2	-1.74765	0.307562	-0.0466779
Gm29488	-4.95324	0.0400891	-0.313551
Fam72a	-8.87785	0.00286351	-0.445028
Rab7b	-15.4522	0	0
Pm20d1	-11.9771	0.000318167	-0.495073
Slc41a1	-4.49716	0.0559975	-0.339354
Rab29	-9.02006	0.00222717	-0.226256
Nucks1	-2.31567	0.217308	-0.113611
Slc45a3	-10.9571	0.000636335	-0.404609
Elk4	-4.18091	0.0699968	-0.34489
Mfsd4a	-1.82777	0.293244	-0.0580283
Cdk18	-4.6422	0.0498462	-0.316596
Gm29629	-12.1016	0.000318167	-0.632428
Lemd1	-7.69149	0.00625729	-0.377869
Gm29695	-6.0603	0.0186658	-0.318956
Klhdc8a	-5.86557	0.0216354	-0.336946
Nuak2	-8.16548	0.0036059	-0.0592939
Tmcc2	-4.0067	0.074133	-0.253437
Dstyk	-2.56682	0.190158	-0.172247
6030442K20Rik	-5.26901	0.0331955	-0.357345
Rbbp5	-3.95503	0.0793297	-0.299493
Tmem81	-6.98487	0.0107116	-0.44423
Cntn2	-2.67723	0.171492	-0.133614
Nfasc	-1.25754	0.404285	0.0489695
Gm10538	-8.11931	0.00466645	-0.384792
Lrrn2	-2.18568	0.233005	-0.0842218
Mdm4	-1.67069	0.325061	-0.0495383
Pik3c2b	-4.54871	0.055043	-0.366119
Ppp1r15b	-3.94169	0.0768904	-0.241092
Plekha6	-1.77421	0.308728	-0.0786954
Gm19461	-8.96053	0.00222717	-0.16604
Etnk2	-3.45728	0.100011	-0.135823
Sox13	-10.7806	0.00074239	-0.442804
Snrpe	-4.06169	0.068512	-0.194693
Zc3h11a	-4.81099	0.0463464	-0.380448
Gm38394	-5.34822	0.0317107	-0.370607
Lax1	-9.31617	0.00222717	-0.526218
Atp2b4	-0.879414	0.386361	0.492527
Optc	-12.4819	0.000212112	-0.475924
Prelp	-9.32157	0.00201506	-0.38731
Fmod	-9.46938	0.00169689	-0.289443
Btg2	-2.61085	0.152508	0.10202
Chil1	-8.785	0.00265139	-0.240191
Mybph	-9.29345	0.00233323	-0.570285
Adora1	-2.37842	0.199491	-0.0529532
Ppfia4	-3.16524	0.123873	-0.152425
Tmem183a	-4.07304	0.072224	-0.282167
Cyb5r1	-5.22772	0.032241	-0.273922
Adipor1	-3.53914	0.104995	-0.28787
Klhl12	-3.17933	0.129812	-0.234086
Rabif	-5.6881	0.0254534	-0.393722
Kdm5b	-1.67335	0.321773	-0.0375358
Syt2	-5.05068	0.0321349	-0.0919932
Ppp1r12b	-2.02578	0.266836	-0.119906
Ube2t	-7.70225	0.0064694	-0.436769
Lgr6	-8.28796	0.00349984	-0.139519
Ptpn7	-11.7134	0.000424223	-0.622797
Arl8a	-2.53456	0.195249	-0.178098
Gm15445	-7.02848	0.00975713	-0.353314
Gpr37l1	-5.12763	0.0330894	-0.21123
Rnpep	-2.88146	0.156644	-0.207221
Timm17a	-2.86427	0.159508	-0.216171
Lmod1	-10.6044	0.000848446	-0.452496
Shisa4	-1.29736	0.381377	0.0932979
Ipo9	-2.67415	0.17934	-0.195088
Gm28277	-7.91133	0.00487857	-0.239729
Nav1	-0.522156	0.517764	0.427454
Gm4793	-6.93754	0.0104995	-0.367914
Csrp1	-5.57632	0.024711	-0.239118
Phlda3	-5.19726	0.0336197	-0.303848
Tnni1	-8.93992	0.00233323	-0.212322
Lad1	-10.2804	0.000954502	-0.287992
Tnnt2	-5.93579	0.018984	-0.218655
Igfn1	-2.63456	0.1436	0.165149
Tmem9	-4.16569	0.0656485	-0.237136
Cacna1s	-10.689	0.000636335	-0.125211
Gm15850	-11.5898	0.000424223	-0.489668
Kif21b	-1.82313	0.29335	-0.0539039
Mroh3	-15.4522	0	0
Inava	-8.61751	0.00349984	-0.471662
Gm26781	-9.33145	0.00201506	-0.397325
Gpr25	-12.0523	0.000212112	0.00700691
Camsap2	-2.29894	0.223141	-0.135089
9230116N13Rik	-9.15137	0.00201506	-0.214789
Ddx59	-7.75277	0.00668151	-0.534068
Kif14	-8.67916	0.00286351	-0.244375
Zfp281	-2.95653	0.150493	-0.224512
Gm19705	-9.2526	0.00222717	-0.46175
Gm4258	-2.58633	0.178598	-0.101272
Gm26936	-9.97465	0.00127267	-0.389427
Gm26930	-4.50434	0.05324	-0.273684
A430106G13Rik	-3.66962	0.0939654	-0.258261
Ptprc	-8.42438	0.00328773	-0.186749
Nek7	-6.34798	0.0142115	-0.213768
Lhx9	-7.54977	0.0064694	-0.283624
2310009B15Rik	-5.79299	0.0201506	-0.161707
Dennd1b	-2.45838	0.1979	-0.121371
4930596I21Rik	-11.5911	0.000424223	-0.490993
Crb1	-7.28845	0.00837841	-0.394339
Zbtb41	-4.39595	0.0574822	-0.275846
Aspm	-8.5374	0.00307562	-0.204465
Cfh	-7.8564	0.00487857	-0.184518
Kcnt2	-2.485	0.191643	-0.101633
Cdc73	-2.59083	0.188991	-0.187375
B3galt2	-2.58397	0.17022	-0.0295992
Glrx2	-2.39897	0.209566	-0.144587
Ro60	-2.53073	0.193128	-0.158502
Uchl5	-4.85111	0.0443313	-0.356467
Gm29170	-5.0854	0.0366953	-0.318187
Rgs2	-3.67916	0.0904656	-0.213047
Rgs13	-10.1072	0.00106056	-0.262116
Rgs1	-11.7351	0.000318167	-0.231281
Gm29514	-6.415	0.0154841	-0.404644
Brinp3	-0.38236	0.433662	0.822973
A230059L01Rik	-6.67467	0.0118782	-0.282393
Pla2g4a	-8.75471	0.00307562	-0.423729
Ptgs2os	-4.79945	0.039877	-0.152007
Ptgs2	-4.24215	0.0538763	-0.0285248
Odr4	-3.34385	0.117616	-0.256296
Tpr	-0.761025	0.49125	0.264417
Prg4	-9.83891	0.00137873	-0.366198
Hmcn1	-7.98437	0.00392406	0.000923114
Gm10138	-6.3995	0.015166	-0.359159
Ivns1abp	-1.81968	0.295684	-0.0618868
Swt1	-2.23463	0.230035	-0.114667
Trmt1l	-2.44046	0.209672	-0.186808
Rnf2	-5.06754	0.0378619	-0.345475
Fam129a	-9.77367	0.00127267	-0.184158
2810414N06Rik	-9.18475	0.00180295	-0.0881355
Edem3	-3.65384	0.0976774	-0.298371
1700025G04Rik	-2.38129	0.213915	-0.156529
Tsen15	-3.72264	0.093117	-0.298213
Colgalt2	-6.83941	0.0117722	-0.434584
Rgl1	-2.81695	0.161947	-0.190733
Gm15479	-8.1575	0.00403012	-0.211721
Gm28792	-4.91658	0.0435889	-0.397614
Arpc5	-2.98904	0.14763	-0.229316
Ncf2	-9.21855	0.00222717	-0.427233
Smg7	-2.7494	0.176159	-0.244522
Gm28791	-3.3234	0.118782	-0.250082
Nmnat2	-3.0492	0.142009	-0.233484
Lamc2	-4.7852	0.041892	-0.208867
Lamc1	-4.17114	0.0692544	-0.319732
E330020D12Rik	-10.5295	0.000848446	-0.37498
Shcbp1l	-6.38727	0.0147418	-0.305978
Dhx9	-2.35081	0.215293	-0.135318
Npl	-8.23204	0.00487857	-0.562372
Rgs8	-3.9702	0.0759359	-0.251594
Rgs16	-7.04105	0.00933291	-0.301802
Rnasel	-4.16003	0.0633153	-0.179264
Rgsl1	-5.9804	0.0207869	-0.394216
Teddm2	-5.41252	0.0308622	-0.395834
Teddm1b	-9.43003	0.00212112	-0.571389
Glul	-3.24389	0.118995	-0.173127
A830008E24Rik	-10.8742	0.000530279	-0.0548634
Cacna1e	0.201617	0.697317	0.721722
Gm9530	-9.17457	0.00233323	-0.44979
Ier5	-2.15776	0.230883	-0.0431104
Mr1	-10.8263	0.000636335	-0.268003
Stx6	-2.33989	0.217414	-0.138535
BC034090	-6.03022	0.0173931	-0.186951
Xpr1	-1.79502	0.291972	-0.0189962
Acbd6	-3.1409	0.132464	-0.224813
Qsox1	-4.06909	0.0708453	-0.250411
Cep350	-1.7879	0.302259	-0.0618385
Tor1aip1	-4.23645	0.0632092	-0.253297
Tor1aip2	-3.77218	0.0885566	-0.275321
Fam163a	-9.40524	0.00159084	-0.131191
Tdrd5	-5.14284	0.0355287	-0.329069
Axdnd1	-8.75563	0.00286351	-0.321569
Gm2000	-8.61245	0.00307562	-0.280151
Soat1	-3.7494	0.0876021	-0.236901
Abl2	-2.6591	0.182734	-0.207084
Tor3a	-6.01716	0.0193022	-0.324111
Fam20b	-3.75687	0.091208	-0.302574
Ralgps2	-1.7944	0.295153	-0.0340128
Angptl1	-7.84178	0.00562096	-0.374168
4930439D14Rik	-10.0965	0.00106056	-0.251133
Rasal2	-1.08103	0.433238	0.125697
Cryzl2	-8.70477	0.00254534	-0.100299
Sec16b	-6.61974	0.0138933	-0.453393
Brinp2	-1.22117	0.394103	0.122137
Astn1	-1.4455	0.359953	0.0285616
Gm37679	-8.1535	0.0045604	-0.386027
Pappa2	-8.72523	0.00222717	0.0716907
Cop1	-1.5202	0.341288	0.0306782
Tnr	-1.95512	0.269276	-0.0623692
Gm10530	-8.9852	0.00286351	-0.553557
Gm38039	-6.4102	0.015166	-0.369877
4930523C07Rik	-10.5244	0.000636335	0.0454041
Mrps14	-3.48301	0.104677	-0.227348
Cacybp	-3.80844	0.0826175	-0.211445
Rabgap1l	-0.83416	0.488917	0.198149
Gm36975	-9.86653	0.00116661	-0.153392
Gm37529	-2.73869	0.172977	-0.20752
Gpr52	-6.92763	0.0103935	-0.343336
Gm37328	-8.11458	0.00487857	-0.444152
Rc3h1	-2.56546	0.187719	-0.152262
Serpinc1	-6.45037	0.0142115	-0.316349
Zbtb37	-2.86082	0.157069	-0.190479
Gas5	-1.82768	0.290699	-0.0453586
Dars2	-5.30205	0.0329833	-0.381156
Cenpl	-8.33105	0.00381801	-0.308449
Klhl20	-3.76964	0.0896171	-0.289954
Ankrd45	-3.73567	0.0905716	-0.271268
Tex50	-9.3948	0.00201506	-0.46162
Prdx6	-2.62943	0.180719	-0.161415
Fasl	-10.7524	0.00074239	-0.413424
Suco	-2.94454	0.150175	-0.20947
4930558K02Rik	-9.9845	0.00116661	-0.27398
Pigc	-4.75321	0.0473009	-0.352049
Gm38304	-10.2643	0.00106056	-0.423465
Dnm3	-1.17348	0.388907	0.188982
2810442N19Rik	-9.82079	0.00106056	0.0307999
Dnm3os	-6.32657	0.0177113	-0.50992
Eef1aknmt	-4.33727	0.0591791	-0.259114
Vamp4	-3.27374	0.120691	-0.223413
Myoc	-7.40956	0.0064694	-0.14285
Prrc2c	-0.246696	0.622972	0.436051
Fmo1	-9.80186	0.00137873	-0.328389
Prrx1	-8.36151	0.00349984	-0.2136
Gorab	-5.68063	0.0243928	-0.324842
Kifap3	-0.753585	0.506735	0.227086
Scyl3	-3.84217	0.0871779	-0.322702
BC055324	-8.93045	0.00328773	-0.697493
Mettl18	-7.31114	0.0074239	-0.242615
F5	-12.5874	0.000212112	-0.597476
Slc19a2	-4.72183	0.0466645	-0.301108
Ccdc181	-5.93816	0.0205748	-0.337119
Blzf1	-3.70256	0.0941775	-0.294466
Nme7	-1.56582	0.331	0.0292102
Atp1b1	1.02936	0.847174	1.26863
Gm20743	-12.7111	0.000106056	0.258062
4930568G15Rik	-8.01169	0.00487857	-0.34065
Sft2d2	-7.15607	0.00869657	-0.315295
Tiprl	-3.32184	0.119631	-0.258786
Gm38190	-4.44181	0.0576943	-0.327043
Gpr161	-4.9822	0.0333015	-0.0749163
Dcaf6	-2.87584	0.155902	-0.194747
Gm37864	-5.75026	0.0235444	-0.343478
Mpc2	-2.35542	0.208081	-0.0907724
Adcy10	-6.29377	0.0150599	-0.243114
Gm38325	-8.61824	0.00328773	-0.382206
Mpzl1	-4.67053	0.0484675	-0.304473
Rcsd1	-8.65272	0.00307562	-0.320781
Creg1	-4.76374	0.0421041	-0.194689
Cd247	-8.97456	0.00201506	-0.0358446
Pou2f1	-2.82866	0.165235	-0.231444
Ildr2	-0.782902	0.483826	0.264508
5330438I03Rik	-9.81387	0.00159084	-0.54708
Gm15853	-9.08811	0.00222717	-0.295117
Tada1	-3.84273	0.0848446	-0.284121
Pogk	-4.06894	0.0705271	-0.243759
Gm16701	-7.47215	0.00774207	-0.464771
Gm16701.1	-6.39631	0.0156963	-0.405541
Fam78b	-4.0139	0.0771026	-0.317307
Uck2	-4.5804	0.0511189	-0.291133
Tmco1	-4.0961	0.0701029	-0.262233
Aldh9a1	-5.0189	0.0392406	-0.348394
Mgst3	-3.90385	0.0777389	-0.219073
Rxrg	-6.66916	0.0119843	-0.289684
Pbx1	-0.41512	0.562308	0.415429
Nuf2	-12.0398	0.000424223	-0.979145
Rgs5	-7.99475	0.00403012	-0.0479849
Rgs4	-1.44985	0.31997	0.194079
Ccdc190	-10.8579	0.000636335	-0.300935
Hsd17b7	-4.74626	0.0466645	-0.325551
3110045C21Rik	-9.13696	0.00243928	-0.475819
Ddr2	-8.54912	0.00286351	-0.113192
Uap1	-4.14026	0.0687241	-0.277754
Gm37748	-11.1106	0.000530279	-0.302564
Uhmk1	-2.82773	0.162371	-0.205291
Gm7694	-7.04368	0.00996924	-0.399587
Nos1ap	-1.27413	0.356666	0.213176
Olfml2b	-6.95046	0.0108177	-0.423934
Atf6	-2.44215	0.202673	-0.13951
Gm9929	-8.29126	0.00381801	-0.268378
Dusp12	-4.80054	0.04571	-0.350053
Gm26620	-7.48201	0.00795418	-0.513663
Fcgr2b	-9.58525	0.00127267	0.00777047
Fcgr3	-8.04681	0.00392406	-0.0618809
Cfap126	-10.1529	0.00106056	-0.30903
Sdhc	-4.1358	0.0671333	-0.239496
Pcp4l1	-6.32969	0.0144236	-0.216814
Nr1i3	-7.08427	0.00933291	-0.345147
Tomm40l	-4.20037	0.0702089	-0.368716
Apoa2	-9.38438	0.00169689	-0.203128
Fcer1g	-7.61663	0.00615124	-0.27801
Ndufs2	-2.69588	0.172765	-0.162936
Adamts4	-8.54878	0.00349984	-0.402348
B4galt3	-3.66293	0.0977834	-0.309028
Ppox	-4.30266	0.0635274	-0.326778
Usp21	-3.90441	0.0796479	-0.254629
Ufc1	-3.661	0.0914201	-0.21003
Gm20045	-3.79619	0.0842083	-0.226701
Dedd	-4.6417	0.0501644	-0.325274
Nit1	-2.38987	0.21349	-0.162246
Pfdn2	-2.9854	0.141266	-0.162104
Klhdc9	-6.48092	0.0138933	-0.314289
Nectin4	-8.1009	0.00424223	-0.228765
Arhgap30	-11.4627	0.000424223	-0.353541
Usf1	-4.66329	0.0489978	-0.31293
Tstd1	-7.83175	0.00530279	-0.280025
F11r	-8.82983	0.00318167	-0.548505
B930036N10Rik	-8.79196	0.00286351	-0.358251
Alyref2	-7.69479	0.00583307	-0.279908
Cd48	-10.8726	0.00074239	-0.538641
Slamf1	-9.11102	0.00286351	-0.680867
Cd84	-9.29874	0.00222717	-0.508532
Gm10521	-13.2138	0.000106056	-0.354461
Gm37065	-10.5737	0.000848446	-0.420649
Slamf6	-11.8813	0.000318167	-0.390183
Vangl2	-4.69252	0.0458161	-0.24531
Ncstn	-3.95818	0.0810266	-0.333182
Copa	-1.45397	0.367589	-0.0101914
Gm37756	-9.18908	0.00233323	-0.46449
Pex19	-3.61433	0.0985258	-0.271334
Dcaf8	-1.44465	0.366741	0.00245796
Pea15a	-2.49421	0.192915	-0.1204
Igsf8	-1.4462	0.344045	0.0930728
Atp1a2	-2.94791	0.132676	-0.0341023
Kcnj9	-1.12858	0.418178	0.129191
Kcnj10	-6.85216	0.0102874	-0.252869
Pigm	-4.38382	0.0598155	-0.321111
Slamf9	-9.60708	0.000848446	0.570515
Igsf9	-4.96014	0.0389225	-0.277854
Tagln2	-9.41017	0.00212112	-0.551223
Cfap45	-6.56697	0.0138933	-0.400512
4933439K11Rik	-9.34435	0.00212112	-0.484412
Vsig8	-8.17649	0.00477251	-0.474748
Slamf8	-12.732	0.000212112	-0.766528
Dusp23	-7.15304	0.00901474	-0.364088
Ackr1	-2.75159	0.168098	-0.179147
Cadm3	-1.2494	0.392831	0.0985712
Aim2	-7.96233	0.00487857	-0.291009
Ifi204	-13.3341	0.000106056	-0.508941
Mndal	-8.91731	0.00180295	0.182497
Ifi203	-8.53075	0.00222717	0.267895
Fmn2	-2.32733	0.225793	-0.180528
Grem2	-5.40132	0.0290593	-0.29778
Rgs7	-1.75397	0.297168	-0.00340299
Fh1	-3.84467	0.0806024	-0.212061
Kmo	-9.72276	0.00137873	-0.247721
Opn3	-6.06174	0.0187719	-0.328566
Chml	-4.81603	0.0440132	-0.310974
Exo1	-9.09152	0.00254534	-0.491212
Pld5	-4.36894	0.0451798	0.0986085
Rbm8a2	-7.06343	0.00933291	-0.324243
Gm38101	-9.08082	0.00222717	-0.287743
Cep170	-2.00851	0.269806	-0.118598
Sdccag8	-2.83996	0.162584	-0.219401
Gm15423	-9.86859	0.00159084	-0.602949
Akt3	-2.91463	0.152614	-0.202794
Gm26801	-8.68026	0.00286351	-0.245478
Zbtb18	-1.60439	0.326228	0.0115889
Gm29856	-12.1114	0.000318167	-0.643294
Gm37306	-7.63676	0.00678757	-0.440249
Adss	-1.9479	0.274366	-0.082167
Catspere1	-10.2277	0.00106056	-0.385859
Catspere2	-4.5028	0.0540885	-0.294956
Desi2	-3.27153	0.122813	-0.246329
B230369F24Rik	-4.95445	0.0382861	-0.248378
Cox20	-4.54705	0.0522855	-0.290319
Hnrnpu	0.803244	0.839007	1.05649
Efcab2	-5.95148	0.0218475	-0.437044
Kif26b	-5.46086	0.0286351	-0.336168
Gm16564	-10.1211	0.00127267	-0.539447
Smyd3	-3.62005	0.0973592	-0.259867
Tfb2m	-5.00828	0.0411496	-0.406296
Cnst	-3.71415	0.0937533	-0.299547
Sccpdh	-4.12637	0.0656485	-0.197799
Ahctf1	-2.03851	0.261534	-0.103677
Cdc42bpa	0.0132198	0.680454	0.56864
Coq8a	-4.99758	0.0413618	-0.403005
Gm37336	-8.48196	0.00371195	-0.419863
Psen2	-4.27438	0.0609821	-0.239497
Itpkb	-5.32999	0.0290593	-0.226388
Stum	-2.96519	0.142645	-0.155912
Parp1	-2.65525	0.185492	-0.224837
Lin9	-5.64856	0.0253473	-0.348112
Acbd3	-3.93776	0.0824053	-0.337099
Gm37768	-10.0099	0.00148478	-0.647927
H3f3a	-2.68566	0.176159	-0.180775
H3f3aos	-8.3924	0.00339379	-0.200328
Sde2	-4.59471	0.0530279	-0.358338
Lefty2	-12.2055	0.000318167	-0.74809
Pycr2	-4.1407	0.0714816	-0.334944
Lefty1	-9.5066	0.00180295	-0.414732
Tmem63a	-7.5807	0.00678757	-0.383939
Ephx1	-5.97544	0.01909	-0.266392
Nvl	-0.14	0.637926	0.508528
Cnih4	-4.10776	0.0692544	-0.256327
Wdr26	-2.36443	0.214869	-0.146086
A430110L20Rik	-6.32032	0.0164386	-0.396085
Cnih3	-2.32267	0.202354	-0.0177529
Dnah14	-6.03449	0.0185598	-0.284889
Lbr	-4.11201	0.0730724	-0.338
Enah	-0.871274	0.465585	0.231579
Srp9	-3.06866	0.138721	-0.219155
Degs1	-3.70982	0.0908898	-0.250464
1700047M11Rik	-6.74438	0.00954502	-0.0367669
Fbxo28	-3.46656	0.107541	-0.249829
Trp53bp2	-5.36311	0.0305441	-0.331433
Capn2	-3.68938	0.093117	-0.264949
Gm37885	-10.8099	0.000636335	-0.250928
Susd4	-1.68989	0.319652	-0.0445392
Tlr5	-15.4522	0	0
Disp1	-6.074	0.0194082	-0.388933
Brox	-3.37758	0.114964	-0.257137
Aida	-3.96593	0.0789055	-0.302665
Mia3	-1.59222	0.335879	-0.0182988
Taf1a	-4.09486	0.0756178	-0.370237
Gm37986	-6.7455	0.0126206	-0.440847
Hhipl2	-10.4237	0.000848446	-0.265678
Gm37214	-9.16018	0.00222717	-0.368101
Dusp10	-7.96278	0.00424223	-0.0898382
Hlx	-12.661	0.000212112	-0.683115
2022-03-02	-2.80847	0.158872	-0.154596
C130074G19Rik	-5.66969	0.0235444	-0.262821
Mark1	-2.0735	0.259625	-0.128102
Gm38251	-8.75067	0.00318167	-0.468554
Rab3gap2	-2.44704	0.205642	-0.165384
Iars2	-3.21817	0.127797	-0.250361
Bpnt1	-4.41613	0.0578004	-0.304006
4930532G15Rik	-6.30141	0.0159084	-0.329842
Eprs	-1.65168	0.323682	-0.0243981
Gm2061	-8.92789	0.00286351	-0.495606
Slc30a10	-5.3862	0.0298017	-0.319044
Lyplal1	-7.16721	0.0081663	-0.235705
Tgfb2	-6.06314	0.01909	-0.354215
Rrp15	-4.88176	0.0429526	-0.341555
A430105J06Rik	-8.07648	0.00498462	-0.436846
Spata17	-10.2034	0.00127267	-0.623853
1700007P06Rik	-11.3607	0.000530279	-0.566907
Gpatch2	-2.75148	0.170962	-0.203405
Gm38155	-9.58518	0.00137873	-0.107632
Gm37896	-9.39008	0.001909	-0.378834
Esrrg	-6.3305	0.0139994	-0.174556
Gm36388	-8.30516	0.00392406	-0.321899
Kctd3	-2.75735	0.174356	-0.237638
Kcnk2	-1.59422	0.243822	0.441804
2900042K21Rik	-5.86354	0.0214233	-0.320696
A430027H14Rik	-6.46784	0.0128328	-0.186631
Cenpf	-7.6543	0.0055149	-0.158312
Ptpn14	-4.65928	0.0467706	-0.241806
Gm37422	-7.85424	0.00562096	-0.386691
Smyd2	-3.38678	0.112313	-0.232679
Prox1	-6.49864	0.0115601	-0.0668175
Gm28172	-12.2524	0.000318167	-0.800643
Prox1os	-9.8278	0.00148478	-0.461764
Rps6kc1	-3.37083	0.11857	-0.29494
Angel2	-1.61887	0.331212	-0.0247635
Vash2	-8.2053	0.00445434	-0.404218
Flvcr1	-4.49016	0.057058	-0.359417
Tatdn3	-3.84678	0.0888747	-0.35512
Nsl1	-10.0727	0.00116661	-0.364315
Batf3	-8.54371	0.00339379	-0.35284
Atf3	-11.0527	0.00074239	-0.727134
D730003I15Rik	-5.05347	0.0396649	-0.3985
Gm37168	-8.35589	0.00392406	-0.372999
Nenf	-3.1334	0.130237	-0.192854
Pacc1	-6.22317	0.0164386	-0.298775
Ppp2r5a	-2.53022	0.198218	-0.195529
Gm32200	-5.38719	0.0279987	-0.230002
Dtl	-5.43576	0.0300138	-0.37888
Ints7	-2.21324	0.234808	-0.122902
Lpgat1	-1.25825	0.391452	0.0947981
Gm38037	-10.4153	0.00116661	-0.716393
Nek2	-8.85613	0.00254534	-0.253153
1700034H15Rik	-6.7239	0.0124085	-0.394734
Slc30a1	-3.90199	0.0804963	-0.267495
Gm26670	-10.1062	0.00116661	-0.398566
Traf5	-6.8312	0.0110298	-0.332379
Gm26879	-4.40495	0.0598155	-0.342255
Rcor3	-2.17696	0.237247	-0.101536
Gm10516	-6.64489	0.0131509	-0.399375
Kcnh1	-1.87961	0.274684	-0.0155391
Hhat	-6.44827	0.0139994	-0.292549
Sertad4	-5.59214	0.0248171	-0.261127
Gm15867	-9.31461	0.00169689	-0.132322
Syt14	-2.16214	0.239368	-0.0995526
Utp25	-3.45812	0.109237	-0.263973
A130010J15Rik	-6.79241	0.0120904	-0.425938
Traf3ip3	-12.2818	0.000318167	-0.833648
Lamb3	-8.22388	0.00424223	-0.352533
Hsd11b1	-6.3695	0.0143175	-0.246056
G0s2	-6.53376	0.0117722	-0.128236
Camk1g	-4.0547	0.074239	-0.303514
Plxna2	-1.17456	0.406724	0.123271
Cd34	-2.99447	0.139994	-0.15812
Gm16897	-8.39531	0.00371195	-0.332535
A330023F24Rik	-0.982995	0.453495	0.157813
Gm32250	-7.21338	0.0091208	-0.4415
Cd46	-3.21528	0.12504	-0.215998
Cr1l	-2.689	0.178704	-0.204813
Cr2	-7.0533	0.00996924	-0.409233
Fam171a1	-3.54609	0.103829	-0.278705
Nmt2	-1.66932	0.320076	-0.0258733
Rpp38	-6.02166	0.0182416	-0.247092
Meig1	-9.91978	0.00137873	-0.448798
Dclre1c	-3.43238	0.110616	-0.256319
Suv39h2	-6.29607	0.0163326	-0.362456
Hspa14	-3.71714	0.0918443	-0.272862
Gm45902	-5.18432	0.0353166	-0.361936
Cdnf	-10.7193	0.000530279	0.106382
Fam107b	-9.15639	0.00265139	-0.615787
Frmd4a	-1.05532	0.432389	0.154243
Gm10862	-2.2706	0.227596	-0.135266
Gm38085	-3.14734	0.137342	-0.283431
1700080N15Rik	-4.45357	0.0578004	-0.341462
Gm13189	-8.93847	0.00265139	-0.395274
Gm37814	-3.45066	0.112313	-0.296572
Gm37107	-4.26712	0.0670273	-0.368592
Gm38348	-4.67678	0.0491038	-0.329547
Gm13187	-7.30806	0.00933291	-0.569662
Gm36988	-3.6729	0.0965108	-0.300102
Gm13179	-9.02318	0.00286351	-0.591974
Prpf18	-2.78174	0.171068	-0.234569
Bend7	-5.56845	0.0250292	-0.249693
Sephs1	-5.36747	0.0311804	-0.365537
Phyh	-4.50165	0.0549369	-0.316253
Ucma	-9.08628	0.00201506	-0.148887
Mcm10	-7.48405	0.00625729	-0.169537
Optn	-5.63577	0.0259837	-0.371082
4930551O13Rik	-8.51565	0.00371195	-0.453826
Ccdc3	-6.43916	0.0149539	-0.378577
Camk1d	-2.54237	0.193552	-0.17331
Cdc123	-3.16801	0.13013	-0.226292
Nudt5	-2.74178	0.172447	-0.206184
Gm13199	-7.46545	0.00636335	-0.175115
Sec61a2	-1.58965	0.331424	0.00353319
Dhtkd1	-4.82726	0.043695	-0.311749
Upf2	-1.94174	0.263124	-0.0156443
Proser2	-8.07527	0.00509068	-0.466002
Echdc3	-13.6052	0.000106056	-0.872101
Usp6nl	-5.42544	0.0275745	-0.246267
Gm13391	-12.3294	0.000212112	-0.302362
Celf2	1.97329	0.943896	2.05659
Gm10855	-2.83545	0.164068	-0.228014
Gm10115	-0.164255	0.593382	0.588697
Gata3	-11.1385	0.000212112	0.989966
Taf3	-3.54034	0.0991622	-0.206611
Atp5c1	-2.89847	0.151129	-0.17253
Kin	-4.24244	0.0654364	-0.309252
Itih2	-11.5963	0.000424223	-0.496657
Itih5	-9.22614	0.00180295	-0.130084
Gm13261	-10.586	0.00074239	-0.24079
Sfmbt2	-5.21006	0.030438	-0.173232
Prkcq	-8.86685	0.00243928	-0.202592
8030442B05Rik	-15.4522	0	0
Gm13293	-10.9586	0.000424223	0.17877
Pfkfb3	-4.80188	0.0465585	-0.377924
Rbm17	-3.59344	0.100541	-0.279643
Il15ra	-5.42802	0.0302259	-0.381297
Fbh1	-2.79821	0.168098	-0.225776
Ankrd16	-2.86654	0.162902	-0.248815
Itga8	-3.71943	0.0896171	-0.239737
E030013I19Rik	-9.03287	0.00254534	-0.431853
Mindy3	-3.35638	0.117192	-0.263611
Pter	-5.5427	0.0279987	-0.385661
C1ql3	-1.05079	0.350408	0.462056
Rsu1	-3.11564	0.134691	-0.223604
Gm13270	-8.52052	0.0036059	-0.416917
Cubn	-9.30938	0.001909	-0.296944
Trdmt1	-6.12997	0.0174992	-0.295621
Vim	-7.58263	0.00657546	-0.340078
St8sia6	-8.04098	0.00445434	-0.238875
Hacd1	-5.11871	0.036059	-0.326294
Stamos	-9.25514	0.00233323	-0.531436
Stam	-3.12104	0.137342	-0.257132
Tmem236	-10.9363	0.000636335	-0.382803
Mrc1	-10.5803	0.00074239	-0.234839
Slc39a12	-6.99936	0.00890869	-0.192874
Cacnb2	-2.05364	0.248595	-0.0456074
Gm10848	-4.97212	0.0382861	-0.266058
Gm13269	-5.05887	0.0372256	-0.312346
Nsun6	-2.78647	0.165659	-0.192946
Arl5b	-3.66061	0.0935412	-0.242726
Plxdc2	-3.07698	0.128858	-0.121063
Nebl	-1.96171	0.263549	-0.0379387
A930004D18Rik	-7.82361	0.00572701	-0.382879
Skida1	-6.81776	0.0110298	-0.318907
Mllt10	-2.0688	0.258776	-0.118674
Dnajc1	-1.70909	0.309895	-0.0190115
Commd3	-3.39037	0.113162	-0.247123
Bmi1	-4.41336	0.0601336	-0.358319
Spag6	-8.06849	0.00434829	-0.231783
Gm20539	-11.8832	0.000318167	-0.392251
Carlr	-8.43009	0.00349984	-0.2827
Pip4k2a	-4.21746	0.066603	-0.309751
Armc3	-11.6222	0.000424223	-0.524494
4930447M23Rik	-8.22994	0.00403012	-0.284635
Msrb2	-4.8478	0.0440132	-0.34276
Gm33940	-8.75022	0.00307562	-0.419195
Otud1	-4.42548	0.0581186	-0.321274
Etl4	-2.46451	0.190582	-0.0731433
Gm17171	-10.1774	0.00116661	-0.47166
Gm13362	-6.78287	0.011454	-0.338379
Arhgap21	-0.968765	0.461555	0.146628
Gm13380	-8.92225	0.00307562	-0.592995
Gm13375	-8.61386	0.00339379	-0.42359
Enkur	-7.42745	0.00784813	-0.439526
Thnsl1	-3.90615	0.0852689	-0.354758
Gpr158	-1.53123	0.327394	0.0796085
Gad2	-4.25987	0.0555732	-0.0909877
Apbb1ip	-7.42373	0.00689363	-0.24871
Pdss1	-4.07477	0.0743451	-0.325656
Abi1	-3.01259	0.1436	-0.212933
Acbd5	-2.89472	0.157811	-0.231191
Mastl	-6.39435	0.015272	-0.364053
Yme1l1	-1.95881	0.277336	-0.108602
4931423N10Rik	-8.87115	0.00265139	-0.327221
Nxph2	-8.67533	0.00201506	0.266438
Spopl	-2.75257	0.171704	-0.210752
Hnmt	-6.22241	0.017075	-0.352801
Psd4	-10.5021	0.00074239	-0.15402
Cacna1b	-0.68256	0.528794	0.236637
Ehmt1	-1.96145	0.278078	-0.115099
Arrdc1	-5.25127	0.0336197	-0.357902
Zmynd19	-5.18647	0.0329833	-0.265488
Dph7	-4.42764	0.0573762	-0.30489
Mrpl41	-2.6394	0.186764	-0.218848
Pnpla7	-6.04119	0.0181355	-0.258231
Nsmf	-1.97825	0.271185	-0.0956936
Nrarp	-8.42096	0.00349984	-0.273502
Tor4a	-10.4612	0.000954502	-0.47426
Nelfb	-3.13398	0.133736	-0.231684
Tubb4b	-1.94262	0.26673	-0.0361614
Slc34a3	-10.7788	0.000424223	0.366436
Rnf208	-2.82962	0.161099	-0.195827
Ndor1	-3.47833	0.106798	-0.251608
Tmem203	-5.30781	0.0313925	-0.315613
Tprn	-6.87933	0.00986319	-0.219358
Ssna1	-3.86434	0.0843143	-0.296696
Anapc2	-3.8294	0.0853749	-0.27977
Grin1	0.241262	0.732315	0.690718
Grin1os	-7.763	0.00636335	-0.47396
Man1b1	-3.30756	0.118889	-0.235525
Dpp7	-4.56752	0.0522855	-0.310802
Uap1l1	-6.73013	0.0118782	-0.337971
Sapcd2	-10.014	0.000954502	-0.0146352
Entpd2	-8.35477	0.00403012	-0.410339
Npdc1	-1.40326	0.370241	0.0301554
Fut7	-9.28574	0.00159084	-0.00993695
Abca2	-2.0536	0.257822	-0.0981409
Paxx	-4.12181	0.0695726	-0.276991
Clic3	-12.934	0.000106056	-0.0079037
Ptgds	-1.54309	0.289957	0.242937
C8g	-10.2014	0.00106056	-0.358767
Fbxw5	-3.02142	0.14763	-0.261693
Traf2	-6.56596	0.0145296	-0.464108
Edf1	-2.54588	0.188885	-0.141618
Mamdc4	-7.98291	0.00487857	-0.311703
Phpt1	-6.14261	0.0173931	-0.299504
Ajm1	-2.31823	0.224626	-0.16395
Rabl6	-2.08359	0.25761	-0.126949
Fcnaos	-12.3001	0.000318167	-0.854235
Ccdc183	-8.4977	0.00371195	-0.435726
Tmem141	-5.62281	0.0244989	-0.273222
A230005M16Rik	-11.0614	0.00074239	-0.736264
Bmyc	-2.47664	0.192915	-0.102827
Kcnt1	-1.21216	0.3993	0.112252
Camsap1	-2.05977	0.256973	-0.0995616
Ubac1	-4.10259	0.0749814	-0.365781
Nacc2	-4.16598	0.0601336	-0.11084
Tmem250-ps	-4.53975	0.0509068	-0.244458
1810012K08Rik	-11.7482	0.000424223	-0.660391
Qsox2	-3.5124	0.103192	-0.236139
Ccdc187	-7.92194	0.00487857	-0.250396
Gpsm1	-3.53474	0.104571	-0.27763
Dnlz	-4.14549	0.0672394	-0.251475
Card9	-11.0482	0.00074239	-0.722391
Gm13562	-10.6103	0.000954502	-0.628477
Snapc4	-2.77836	0.17075	-0.228501
Gm13563	-7.5971	0.00625729	-0.283062
Entr1	-1.75192	0.31541	-0.0872938
Pmpca	-3.72815	0.0949199	-0.331394
Inpp5e	-4.63242	0.0522855	-0.375734
Sec16a	-3.5114	0.10701	-0.287547
0610009E02Rik	-5.51076	0.02662	-0.280845
Notch1	-7.67742	0.00625729	-0.363736
Egfl7	-4.58674	0.0504826	-0.279398
Agpat2	-10.6534	0.000530279	0.17485
Dipk1b	-2.13041	0.244459	-0.0981735
Surf6	-5.61494	0.0256655	-0.332449
Med22	-5.33435	0.0318167	-0.361538
Rpl7a	-2.61077	0.182416	-0.156234
Surf1	-4.13154	0.0691484	-0.277906
Surf2	-4.25935	0.0650122	-0.316779
Surf4	-4.10873	0.0681939	-0.235034
Rexo4	-2.63926	0.188037	-0.22851
Adamts13	-9.11575	0.00243928	-0.454348
Cacfd1	-3.94761	0.0796479	-0.29785
Slc2a6	-4.45666	0.0568459	-0.320524
Adamtsl2	-6.62571	0.0128328	-0.34482
Fam163b	-4.06546	0.0707392	-0.244611
Sardh	-9.35999	0.00169689	-0.178365
Vav2	-6.69293	0.0118782	-0.300692
Brd3os	-5.59298	0.0291653	-0.494889
Brd3	-2.18993	0.23555	-0.104145
Wdr5	-4.47422	0.0575883	-0.356816
Gm13421	-7.39075	0.00774207	-0.383052
Rxra	-6.11859	0.0188779	-0.39363
Col5a1	-4.44774	0.0510128	-0.155408
F730016J06Rik	-10.5876	0.000954502	-0.60501
Olfm1	0.512302	0.747269	0.932596
Gm13373	-10.5952	0.000954502	-0.612804
Ppp1r26	-5.0604	0.0388164	-0.37424
1700007K13Rik	-8.14137	0.00477251	-0.43941
Mrps2	-5.93929	0.0206809	-0.345671
Gm10134	-11.4077	0.000530279	-0.616899
Ralgds	-3.27253	0.121964	-0.237329
Gtf3c5	-5.54686	0.0267261	-0.322719
Tsc1	-1.6938	0.320076	-0.0503608
Spaca9	-8.85357	0.00233323	-0.125038
Ak8	-9.13406	0.00233323	-0.408758
Gtf3c4	-4.05437	0.074239	-0.303192
Ddx31	-5.54819	0.0271503	-0.346769
Barhl1	-10.7914	0.000636335	-0.231577
Ttf1	-3.42462	0.111783	-0.2637
Setx	-2.10413	0.25061	-0.107752
Ntng2	-7.52366	0.00699968	-0.371056
6530402F18Rik	-4.93654	0.0416799	-0.352981
Med27	-5.01261	0.0384983	-0.314544
Rapgef1	-3.32535	0.120798	-0.276292
Gm13420	-10.8239	0.000530279	-0.00241394
Trub2	-4.0734	0.0744512	-0.326342
Coq4	-4.77519	0.0463464	-0.344635
Slc27a4	-3.35962	0.115283	-0.243155
Urm1	-3.67368	0.0939654	-0.262331
Cercam	-6.94816	0.0103935	-0.363919
Odf2	-1.13157	0.428677	0.0904289
Gle1	-2.46354	0.201294	-0.151062
Sptan1	-0.399524	0.588291	0.365856
Wdr34	-4.19788	0.0676636	-0.312957
Set	-2.03587	0.260685	-0.0963461
Zdhhc12	-6.26012	0.0164386	-0.335785
Zer1	-1.25178	0.402057	0.0626963
Tbc1d13	-4.7474	0.0468767	-0.33324
Endog	-5.07894	0.0369074	-0.320041
Spout1	-3.99696	0.0780571	-0.318111
Kyat1	-6.3359	0.015272	-0.305502
1700084E18Rik	-9.84507	0.00137873	-0.372485
Lrrc8a	-3.93535	0.07986	-0.289418
Phyhd1	-4.06006	0.0734967	-0.294376
Dolk	-4.22807	0.0642698	-0.268915
Nup188	-5.08826	0.0362711	-0.304282
Sh3glb2	-1.51588	0.350833	-0.00479527
Miga2	-2.90456	0.155372	-0.218562
Dolpp1	-4.16066	0.0686181	-0.295932
Crat	-3.63534	0.0995864	-0.307794
Gm16323	-8.71103	0.00328773	-0.47584
Ptpa	-2.62871	0.182204	-0.172502
Ier5l	-3.1311	0.130873	-0.197582
Cstad	-5.92607	0.0218475	-0.411592
1700001O22Rik	-7.06426	0.00859052	-0.205493
Ntmt1	-5.14794	0.0348924	-0.308095
Asb6	-3.96724	0.0786934	-0.300091
Prrx2	-10.4077	0.000530279	0.428847
Ptges	-7.86	0.00540885	-0.336993
Tor1b	-3.00228	0.145296	-0.219576
Tor1a	-3.98383	0.0767844	-0.281253
BC005624	-2.80613	0.165977	-0.215379
Usp20	-3.02183	0.150175	-0.286769
Fnbp1	-2.42359	0.210945	-0.17866
D330023K18Rik	-4.58405	0.0514371	-0.303737
Gpr107	-2.35833	0.222611	-0.191058
Ncs1	-2.53027	0.194188	-0.165945
Hmcn2	-12.0762	0.000318167	-0.60431
Ass1	-6.44307	0.0143175	-0.319758
Fubp3	-2.32555	0.227808	-0.191563
Prdm12	-10.6433	0.000954502	-0.662737
Exosc2	-4.65243	0.0484675	-0.28636
Abl1	-3.70952	0.0926928	-0.278502
Fibcd1	-5.95138	0.015272	0.0796259
Lamc3	-11.1408	0.000424223	-0.0124381
Aif1l	-10.0312	0.00106056	-0.184307
Nup214	-3.15873	0.1331	-0.249564
Fam78a	-5.9187	0.0212112	-0.361573
Plpp7	-4.27538	0.0633153	-0.294666
Prrc2b	-1.04754	0.441934	0.130517
Gm13610	-9.03226	0.00265139	-0.490135
Pomt1	-4.48583	0.0543006	-0.283625
Uck1	-4.49539	0.0581186	-0.39122
Swi5	-2.75249	0.169795	-0.194538
Golga2	-3.18309	0.130767	-0.248412
Dnm1	-0.359629	0.599321	0.378953
Ciz1	-3.19382	0.131933	-0.271953
1110008P14Rik	-2.2868	0.213172	-0.0570131
Lcn2	-11.1478	0.000530279	-0.341683
Ptges2	-4.52002	0.0538763	-0.306519
Slc25a25	-2.70624	0.174992	-0.191779
Naif1	-8.05676	0.00477251	-0.35428
Fam102a	-3.86473	0.0819811	-0.256594
Dpm2	-2.97855	0.147736	-0.219855
9430097D07Rik	-8.86901	0.00254534	-0.266175
Pip5kl1	-5.43477	0.0296956	-0.362511
St6galnac4	-4.56305	0.0536642	-0.343872
St6galnac6	-3.95051	0.0767844	-0.247923
Ak1	-3.64548	0.0953442	-0.255134
Eng	-8.43042	0.00339379	-0.238638
Fpgs	-5.06018	0.0394528	-0.397485
Cdk9	-1.16298	0.413618	0.110613
Sh2d3c	-4.81269	0.0429526	-0.272443
6330409D20Rik	-8.61125	0.00275745	-0.121406
Ttc16	-8.23944	0.00445434	-0.438585
Tor2a	-4.04321	0.0738148	-0.283758
Ptrh1	-7.67394	0.0064694	-0.40833
Cfap157	-9.46106	0.00169689	-0.280996
Stxbp1	-0.146458	0.64694	0.481825
Gm13524	-5.3677	0.0306501	-0.341024
Fam129b	-5.45259	0.0283169	-0.311763
Lrsam1	-4.61237	0.0511189	-0.32312
Rpl12	-2.24707	0.219854	-0.061806
Slc2a8	-3.57539	0.0990561	-0.24013
Garnl3	-2.06715	0.242868	-0.025493
Ralgps1	-1.59921	0.343939	-0.0594991
Gm13528	-8.6785	0.00307562	-0.346799
Angptl2	-7.22205	0.00954502	-0.515781
Zbtb34	-4.3005	0.062679	-0.305217
Zbtb43	-3.05985	0.142433	-0.248433
Mvb12b	-3.49985	0.103723	-0.230976
Nron	-9.12222	0.00233323	-0.396763
Gm13403	-11.4083	0.000318167	0.119455
Gm13404	-10.8967	0.000848446	-0.756447
C230014O12Rik	-9.59722	0.00180295	-0.506894
Pbx3	-4.7807	0.0382861	-0.0745207
Mapkap1	-2.9199	0.156857	-0.247625
Gapvd1	-1.30586	0.396118	0.030086
Hspa5	-1.4595	0.35009	0.0546442
Rabepk	-3.49698	0.105101	-0.247156
Fbxw2	-2.34333	0.220066	-0.159463
Psmd5	-4.14835	0.0687241	-0.285842
Phf19	-10.4216	0.000954502	-0.433404
Traf1	-9.66468	0.00148478	-0.295465
AI182371	-10.7338	0.000848446	-0.586753
Cntrl	-3.08351	0.1366	-0.211772
Rab14	-0.84194	0.495281	0.171713
Gsn	-5.04115	0.0352105	-0.214318
Stom	-9.04896	0.00212112	-0.185112
Ggta1	-10.4342	0.000636335	0.138522
Gm13446	-6.84746	0.0119843	-0.468421
Dab2ip	-1.85653	0.285926	-0.0503251
Ttll11	-4.31597	0.0637395	-0.344905
Ndufa8	-2.98002	0.141054	-0.154564
Morn5	-11.9941	0.000318167	-0.513712
Lhx6	-8.43857	0.00339379	-0.246847
Rbm18	-3.57931	0.10298	-0.300096
Mrrf	-6.01939	0.0196203	-0.349927
Gm13429	-12.223	0.000318167	-0.767682
Ptgs1	-6.78591	0.011454	-0.341426
Olfr338	-9.85782	0.00159084	-0.591952
Olfr344	-8.62881	0.00339379	-0.438669
Pdcl	-5.4074	0.0290593	-0.303875
Rc3h2	-1.15704	0.426768	0.0713901
Zbtb6	-4.75513	0.0468767	-0.340975
Zbtb26	-4.28224	0.0648001	-0.334964
Rabgap1	-1.60475	0.335773	-0.0303748
Strbp	0.693925	0.806024	1.00503
Gpr21	-4.30717	0.06077	-0.267276
Crb2	-7.34356	0.00795418	-0.374686
Dennd1a	-1.84599	0.292608	-0.0731123
Gm13556	-10.8896	0.000636335	-0.333964
Lhx2	-3.07465	0.133312	-0.167766
Gm27197	-8.60998	0.00286351	-0.174569
Gm13589	-9.538	0.00169689	-0.359193
Nek6	-5.3496	0.0298017	-0.282411
Psmb7	-3.47827	0.104359	-0.218216
Nr6a1	-4.03643	0.0785873	-0.367355
Nr6a1os	-9.7999	0.00148478	-0.433295
Olfml2a	-10.1774	0.00074239	0.18037
Wdr38	-8.71716	0.00339379	-0.527827
Rpl35	-3.74701	0.0848446	-0.188369
Arpc5l	-2.51463	0.198112	-0.179169
Golga1	-2.82802	0.162053	-0.202753
Scai	-1.36703	0.366317	0.0817498
Ppp6c	-4.6773	0.0482554	-0.304913
Lrp1b	-0.104754	0.562096	0.726343
Arhgap15	-4.48397	0.0516492	-0.209546
Gtdc1	-2.54314	0.18687	-0.123406
Zeb2	-0.425856	0.527628	0.496532
Zeb2os	-7.12287	0.00901474	-0.333824
Gm13479	-11.7279	0.000424223	-0.638479
Gm13481	-11.2196	0.000530279	-0.417509
Acvr2a	-2.56412	0.187825	-0.151731
Orc4	-1.77453	0.307244	-0.0720661
Mbd5	-1.68933	0.321243	-0.0511412
Epc2	-2.60981	0.181992	-0.151914
Kif5c	-0.851501	0.47566	0.220465
Lypd6b	-6.65243	0.011454	-0.20763
Lypd6	-7.07594	0.00975713	-0.400919
Mmadhc	-4.52815	0.0521794	-0.26848
Gm13483	-7.21953	0.00933291	-0.480834
Rnd3	-5.28345	0.0308622	-0.266653
Rbm43	-6.07432	0.0180295	-0.282948
Nmi	-10.6756	0.000954502	-0.696221
Tnfaip6	-6.78022	0.00901474	0.00977113
Rif1	-2.33938	0.214551	-0.118901
Neb	-7.59563	0.00699968	-0.443334
Arl5a	-3.98	0.0771026	-0.283394
A430018G15Rik	-7.12744	0.0091208	-0.355279
Cacnb4	-0.790307	0.482448	0.261219
Stam2	-3.45212	0.110086	-0.26913
Fmnl2	-3.45819	0.107859	-0.245718
Prpf40a	-1.69781	0.315516	-0.0336659
Arl6ip6	-4.66979	0.047619	-0.278256
Rprm	-4.42586	0.0520734	-0.163209
Galnt13	-3.46163	0.108919	-0.263275
Gm14033	-7.3179	0.00806024	-0.368038
Kcnj3	-2.06689	0.249549	-0.0643865
Nr4a2	-2.57815	0.105632	0.66456
BB557941	-8.76361	0.00286351	-0.329625
A930012O16Rik	-9.26003	0.001909	-0.246895
Gpd2	-3.72791	0.0900414	-0.25503
Gm33594	-10.5396	0.000954502	-0.555253
Ermn	-7.14627	0.00806024	-0.195835
Acvr1c	-3.50947	0.0933291	-0.0882691
Gm13544	-11.0331	0.000530279	-0.221181
Acvr1	-3.66474	0.096935	-0.298269
Upp2	-3.65045	0.0976774	-0.294981
Gm13558	-11.2787	0.000636335	-0.743011
Ccdc148	-2.98678	0.143812	-0.18925
Pkp4	-2.63308	0.180931	-0.166755
Tanc1	-3.31776	0.10648	-0.0866968
Wdsub1	-5.50171	0.0268321	-0.283238
Baz2b	-1.9987	0.268215	-0.100257
Gm13620	-12.5338	0.000212112	-0.535593
2022-03-07	-1.50303	0.34659	0.0256099
Cd302	-5.62736	0.0242868	-0.265225
Ly75	-11.7557	0.000424223	-0.668576
Pla2r1	-11.8795	0.000424223	-0.803186
Rbms1	-2.57448	0.176265	-0.0704583
Tank	-3.83893	0.0831477	-0.251176
Psmd14	-3.34111	0.117828	-0.256149
Tbr1	-2.50755	0.185916	-0.0804157
Slc4a10	-0.979523	0.450313	0.171443
Dpp4	-7.40149	0.00763602	-0.373939
Gm13561	-9.22323	0.00212112	-0.361594
Fap	-5.12292	0.0349984	-0.287441
Ifih1	-8.06034	0.0045604	-0.292291
Gca	-4.62419	0.0509068	-0.32894
Kcnh7	-0.233073	0.589458	0.52945
Fign	-5.64014	0.0232262	-0.213605
Grb14	-3.19944	0.12557	-0.206265
Cobll1	-8.64976	0.00307562	-0.317799
Slc38a11	-10.6477	0.000848446	-0.497335
Scn3a	-0.91877	0.45954	0.202936
Gm13595	-7.81494	0.0055149	-0.319711
Scn2a	0.766841	0.825326	1.0438
Csrnp3	-1.50305	0.344363	0.0348836
Gm13619	-8.93544	0.00254534	-0.333314
Galnt3	-5.51684	0.0282108	-0.370668
Ttc21b	-2.72604	0.170538	-0.174377
Scn1a	-0.194312	0.60929	0.520471
Gm13630	-7.48626	0.00710574	-0.355198
Gm13629	-4.17041	0.0590731	-0.0895981
Scn9a	-4.78549	0.041786	-0.205502
Scn7a	-5.12406	0.0305441	-0.09218
Xirp2	-6.53696	0.0138933	-0.370448
Gm13601	-7.95055	0.00593912	-0.562949
B3galt1	-2.8331	0.159084	-0.18115
Gm26743	-9.08373	0.00243928	-0.42193
Stk39	-3.01165	0.150069	-0.275569
Cers6	-2.38954	0.211581	-0.148956
Nostrin	-8.56598	0.00339379	-0.375299
Spc25	-11.8681	0.000424223	-0.790715
Lrp2	-10.576	0.000848446	-0.423074
Bbs5	-3.92965	0.0828296	-0.336391
Klhl41	-8.93615	0.00286351	-0.503948
Fastkd1	-4.2587	0.062679	-0.263403
Ppig	-1.61419	0.326864	-0.00101506
Ccdc173	-4.18819	0.0657546	-0.261977
Phospho2	-4.89515	0.0426344	-0.344226
Klhl23	-3.36644	0.117722	-0.280188
Ssb	-2.31031	0.222929	-0.145095
Mettl5	-5.23442	0.0325591	-0.2948
Gm13625	-6.87127	0.0112419	-0.400028
Mettl5os	-8.30347	0.00381801	-0.280669
Ubr3	-1.02938	0.45307	0.11278
Myo3b	-10.5292	0.000636335	0.0404115
Erich2	-11.6131	0.000424223	-0.514705
Gad1	-3.82536	0.0740269	-0.0699748
Gm26558	-10.4659	0.00074239	-0.116543
Gorasp2	-3.42385	0.10945	-0.232501
Tlk1	-2.06695	0.257185	-0.107928
Gm13632	-10.0145	0.00148478	-0.652635
Mettl8	-4.32226	0.062785	-0.329431
Dcaf17	-2.33315	0.218687	-0.140217
Cybrd1	-10.3314	0.00074239	0.0220902
Dync1i2	-0.0920212	0.652137	0.52472
Slc25a12	-2.53138	0.194612	-0.17021
Hat1	-5.5809	0.0256655	-0.298374
Metap1d	-3.48604	0.105419	-0.240574
Dlx1as	-8.77261	0.00307562	-0.441804
Dlx1	-7.46959	0.00636335	-0.179266
Dlx2	-9.02963	0.00180295	0.0689134
Itga6	-4.8897	0.0386043	-0.19552
Gm13663	-10.5582	0.000954502	-0.574561
Pdk1	-2.20164	0.234171	-0.107385
Rapgef4	-1.57485	0.334182	0.00637944
Rapgef4os2	-10.0532	0.00106056	-0.206822
Rapgef4os3	-7.77329	0.0064694	-0.508148
Map3k20	-7.23168	0.00880263	-0.40863
Cdca7	-9.03487	0.00212112	-0.170855
Sp3	-3.18046	0.131721	-0.256277
Sp3os	-6.82737	0.0108177	-0.300521
Ola1	-2.52024	0.199067	-0.191707
Sp9	-7.98595	0.00466645	-0.250637
Cir1	-3.30558	0.117404	-0.215408
Scrn3	-6.20381	0.017075	-0.334173
Gpr155	-3.14974	0.132994	-0.239417
D230022J07Rik	-6.36148	0.0148478	-0.290487
Wipf1	-7.09699	0.00901474	-0.307862
Chrna1	-9.00776	0.00222717	-0.213814
Chrna1os	-7.90662	0.00540885	-0.383855
Chn1os3	-6.74499	0.0130449	-0.488028
Chn1	0.17357	0.706544	0.674711
Chn1os1	-9.07398	0.00233323	-0.347935
Atf2	-2.02174	0.266518	-0.11414
Atp5g3	-2.02068	0.251458	-0.0291677
Lnpk	-0.906437	0.461555	0.208957
Haglr	-13.5371	0.000106056	-0.778586
Mtx2	-3.9492	0.0813448	-0.329852
2600014E21Rik	-4.27323	0.0564217	-0.126208
Hnrnpa3	-1.18694	0.416693	0.0759643
Nfe2l2	-8.48059	0.00328773	-0.243404
Agps	-3.85984	0.0829356	-0.268404
Ttc30b	-7.19532	0.00954502	-0.488965
Ttc30a1	-7.53946	0.00710574	-0.408619
Pde11a	-7.23568	0.00731785	-0.14614
Rbm45	-5.26522	0.0337257	-0.376406
Osbpl6	-1.42456	0.366847	0.022139
Prkra	-6.04142	0.01909	-0.332464
Fkbp7	-6.81633	0.0104995	-0.246386
Plekha3	-4.43405	0.0555732	-0.265238
Ttn	-6.31489	0.013257	-0.0803175
Ccdc141	-6.93068	0.0103935	-0.346393
Sestd1	-2.47667	0.204582	-0.187558
Zfp385b	-3.23827	0.123237	-0.218045
Cwc22	-4.10705	0.0751936	-0.374319
Ube2e3	-3.0404	0.140736	-0.211695
Itga4	-3.32051	0.11051	-0.143046
Cerkl	-5.77012	0.0232262	-0.343731
Neurod1	-4.3861	0.0603457	-0.336126
Itprid2	-4.0818	0.0727543	-0.301478
Pde1a	-1.72616	0.287941	0.0699168
Dnajc10	-1.95425	0.273624	-0.0846072
Frzb	-5.88806	0.0223778	-0.408134
Nckap1	-0.985424	0.45254	0.158424
Dusp19	-5.52729	0.0294835	-0.444781
Nup35	-5.08508	0.0372256	-0.338572
Zfp804a	-4.68083	0.0467706	-0.263364
Zc3h15	-2.32731	0.21996	-0.142749
Itgav	-2.89221	0.149963	-0.155094
Gm13684	-7.84006	0.0055149	-0.344965
Fam171b	-0.88282	0.468342	0.211513
Calcrl	-8.87402	0.00296956	-0.493619
Tfpi	-7.71856	0.00593912	-0.329776
Gm13710	-10.1681	0.00116661	-0.46207
Ctnnd1	-2.87475	0.160356	-0.234301
Selenoh	-5.711	0.0218475	-0.196262
Tmx2	-2.61191	0.181674	-0.151492
Med19	-4.85307	0.0427405	-0.305705
Zdhhc5	-3.32595	0.11751	-0.237089
Clp1	-6.17878	0.0176053	-0.353225
Ypel4	-2.81254	0.164811	-0.211609
Gm19426	-10.3884	0.00116661	-0.688719
Serping1	-9.36461	0.00169689	-0.18306
Ube2l6	-8.37301	0.00381801	-0.350716
Timm10	-4.42924	0.0526037	-0.181206
Slc43a1	-11.3558	0.000530279	-0.56174
Rtn4rl2	-9.36924	0.00243928	-0.711305
P2rx3	-13.406	0.000106056	-0.603065
Ssrp1	-2.72188	0.169795	-0.163926
Tnks1bp1	-3.29662	0.118782	-0.223292
4930443O20Rik	-11.1495	0.000530279	-0.34348
Lrrc55	-4.16701	0.0623608	-0.164333
Olfr259	-11.1431	0.000530279	-0.336754
Olfr1152	-11.9966	0.000424223	-0.931537
Olfr1156	-7.51609	0.00721179	-0.406521
Olfr73	-8.97519	0.00265139	-0.432406
Olfr1175-ps	-11.9117	0.000318167	-0.423413
Olfr1220	-15.4522	0	0
Olfr1256	-6.01527	0.0214233	-0.472634
Ptprj	-1.85926	0.286351	-0.055199
4933423P22Rik	-5.25518	0.0335136	-0.357263
Nup160	-4.09759	0.0713755	-0.28968
Fnbp4	-1.68282	0.323152	-0.0531732
Agbl2	-9.81606	0.00116661	-0.101869
Mtch2	-1.64182	0.325273	-0.0216129
C1qtnf4	-0.758513	0.472903	0.321843
Ndufs3	-2.48267	0.191749	-0.10011
Kbtbd4	-5.46735	0.0275745	-0.288218
Ptpmt1	-4.57718	0.0488917	-0.22365
Celf1	0.0749699	0.687348	0.615849
Rapsn	-11.953	0.000318167	-0.468572
Gm13778	-9.85894	0.00127267	-0.271172
Psmc3	-2.28979	0.223247	-0.126631
Slc39a13	-4.13801	0.0717998	-0.338656
Spi1	-9.26318	0.00212112	-0.402091
Mybpc3	-9.53155	0.001909	-0.522551
Madd	-0.761659	0.502598	0.230836
Nr1h3	-9.46395	0.00159084	-0.190824
Gm13783	-8.7519	0.00307562	-0.420886
Acp2	-2.77906	0.172765	-0.246128
Ddb2	-4.09886	0.07233	-0.310114
Pacsin3	-4.22639	0.0628911	-0.235953
Arfgap2	-3.12101	0.1366	-0.249277
1110051M20Rik	-3.72569	0.0936473	-0.309457
Lrp4	-6.97214	0.0100753	-0.343109
Ckap5	-1.9864	0.271715	-0.106658
Zfp408	-5.40197	0.0292714	-0.308928
Arhgap1	-3.53557	0.104147	-0.272594
Atg13	-3.01129	0.146145	-0.236982
Harbi1	-5.80572	0.0231202	-0.372772
Ambra1	-3.29047	0.123237	-0.270254
Chrm4	-8.38183	0.00392406	-0.39913
Mdk	-5.47057	0.0274684	-0.285874
Dgkz	-0.716319	0.501644	0.278919
Gm9821	-6.97064	0.0104995	-0.401106
Creb3l1	-9.52177	0.00180295	-0.430153
2900072N19Rik	-10.0167	0.00137873	-0.547972
Phf21a	-2.94041	0.154948	-0.25047
Large2	-10.0634	0.00106056	-0.217292
Pex16	-4.77588	0.0447555	-0.294931
1700029I15Rik	-7.63971	0.0055149	-0.143653
Mapk8ip1	-2.05119	0.257079	-0.0915776
Cry2	-1.18475	0.409269	0.104085
D930015M05Rik	-10.6346	0.000954502	-0.653695
Slc35c1	-6.01041	0.020999	-0.438914
Chst1	-0.610811	0.524022	0.321467
Syt13	-1.57068	0.328031	0.0373508
Prdm11	-5.49915	0.0289532	-0.390432
Trp53i11	-4.33312	0.06077	-0.293233
Tspan18	-9.03664	0.00233323	-0.310139
Cd82	-8.24018	0.00371195	-0.176298
Alx4	-10.6725	0.000530279	0.154999
Ext2	-3.48631	0.106268	-0.252407
Accs	-6.71625	0.0124085	-0.387075
Accsl	-9.53744	0.00180295	-0.446085
Gm13889	-4.86302	0.0407254	-0.245995
Alkbh3	-5.41445	0.0295896	-0.337012
Hsd17b12	-3.62048	0.0953442	-0.230128
Mir670hg	-5.54036	0.0255594	-0.251819
Ttc17	-2.96235	0.155266	-0.275373
2810002D19Rik	-7.39395	0.00784813	-0.405899
Api5	-3.88141	0.0821932	-0.277004
Lrrc4c	-1.11432	0.418072	0.143814
4930445B16Rik	-8.5451	0.00286351	-0.109131
Gm10800	-10.0922	0.00106056	-0.246767
B230118H07Rik	-4.86333	0.0431647	-0.330225
Traf6	-5.48666	0.0287411	-0.367322
Prr5l	-8.00701	0.00434829	-0.169938
Commd9	-5.31953	0.030332	-0.277762
Ldlrad3	-4.63764	0.0502704	-0.324253
Gm13920	-10.64	0.00074239	-0.296711
Trim44	-1.59798	0.335242	-0.0213197
Fjx1	-3.07709	0.132782	-0.164455
Pamr1	-2.52091	0.163326	0.0931144
Slc1a2	0.27714	0.649698	0.899291
Gm13872	-8.4841	0.00349984	-0.337133
Cd44	-7.11588	0.00890869	-0.309736
Pdhx	-3.76402	0.0904656	-0.297935
Apip	-4.62625	0.0496341	-0.294481
Cat	-5.78963	0.0215293	-0.25382
Abtb2	-8.66725	0.00339379	-0.477463
Nat10	-3.90323	0.0808145	-0.274435
Caprin1	-1.75579	0.307774	-0.0558097
Lmo2	-7.0279	0.0103935	-0.443886
Fbxo3	-3.105	0.137554	-0.24331
Cd59b	-8.77079	0.00243928	-0.10555
Cd59a	-7.31787	0.00689363	-0.142457
D430041D05Rik	-1.12469	0.412451	0.152977
Gm13883	-8.24414	0.00466645	-0.510426
Hipk3	-2.83999	0.160462	-0.200493
Platr14	-7.58909	0.00657546	-0.346569
Cstf3	-1.72029	0.314031	-0.0493472
Tcp11l1	-3.70653	0.0962987	-0.330567
Depdc7	-8.685	0.00307562	-0.353357
Qser1	-3.66165	0.095132	-0.268097
Prrg4	-8.81224	0.00275745	-0.324289
Ccdc73	-8.19408	0.00487857	-0.524159
Eif3m	-2.9297	0.151872	-0.210833
Rcn1	-6.02143	0.0191961	-0.320438
Pax6	-8.44039	0.00328773	-0.202887
Elp4	-4.30526	0.0629971	-0.317283
Immp1l	-5.74207	0.0225899	-0.275579
Dnajc24	-4.78253	0.041892	-0.206202
BB218582	-7.04389	0.0104995	-0.474565
Mpped2	-2.01056	0.249761	-0.00928435
Arl14ep	-4.35278	0.0600276	-0.295163
Kcna4	-2.23664	0.226535	-0.0945678
Mettl15	-7.21316	0.0091208	-0.44128
Kif18a	-6.3633	0.0146357	-0.271544
Bdnf	-2.047	0.205748	0.233946
Lin7c	-3.37912	0.115495	-0.265313
Lgr4	-4.26243	0.0640577	-0.298524
Ccdc34	-2.7036	0.16375	-0.0933389
Gm13936	-9.70352	0.00127267	-0.112641
Bbox1	-9.80694	0.00127267	-0.21809
Fibin	-8.12611	0.00434829	-0.289753
Slc5a12	-8.72518	0.00307562	-0.39391
Ano3	-0.902666	0.430268	0.313991
Muc15	-5.38349	0.0274684	-0.198715
Olfr1307	-7.76187	0.00593912	-0.373293
Lpcat4	-3.17882	0.130449	-0.24063
Nop10	-3.83208	0.0804963	-0.19757
Slc12a6	-1.30604	0.389437	0.0544501
Emc4	-2.83495	0.158659	-0.179151
Katnbl1	-3.30178	0.123343	-0.282807
Emc7	-2.43467	0.201294	-0.122189
Chrm5	-11.876	0.000424223	-0.799436
Aven	-5.1529	0.0368014	-0.389909
Ryr3	-2.36903	0.194718	-0.00862119
Fmn1	-4.14944	0.068512	-0.282473
Grem1	-7.02853	0.0102874	-0.429714
Scg5	-1.42528	0.338106	0.139113
Arhgap11a	-8.72664	0.00328773	-0.491596
Gjd2	-8.26159	0.00371195	-0.197856
A530058N18Rik	-6.25044	0.0158023	-0.269136
C130080G10Rik	-11.4115	0.000530279	-0.620959
Aqr	-2.7187	0.172447	-0.183094
Zfp770	-4.06425	0.074239	-0.313071
Dph6	-3.75346	0.0882384	-0.251405
Gm13974	-9.25886	0.00243928	-0.599337
Gm28492	-11.396	0.000530279	-0.604461
BC052040	-5.68586	0.0233323	-0.265949
Meis2	-1.3198	0.296002	0.436467
2700033N17Rik	-8.40396	0.00339379	-0.211972
G630016G05Rik	-6.97878	0.00986319	-0.31907
Tmco5	-8.51009	0.00328773	-0.273143
D330050G23Rik	-7.18872	0.00869657	-0.348046
Gm29340	-8.34453	0.00371195	-0.281386
Spred1	-0.958913	0.448192	0.198864
Fam98b	-3.4108	0.110722	-0.236119
Rasgrp1	-0.80121	0.475872	0.270114
Gm13986	-7.04403	0.00975713	-0.368917
Thbs1	-8.67633	0.00265139	-0.130493
Fsip1	-9.37258	0.00159084	-0.0980385
Gpr176	-7.45487	0.0074239	-0.386882
1700054M17Rik	-10.7756	0.000636335	-0.215151
Eif2ak4	-3.78593	0.0871779	-0.266439
Srp14	-3.18084	0.128115	-0.216605
Bmf	-9.1994	0.00169689	-0.0155181
Bub1b	-8.00221	0.00519673	-0.422265
Pak6	-2.84378	0.153781	-0.142919
Ankrd63	-5.61834	0.0254534	-0.323888
Plcb2	-7.98428	0.00530279	-0.433375
Inafm2	-5.02416	0.0372256	-0.27761
Ccdc9b	-7.92341	0.00572701	-0.483199
Disp2	-1.83979	0.28985	-0.0532521
Knstrn	-6.97056	0.0112419	-0.499585
Ivd	-3.42327	0.111359	-0.256865
Bahd1	-4.19108	0.068406	-0.321895
Chst14	-8.83341	0.00265139	-0.289093
Ccdc32	-4.53879	0.0522855	-0.282057
Rpusd2	-7.79988	0.00657546	-0.558325
Knl1	-10.2498	0.00127267	-0.671522
Rad51	-8.92346	0.00265139	-0.380095
Rmdn3	-3.63297	0.0999045	-0.310025
Dnajc17	-5.92107	0.0203627	-0.30505
Gm14137	-10.1399	0.00116661	-0.433157
Zfyve19	-5.08499	0.0371195	-0.334364
Spint1	-9.29773	0.001909	-0.285128
Rhov	-7.45056	0.00752996	-0.403013
Vps18	-4.08154	0.0682999	-0.210077
Dll4	-8.85986	0.00201506	0.0801036
Chac1	-7.53584	0.00657546	-0.293093
Ino80	-2.72495	0.176795	-0.225275
Exd1	-8.3074	0.00403012	-0.362633
Chp1	-3.51602	0.104677	-0.260366
Oip5os1	-1.28666	0.378195	0.116092
Oip5	-7.67562	0.00604518	-0.31218
Nusap1	-8.52014	0.00371195	-0.458349
Ndufaf1	-4.99445	0.0404073	-0.366192
Rtf1	-1.7784	0.28985	0.00813941
Itpka	-2.06943	0.254958	-0.0978636
Ltk	-2.89221	0.15516	-0.204235
Rpap1	-4.11664	0.0711634	-0.304437
Tyro3	-1.22322	0.399194	0.101573
Mga	-1.27053	0.394315	0.0719965
Mapkbp1	-3.06674	0.142645	-0.257471
Jmjd7	-8.61887	0.00307562	-0.28663
Pla2g4b	-6.19684	0.0168629	-0.30916
Sptbn5	-7.18637	0.00901474	-0.397527
Ehd4	-6.87568	0.0106056	-0.320388
Pla2g4e	-4.70374	0.0461343	-0.266527
Vps39	-3.66668	0.0976774	-0.311217
Tmem87a	-3.36561	0.11698	-0.270234
Ganc	-3.93924	0.0800721	-0.297135
Capn3	-7.84036	0.00498462	-0.199416
Zfp106	-2.03919	0.260579	-0.0990804
Snap23	-4.33703	0.0613002	-0.309682
Lrrc57	-3.6771	0.0902535	-0.207598
Haus2	-4.87827	0.0430586	-0.34162
Stard9	-4.02042	0.0744512	-0.273339
Cdan1	-2.98114	0.155372	-0.295155
Ttbk2	-3.13297	0.131297	-0.204117
AV039307	-7.05839	0.0100753	-0.429611
Ubr1	-2.63875	0.182522	-0.18506
Tmem62	-3.69862	0.0959805	-0.317879
Ccndbp1	-4.3529	0.0615124	-0.330542
Lcmt2	-5.7531	0.0230141	-0.313456
Adal	-4.87891	0.043695	-0.363427
Zscan29	-6.86869	0.0121964	-0.51501
Tubgcp4	-3.28762	0.126206	-0.301756
Trp53bp1	-2.10703	0.251564	-0.116129
Map1a	-1.29991	0.391982	0.0511809
Ppip5k1	-0.959221	0.468448	0.134783
Ckmt1	-2.41793	0.205218	-0.1333
Strc	-10.58	0.000954502	-0.597071
Catsper2	-5.25294	0.032241	-0.299171
Pdia3	-2.51284	0.198961	-0.183539
Serinc4	-8.92355	0.00286351	-0.491211
Serf2	-2.35496	0.214339	-0.133052
Hypk	-3.86623	0.0841022	-0.294945
Mfap1b	-5.11444	0.036165	-0.32625
Mfap1a	-4.46096	0.058967	-0.377681
Wdr76	-5.7389	0.0241807	-0.370581
Frmd5	-2.77588	0.167674	-0.199797
Gm14019	-10.4039	0.00074239	-0.0526291
Casc4	-0.936819	0.456464	0.194574
Ctdspl2	-2.21732	0.233747	-0.12045
Eif3j1	-4.09072	0.0696787	-0.248088
Spg11	-4.16994	0.0701029	-0.336097
B2m	-4.88438	0.039877	-0.236994
Sord	-5.94975	0.01909	-0.240669
Shf	-4.32308	0.0623608	-0.320471
Gatm	-4.58	0.0491038	-0.232707
Spata5l1	-8.61566	0.0036059	-0.512862
Slc30a4	-3.12148	0.131191	-0.191466
Bloc1s6os	-9.75334	0.00127267	-0.163426
Bloc1s6	-5.32583	0.0319228	-0.357816
Sqor	-9.884	0.000848446	0.288185
Sema6d	-2.79126	0.155478	-0.106232
Slc24a5	-1.10221	0.42295	0.139187
Myef2	-1.39714	0.373847	0.0222929
Gm14004	-7.53604	0.00699968	-0.383485
Ctxn2	-6.27976	0.015166	-0.239206
Slc12a1	-10.4001	0.00074239	-0.0487024
Gm14002	-9.72306	0.00159084	-0.454476
Dut	-4.99213	0.039877	-0.344817
Fbn1	-5.75703	0.0251352	-0.444586
Cep152	-5.99075	0.0197264	-0.32903
Shc4	-6.9827	0.0107116	-0.442052
Eid1	-1.80332	0.290911	-0.0220462
Secisbp2l	-1.97558	0.271291	-0.093588
Cops2	-3.9265	0.0796479	-0.276735
Galk2	-4.33304	0.0618305	-0.318111
Fgf7	-7.67668	0.00519673	-0.0950644
Dtwd1	-5.34368	0.0305441	-0.311987
Slc27a2	-6.05859	0.0179234	-0.25869
Gabpb1	-4.23042	0.0643759	-0.273644
Gm27003	-8.06284	0.0045604	-0.29481
Usp8	-2.69802	0.17881	-0.214689
Usp50	-5.75759	0.0221657	-0.263768
Trpm7	-1.05126	0.444374	0.118853
Sppl2a	-2.06419	0.252201	-0.0769381
Ap4e1	-3.98227	0.0795418	-0.330594
Blvra	-4.83506	0.0443313	-0.340408
Ncaph	-9.43475	0.00159084	-0.161164
Itpripl1	-10.3846	0.000848446	-0.225353
1810024B03Rik	-7.35563	0.00869657	-0.515523
Snrnp200	-3.15126	0.133312	-0.244389
Ciao1	-4.53258	0.0540885	-0.32475
Tmem127	-3.07571	0.137236	-0.210674
Stard7	-2.87947	0.162796	-0.2608
Dusp2	-7.72245	0.00572701	-0.281217
Adra2b	-10.7645	0.000424223	0.381283
Fahd2a	-5.7039	0.0238626	-0.31643
Kcnip3	-2.71519	0.168947	-0.150007
Zfp661	-5.87449	0.0222717	-0.387693
Mrps5	-1.72346	0.313925	-0.0520243
Mal	-3.98091	0.0673454	-0.0891067
[truncated: 17,586 more rows]

## Sheet: Cluster 1
	MGE	DR	MDGE
Xkr4	-3.77237	0.0391395	0.902435
Gm19938	-2.59261	0.0786954	1.07479
Sox17	-9.79147	0.00055517	0.994525
Mrpl15	-3.05606	0.059542	1.01364
Lypla1	-3.88903	0.0352533	0.936604
Tcea1	-2.7008	0.0752255	1.03164
Rgs20	-5.82609	0.00874393	1.0096
Gm16041	-12.7166	0.000138793	-0.13655
Atp6v1h	-1.84396	0.133241	1.06383
Oprk1	-6.51499	0.00582929	0.90455
Npbwr1	-9.19799	0.00111034	0.597788
Rb1cc1	-0.779292	0.248994	1.22649
4732440D04Rik	-4.13184	0.0299792	0.927508
St18	-1.59857	0.159056	1.05374
Pcmtd1	-1.28155	0.188897	1.12272
Gm26901	-5.78901	0.00916031	0.979612
Sntg1	-4.91524	0.0169327	0.967847
Rrs1	-3.2112	0.0551006	0.970308
Adhfe1	-7.36284	0.00333102	0.861695
2610203C22Rik	-9.2193	0.000693963	1.25426
Vxn	-3.38386	0.0471895	1.02121
Mybl1	-6.85245	0.00458015	0.91423
Vcpip1	-2.56263	0.0863289	0.971206
Sgk3	-3.11818	0.0578765	0.992439
Mcmdc2	-7.54006	0.00263706	1.02081
Snhg6	-5.36168	0.0123525	0.976062
Ppp1r42	-10.2694	0.000277585	1.50508
Cops5	-2.15719	0.11034	1.02266
Cspp1	-1.10901	0.205135	1.17629
Arfgef1	-2.04389	0.117974	1.03946
Cpa6	-10.0707	0.00055517	0.709111
Prex2	-5.60428	0.00999306	1.03902
A830018L16Rik	-4.27064	0.026787	0.951081
Sulf1	-7.21133	0.00319223	1.07513
Slco5a1	-7.61355	0.00263706	0.94701
Ncoa2	-2.12112	0.112283	1.03354
Gm29570	-15.4522	0	0
Tram1	-3.51987	0.0420541	1.05138
Lactb2	-4.09606	0.0310895	0.910832
Eya1	-6.76107	0.00513532	0.840779
Gm9947	-10.5178	0.000277585	1.24899
Msc	-8.93957	0.000971548	1.05199
Kcnb2	-4.78687	0.0170715	1.08453
Terf1	-3.21937	0.0545455	0.976744
Sbspon	-8.84496	0.000971548	1.14761
4930444P10Rik	-10.0911	0.000416378	1.1032
Rpl7	-0.907877	0.234421	1.18491
Rdh10	-5.69994	0.0105482	0.86526
Gm28095	-15.4522	0	0
Stau2	-3.8293	0.0344205	1.03085
Gm7568	-10.6555	0.000277585	1.10647
Ube2w	-3.22408	0.0546842	0.968368
Eloc	-2.49821	0.0881332	1.0058
Tmem70	-4.15705	0.0283137	0.984749
Ly96	-7.18635	0.00319223	1.10019
Jph1	-2.4199	0.0941013	0.98959
Gdap1	-3.26748	0.0492713	1.07533
Gm28784	-15.4522	0	0
Pi15	-11.3199	0.000138793	1.41018
Gm28154	-9.63381	0.000693963	0.833267
Gm16070	-9.34654	0.000832755	0.862194
Crispld1	-7.23304	0.00333102	0.991945
Gm28756	-9.06752	0.000971548	0.922553
Gm15825	-15.4522	0	0
Tfap2d	-12.2544	0.000138793	0.393918
Tfap2b	-10.7872	0.000277585	0.969618
Mcm3	-7.1831	0.00388619	0.819658
6720483E21Rik	-7.15348	0.00388619	0.849379
Paqr8	-2.40266	0.0902151	1.06767
Efhc1	-8.58986	0.00166551	0.627528
Tram2	-8.19662	0.0018043	0.908263
Tmem14a	-3.21589	0.0532963	1.01364
Gsta3	-6.26795	0.00693963	0.900511
Gm28836	-8.79746	0.00111034	1.00295
Kcnq5	-4.83304	0.0170715	1.03832
Rims1	-3.70363	0.0380291	1.01272
Gm27028	-15.4522	0	0
Gm29107	-7.28446	0.00360861	0.824879
Ogfrl1	-2.88702	0.0655101	1.0449
B3gat2	-4.48467	0.0242887	0.878203
Smap1	-2.42041	0.0939625	0.991208
Sdhaf4	-4.61117	0.0197085	1.05309
Fam135a	-2.96995	0.0677307	0.913864
Col9a1	-6.7857	0.00527412	0.777618
Col19a1	-6.37678	0.00638446	0.911784
Lmbrd1	-1.0825	0.215684	1.13046
Adgrb3	-2.47052	0.0843858	1.09617
Gm9898	-15.4522	0	0
Phf3	-0.950453	0.229008	1.17603
Ptp4a1	-7.25904	0.00402498	0.692841
Khdrbs2	-4.68014	0.0191534	1.02531
Gm5415	-10.3683	0.000416378	0.818379
Gm37724	-10.5569	0.000277585	1.20857
Prim2	-4.9191	0.0163775	1.01208
Rab23	-3.58723	0.0419153	0.988781
Bag2	-6.85124	0.00444136	0.959838
Zfp451	-1.87008	0.130465	1.06808
Bend6	-4.38744	0.0231783	1.04298
Dst	0.915655	0.57474	1.71467
Gm26788	-7.16475	0.00388619	0.838067
Gm37233	-9.06974	0.00111034	0.727667
Ccdc115	-4.96146	0.0163775	0.969691
Imp4	-4.05707	0.0312283	0.943412
Ptpn18	-7.55625	0.00263706	1.00455
Gm28417	-10.1588	0.00055517	0.618738
Amer3	-7.2361	0.00360861	0.8734
Arhgef4	-3.93602	0.0328938	0.989546
Gm38336	-8.57685	0.00138793	0.903681
Fam168b	-2.75076	0.0734212	1.0167
Plekhb2	-2.8031	0.0689799	1.05438
1110002O04Rik	-8.66079	0.00111034	1.14093
Hs6st1	-4.07048	0.0290076	1.03642
Gm33280	-9.56403	0.000693963	0.904269
Uggt1	-2.86762	0.0691187	0.986942
Neurl3	-11.4453	0.000277585	0.276825
Arid5a	-5.71952	0.00999306	0.923663
4930403P22Rik	-6.3234	0.00638446	0.965262
Kansl3	-2.52476	0.0854962	1.02307
Lman2l	-3.17121	0.0559334	0.988664
Cnnm4	-5.49235	0.011381	0.963452
Cnnm3	-3.44649	0.0455239	1.0104
Gm38033	-10.0627	0.000416378	1.13233
Ankrd23	-5.0964	0.0160999	0.859316
Ankrd39	-3.9875	0.0335878	0.907926
Sema4c	-4.13537	0.030118	0.917314
D430040D24Rik	-6.49815	0.00541291	1.02834
Cox5b	-0.504778	0.288272	1.28969
Actr1b	-2.17378	0.108952	1.02433
Gm33533	-8.40245	0.0018043	0.700982
Zap70	-9.49762	0.000693963	0.971801
Tmem131	-3.18635	0.0542679	1.01713
Gm38115	-4.96984	0.0159611	0.998459
Vwa3b	-8.92587	0.00111034	0.873189
Gm37020	-11.3629	0.000138793	1.36459
Inpp4a	-3.48744	0.0462179	0.947617
Coa5	-5.13749	0.0156836	0.856
Unc50	-2.36424	0.0967384	1.00538
Mgat4a	-4.9204	0.0170715	0.95091
2010300C02Rik	-3.24997	0.0485774	1.11331
Tsga10	-3.10651	0.0573213	1.01801
Gm26805	-10.0032	0.00055517	0.778208
Lipt1	-7.00271	0.00485774	0.67868
Mitd1	-4.58864	0.0210965	0.97746
Mrpl30	-2.64619	0.0773074	1.04687
Txndc9	-2.53681	0.0848022	1.02278
Eif5b	-1.38157	0.165857	1.21035
Rev1	-2.73586	0.0752255	0.996573
Gm37062	-10.2927	0.000416378	0.896169
Aff3	-5.20071	0.0141568	0.940478
Gm16150	-15.4522	0	0
Gm16152	-7.1559	0.00346981	1.01045
Lonrf2	-3.58588	0.0410826	1.01908
Chst10	-5.20316	0.0141568	0.938033
Pdcl3	-4.28146	0.0272033	0.918002
Npas2	-6.46116	0.00596808	0.924538
Rpl31	-2.08682	0.11145	1.07859
Tbc1d8	-6.4907	0.0055517	0.999274
Cnot11	-4.35993	0.026093	0.899621
Gm15832	-7.41854	0.00277585	1.06882
Rnf149	-4.78766	0.0188758	0.938788
Creg2	-3.4615	0.0434421	1.06293
D930019O06Rik	-9.43269	0.000693963	1.03777
1700066B17Rik	-7.37941	0.00319223	0.906455
Map4k4	-0.0351625	0.387925	1.33097
Il1r2	-9.25597	0.000693963	1.21709
Gm16894	-5.75325	0.00971548	0.930532
Il1r1	-10.2921	0.00055517	0.48175
Il1rl2	-9.9437	0.000416378	1.25409
Slc9a4	-9.98909	0.00055517	0.792629
Slc9a2	-8.67705	0.00111034	1.12452
Mfsd9	-6.69063	0.00527412	0.872917
Gm29260	-15.4522	0	0
Gm28175	-9.03433	0.000832755	1.17854
Pantr1	-3.35347	0.0482998	1.01805
Gm20646	-7.47332	0.00305344	0.876318
Pou3f3	-1.62229	0.147953	1.13441
Pantr2	-5.70242	0.00971548	0.981423
Dalir	-9.77201	0.000693963	0.692454
Mrps9	-3.43318	0.0464955	0.993259
Gpr45	-5.58675	0.0105482	0.978578
Tgfbrap1	-3.37155	0.0496877	0.959104
8430432A02Rik	-7.57801	0.00235947	1.14317
AI597479	-5.01485	0.0159611	0.953421
Fhl2	-4.5634	0.0204025	1.05096
Nck2	-5.01656	0.0156836	0.977018
Ecrg4	-6.22466	0.00610687	1.1283
Gm29155	-11.0727	0.000138793	1.67101
Gm29156	-11.855	0.000138793	0.835421
Uxs1	-3.97115	0.0328938	0.954406
Tpp2	-2.36387	0.0965996	1.00781
Mettl21c	-7.67586	0.00263706	0.884413
Gm8251	-9.11805	0.000693963	1.35682
Tex30	-5.91588	0.00804997	1.03899
Poglut2	-5.31332	0.0134629	0.900284
Bivm	-4.60101	0.0198473	1.05314
Ercc5	-3.36096	0.0487162	0.998176
Gulp1	-8.13471	0.0018043	0.970576
Col3a1	-7.96437	0.0018043	1.14192
Col5a2	-9.0083	0.000971548	0.982478
Wdr75	-4.12606	0.0299792	0.933289
Slc40a1	-8.74233	0.00124913	0.888697
Dnah7b	-6.9745	0.00430257	0.882055
Dnah7c	-11.2434	0.000277585	0.491183
Slc39a10	-2.43775	0.0866065	1.09147
Gm28151	-5.62555	0.00985427	1.03791
Gm28826	-11.6533	0.000138793	1.05394
4933411E06Rik	-10.3321	0.000416378	0.855691
Tmeff2	0.292078	0.439556	1.47794
Gm28322	-2.61792	0.0599584	1.44179
Gm28320	-0.37833	0.304372	1.33773
Gm29325	-3.99715	0.0324774	0.94677
9330175M20Rik	-6.93186	0.00430257	0.924807
Cavin2	-4.63505	0.0210965	0.931022
Nabp1	-5.83756	0.00888272	0.975399
Myo1b	-4.97966	0.0156836	1.01394
Gm29453	-11.6303	0.000138793	1.07864
Gm28323	-10.8386	0.000277585	0.916058
Stat4	-9.65894	0.00055517	1.12961
Gm31812	-8.99513	0.000971548	0.995801
Stat1	-3.89022	0.0335878	1.00524
Gls	-0.525103	0.290632	1.2576
Nab1	-3.83664	0.0352533	0.989016
Nemp2	-4.7953	0.0185982	0.952519
Mfsd6	-1.4214	0.172797	1.11138
Gm29670	-8.03627	0.00235947	0.682593
Inpp1	-4.05647	0.0298404	1.0096
Hibch	-3.88717	0.0335878	1.00829
1700019D03Rik	-5.49074	0.011381	0.965063
Mstn	-15.4522	0	0
Pms1	-3.96512	0.0328938	0.960431
Ormdl1	-5.8509	0.0092991	0.895955
Osgepl1	-4.19742	0.0285913	0.930289
Asnsd1	-5.03524	0.0160999	0.920518
Dnah7a	-8.56725	0.00124913	1.06536
Stk17b	-6.76073	0.00471895	0.963108
Hecw2	-1.30285	0.1839	1.14009
Ccdc150	-9.56063	0.000832755	0.644698
Gtf3c3	-3.53216	0.0460791	0.90723
Pgap1	-1.89014	0.129632	1.05726
Ankrd44	-2.47278	0.0903539	0.995326
Sf3b1	-0.193266	0.360028	1.28053
Coq10b	-4.15984	0.0269257	1.05447
Hspd1	-2.01736	0.118668	1.05753
Hspe1	-2.40244	0.0918806	1.0415
Mob4	-2.68235	0.0766135	1.02372
Rftn2	-4.4276	0.0240111	0.951874
Gm10561	-7.34157	0.00319223	0.944438
Mars2	-3.94991	0.032755	0.981747
Plcl1	-0.723023	0.266343	1.18558
Satb2	-5.14973	0.0138793	1.02007
9130024F11Rik	-4.8606	0.0176266	0.964578
1700066M21Rik	-4.25725	0.0266482	0.97197
Tyw5	-4.67683	0.0202637	0.947324
Maip1	-4.04618	0.0308119	0.973667
Spats2l	-4.61797	0.0209577	0.957637
Kctd18	-3.39031	0.048855	0.964723
Sgo2a	-8.22328	0.0018043	0.88143
Aox1	-7.81315	0.00235947	0.906926
Aox3	-9.81029	0.000693963	0.653402
Aox4	-12.2229	0.000138793	0.429219
Aox2	-11.4017	0.000277585	0.323284
Bzw1	-2.01596	0.122554	1.01244
Clk1	-0.144825	0.361832	1.32176
Ppil3	-4.67178	0.021374	0.87541
Nif3l1	-5.13147	0.0141568	1.00977
Orc2	-3.87203	0.0349757	0.965016
Gm15834	-6.79333	0.00485774	0.888615
Fam126b	-2.10815	0.107425	1.11032
Ndufb3	-1.88972	0.125746	1.10159
Cflar	-4.74348	0.0190146	0.972426
Casp8	-8.75345	0.000971548	1.24003
Trak2	-3.39849	0.0489938	0.95245
Stradb	-4.16206	0.0292852	0.931068
Tmem237	-3.65015	0.0376128	1.08209
G730003C15Rik	-7.86537	0.00222068	0.941905
Mpp4	-7.74798	0.00235947	0.972423
Als2	-4.56793	0.0216516	0.960699
Cdk15	-10.1226	0.00055517	0.655875
Fzd7	-5.26739	0.0126301	1.03837
Gm973	-8.10537	0.00152672	1.24111
Sumo1	-3.25834	0.0527412	0.986293
Nop58	-3.3962	0.0467731	1.02166
Bmpr2	-2.26999	0.10118	1.03488
Fam117b	-3.11059	0.0578765	1.00003
Ica1l	-5.81871	0.00902151	0.971908
Wdr12	-3.10851	0.0571825	1.01951
Carf	-3.40114	0.0485774	0.962112
Nbeal1	-0.993261	0.225677	1.15436
Cyp20a1	-2.86825	0.069535	0.977647
Abi2	-1.80302	0.136155	1.07356
Raph1	-2.70496	0.0736988	1.05706
Icos	-15.4522	0	0
Pard3b	-7.8437	0.00222068	0.963684
Pard3bos1	-10.4519	0.000416378	0.73217
Nrp2	-4.48143	0.0215128	1.05653
Gm29083	-8.61693	0.00124913	1.01525
Gm4208	-15.4522	0	0
Ino80d	-1.91284	0.12408	1.0977
Ino80dos	-4.37311	0.0256766	0.90964
Gm20342	-2.36698	0.0975711	0.990276
Ndufs1	-2.16799	0.109646	1.02095
Eef1b2	-1.64157	0.151145	1.08434
Gpr1	-10.0747	0.000416378	1.12006
Zdbf2	-4.44698	0.0223456	1.0362
Adam23	-2.47488	0.0857738	1.06828
Dytn	-15.4522	0	0
Mdh1b	-9.01756	0.000832755	1.1955
Fastkd2	-4.02529	0.0317835	0.949785
Klf7	-0.697401	0.262734	1.23088
Creb1	-2.28477	0.0988203	1.05414
Mettl21a	-5.12626	0.0144344	0.986975
2810408I11Rik	-10.1337	0.000416378	1.05948
Ccnyl1	-3.7747	0.0380291	0.941632
Fzd5	-5.91603	0.00846634	0.966089
Plekhm3	-3.16929	0.0582929	0.930973
D630023F18Rik	-8.15952	0.0019431	0.838693
Idh1	-3.58346	0.0438584	0.927175
Pikfyve	-2.18171	0.10576	1.0593
Pth2r	-15.4522	0	0
Map2	-1.22623	0.197918	1.11073
Gm10558	-9.77095	0.000416378	1.43049
Unc80	-2.11269	0.105482	1.13211
Rpe	-2.84191	0.0706454	0.981135
Kansl1l	-2.81242	0.0698126	1.02773
Acadl	-3.51605	0.0459403	0.927697
Myl1	-8.92701	0.000971548	1.06468
Lancl1	-1.97001	0.123664	1.04538
Erbb4	-2.24191	0.103817	1.02584
Gm16076	-8.67645	0.00138793	0.803195
Gm29113	-8.09143	0.0019431	0.907215
Ikzf2	-2.01315	0.11492	1.10803
Gm29112	-7.9299	0.00249827	0.707107
Gm28112	-5.80918	0.00943789	0.916352
Spag16	-10.3172	0.000416378	0.870945
Vwc2l	-6.71372	0.00513532	0.88824
Bard1	-8.35572	0.00166551	0.863537
Abca12	-10.7508	0.000277585	1.00745
Atic	-4.29119	0.0256766	0.991596
Fn1	-5.63964	0.0104094	0.944732
Apol7d	-15.4522	0	0
Mreg	-8.69335	0.00111034	1.10807
Pecr	-5.92565	0.00888272	0.887194
Tmem169	-5.86327	0.00832755	1.04276
Xrcc5	-4.35683	0.0244275	0.99788
2022-03-04	-6.70227	0.00471895	1.02171
Smarcal1	-4.16884	0.0281749	0.980044
Gm39662	-10.393	0.000416378	0.792923
Rpl37a	-1.04763	0.21263	1.1859
Igfbp2	-4.70516	0.0188758	1.02134
Igfbp5	-3.78801	0.034143	1.08383
6030407O03Rik	-8.64127	0.00138793	0.8387
Tns1	-4.63994	0.0224844	0.834206
Cxcr2	-8.48632	0.00166551	0.731933
Arpc2	-1.85413	0.133102	1.05517
Aamp	-2.29634	0.101041	1.0105
Pnkd	-2.21314	0.104233	1.04884
Tmbim1	-0.203759	0.357668	1.27952
Gm29358	-6.47357	0.00596808	0.912104
Catip	-9.37524	0.000693963	1.0961
Slc11a1	-9.38905	0.000832755	0.819046
Ctdsp1	-4.56199	0.022068	0.939167
Usp37	-3.39416	0.0485774	0.969089
Cnot9	-5.24175	0.0138793	0.92798
Plcd4	-6.60582	0.00499653	1.03592
Zfp142	-3.9816	0.0316447	0.999804
Bcs1l	-4.65715	0.0204025	0.957168
Rnf25	-4.14513	0.0274809	1.03974
Stk36	-6.91415	0.00416378	0.989877
Ttll4	-4.37652	0.0244275	0.978177
Cyp27a1	-2.93896	0.0656489	0.989891
Wnt6	-9.34786	0.000693963	1.12388
Wnt10a	-6.72422	0.00416378	1.18028
Cdk5r2	-3.26911	0.0494101	1.06964
Cfap65	-8.26973	0.00152672	1.07567
Ihh	-15.4522	0	0
Nhej1	-7.52796	0.00277585	0.958958
Slc23a3	-10.3097	0.000277585	1.46365
Cnppd1	-2.85822	0.0712006	0.953533
Retreg2	-1.85634	0.129771	1.08952
Zfand2b	-4.26835	0.0258154	1.00667
Abcb6	-4.99413	0.0160999	0.961663
Atg9a	-2.39026	0.0978487	0.962894
Ankzf1	-3.8788	0.0352533	0.946843
Glb1l	-6.28252	0.00693963	0.885917
Stk16	-2.88573	0.0666204	1.02194
Tuba4a	-1.17826	0.196808	1.16682
Dnajb2	-0.583025	0.286607	1.2198
Ptprn	-1.46476	0.163081	1.1515
Gm28294	-15.4522	0	0
Resp18	-2.14845	0.10465	1.10779
Dnpep	-3.82315	0.0366412	0.946797
Des	-12.4696	0.000138793	0.150092
Speg	-4.82612	0.0170715	1.04525
Gm15178	-15.4522	0	0
Gmppa	-4.18917	0.029424	0.897127
Asic4	-6.1582	0.00680083	1.03959
Chpf	-4.34883	0.0242887	1.01411
Obsl1	-7.42012	0.00277585	1.06722
Tmem198	-5.0531	0.014712	1.0327
Inha	-5.58775	0.0105482	0.97757
Stk11ip	-4.54686	0.0217904	0.972562
Slc4a3	-3.07095	0.0546842	1.12152
Gm17751	-12.1699	0.000138793	0.48844
Gm816	-6.93111	0.00416378	0.972868
Epha4	-1.84419	0.125468	1.15031
Sgpp2	-6.94598	0.00402498	1.00687
Farsb	-3.40116	0.0467731	1.01669
BC035947	-10.7525	0.000277585	1.00566
Acsl3	-0.569012	0.277446	1.28067
Utp14b	-2.45395	0.0920194	0.987811
Kcne4	-10.6481	0.000416378	0.529155
Scg2	-2.63673	0.074254	1.11447
Ap1s3	-9.19921	0.000971548	0.789192
Wdfy1	-3.61191	0.0435808	0.907879
Mrpl44	-4.71649	0.0202637	0.907643
Serpine2	-3.17102	0.0527412	1.07363
9830004L10Rik	-15.4522	0	0
Cul3	-2.47808	0.0873005	1.03963
Dock10	0.832801	0.563498	1.66031
Nyap2	-4.41223	0.0231783	1.01818
Irs1	-5.39582	0.0120749	0.974684
Gm9747	-12.1691	0.000138793	0.489297
Rhbdd1	-5.49823	0.0115198	0.940072
Gm28940	-7.90025	0.00222068	0.906838
Col4a4	-7.90679	0.00222068	0.900265
Col4a3	-9.61532	0.000693963	0.852093
C430014B12Rik	-10.1469	0.00055517	0.630999
Mff	-1.5448	0.166135	1.04469
Gm28941	-5.34774	0.0130465	0.911159
Agfg1	-2.30712	0.0993754	1.0237
A030005L19Rik	-8.56785	0.00124913	1.06476
A030014E15Rik	-15.4522	0	0
Sphkap	-3.69662	0.0384455	1.00402
Pid1	-5.14083	0.0138793	1.02898
Dner	-2.94996	0.0605135	1.09641
Trip12	-1.15584	0.201527	1.15506
Fbxo36	-4.99992	0.0169327	0.883111
Slc16a14	-8.21618	0.00166551	1.00406
Sp110	-10.0465	0.000416378	1.14887
Sp140	-7.48829	0.00277585	0.998791
Sp100	-10.6841	0.000277585	1.07677
A630001G21Rik	-12.0905	0.000138793	0.576644
Cab39	-2.17466	0.108119	1.03452
Itm2c	-0.419396	0.305066	1.29338
4933407L21Rik	-8.79124	0.00138793	0.687306
Gpr55	-12.059	0.000138793	0.611487
Spata3	-11.8429	0.000138793	0.848552
2810459M11Rik	-7.21062	0.00360861	0.898961
Psmd1	-1.85273	0.129493	1.09622
Htr2b	-8.63181	0.00124913	1.00025
Armc9	-4.022	0.0315059	0.965726
B3gnt7	-10.3236	0.000277585	1.44935
Gm28626	-15.4522	0	0
Ncl	-0.902396	0.235392	1.18442
C130036L24Rik	-6.46691	0.00624566	0.853183
Ptma	0.501087	0.488827	1.53368
Pde6d	-3.31543	0.0523248	0.940627
Cops7b	-4.03159	0.0323387	0.918499
Nppc	-4.83047	0.0176266	0.994732
Dis3l2	-2.68786	0.0773074	1.0052
Gm29055	-7.04337	0.00485774	0.637901
Gm29374	-11.9904	0.000138793	0.687155
Ecel1	-6.03391	0.00721721	1.07834
Prss56	-9.46978	0.00055517	1.32201
Eif4e2	-3.62211	0.0442748	0.874879
Efhd1	-2.46849	0.0918806	0.975441
Gigyf2	-2.04039	0.120749	1.0094
Kcnj13	-5.13497	0.0145732	0.964449
Snorc	-10.0398	0.00055517	0.740741
Ngef	-2.80109	0.0680083	1.07684
Neu2	-8.77671	0.00138793	0.701984
Inpp5d	-7.72533	0.00277585	0.760715
Atg16l1	-2.49176	0.0886884	1.00319
Sag	-6.50522	0.0055517	0.984727
Dgkd	-2.71818	0.0763359	0.993122
Usp40	-2.37064	0.0945177	1.03248
Ugt1a7c	-15.4522	0	0
Dnajb3	-7.9597	0.00208189	0.940171
Mroh2a	-8.91926	0.00111034	0.879876
Hjurp	-2.23329	0.10576	1.00771
Glrp1	-15.4522	0	0
Arl4c	-4.85218	0.0172103	1.0075
Sh3bp4	-6.43935	0.00582929	0.980332
Agap1	-0.889275	0.24136	1.16142
4933400F21Rik	-7.54675	0.00333102	0.67706
Gbx2	-8.71709	0.00124913	0.914182
Asb18	-10.016	0.00055517	0.765122
Ackr3	-7.63054	0.00249827	1.00795
Gm28723	-15.4522	0	0
Cops8	-2.7725	0.0739764	0.984084
Col6a3	-6.82623	0.00402498	1.12693
Mlph	-12.9244	0.000138793	-0.384286
Lrrfip1	-4.71629	0.0190146	0.999626
Ramp1	-3.44076	0.0442748	1.05628
Ube2f	-3.73201	0.0387231	0.958235
Scly	-4.2482	0.0276197	0.929368
Espnl	-11.16	0.000138793	1.5792
Erfe	-10.5411	0.000277585	1.2249
Ilkap	-3.05922	0.0591256	1.0206
Hes6	-5.88631	0.00818876	1.04394
Per2	-5.72286	0.00999306	0.920309
Traf3ip1	-4.77293	0.0198473	0.881117
Asb1	-4.9509	0.0176266	0.874215
Gm29100	-11.4236	0.000138793	1.3
Twist2	-9.36296	0.000693963	1.10857
Gm29101	-15.4522	0	0
Hdac4	-3.3713	0.0470507	1.03802
Ndufa10	-1.80496	0.133241	1.10284
Cops9	-3.37727	0.048161	0.998406
Gm29483	-15.4522	0	0
Gpc1	-4.01337	0.0324774	0.930547
Gm29480	-8.60754	0.00152672	0.735226
Ankmy1	-7.31221	0.00319223	0.973905
Dusp28	-5.74893	0.0101319	0.874311
5033417F24Rik	-7.28262	0.00305344	1.06772
Rnpepl1	-2.85417	0.0693963	0.994611
9430060I03Rik	-7.19979	0.00319223	1.0867
Capn10	-4.70274	0.0197085	0.961473
Kif1a	-0.750749	0.262457	1.17906
Sned1	-2.28435	0.0979875	1.06677
Mterf4	-4.1533	0.0305344	0.879567
Gm28535	-10.4188	0.000416378	0.766293
Pask	-6.98037	0.00458015	0.785967
Ppp1r7	-2.71929	0.0738376	1.04002
Hdlbp	-2.32821	0.101457	0.972703
2022-09-02	-4.50872	0.0234559	0.904465
Farp2	-5.46743	0.0122137	0.88651
Stk25	-2.24015	0.101319	1.06274
Bok	-4.86014	0.0170715	1.01121
Thap4	-4.23392	0.0263706	1.01041
Atg4b	-3.72866	0.0396947	0.925843
Dtymk	-2.93714	0.0646773	1.01323
Ing5	-4.85667	0.0177654	0.957199
D2hgdh	-4.71614	0.0206801	0.878646
Neu4	-6.57536	0.00499653	1.06644
Fam174a	-2.48218	0.0906315	0.981499
St8sia4	-4.44786	0.0210965	1.1183
Slco4c1	-8.84054	0.000971548	1.15207
Panct2	-9.32506	0.000832755	0.88399
D1Ertd622e	-1.34223	0.172797	1.19056
Ppip5k2	-1.84893	0.135878	1.03059
Gin1	-3.90031	0.0344205	0.959814
Pam	-2.77271	0.0725885	1.0112
B230216N24Rik	-3.74684	0.0360861	1.04516
Gm7967	-5.86373	0.00804997	1.09121
Cntnap5b	-8.16118	0.0019431	0.837021
Gm28187	-15.4522	0	0
Cdh20	-3.01787	0.0614851	1.00551
Rnf152	-4.88298	0.0176266	0.942187
Gm17634	-8.42459	0.00138793	1.05718
Pign	-3.32656	0.0510756	0.964353
Gm28404	-7.82084	0.00208189	1.07978
Relch	-1.63716	0.155725	1.04568
Tnfrsf11a	-8.03304	0.0019431	0.965948
Gm7160	-8.18971	0.0019431	0.808308
Zcchc2	-4.17506	0.0285913	0.952658
Phlpp1	-0.263163	0.34254	1.28247
Bcl2	-5.53794	0.010687	1.00857
Kdsr	-2.62904	0.0786954	1.03835
Vps4b	-2.78647	0.0753643	0.943298
Serpinb8	-7.99507	0.00208189	0.904603
Cdh7	-5.89336	0.00818876	1.03688
Cdh19	-2.13614	0.113116	1.00786
Gm29088	-11.8853	0.000138793	0.802346
Dsel	-3.57341	0.0402498	1.0611
9330185C12Rik	-11.0869	0.000277585	0.656122
Cntnap5a	-4.53889	0.0202637	1.08533
Tsn	-1.66582	0.145732	1.1127
Nifk	-4.77031	0.0185982	0.977523
Clasp1	-2.56324	0.0848022	0.996339
2900060B14Rik	-6.48557	0.0055517	1.00442
Tfcp2l1	-9.52423	0.000693963	0.944747
Gli2	-10.1909	0.00055517	0.585793
Gm29455	-6.55246	0.00596808	0.833051
Inhbb	-7.17022	0.00333102	1.05498
Ralb	-5.14843	0.0144344	0.964789
Gm27184	-15.4522	0	0
Tmem185b	-5.17972	0.0148508	0.892445
Epb41l5	-5.6071	0.0109646	0.902349
Ptpn4	-3.37931	0.0484386	0.988075
Tmem177	-6.42164	0.00624566	0.898547
Cfap221	-10.9541	0.000138793	1.79535
Sctr	-12.2607	0.000138793	0.386865
Tmem37	-8.35766	0.00152672	0.987108
Dbi	0.0706357	0.381402	1.46123
3110009E18Rik	-6.17128	0.0074948	0.886311
Steap3	-9.46818	0.000693963	1.00172
C1ql2	-5.91748	0.00832755	0.988483
Celrr	-9.24348	0.000971548	0.744332
Insig2	-3.59541	0.0421929	0.971075
Ccdc93	-4.8206	0.018043	0.970924
Htr5b	-10.8021	0.000277585	0.954026
Ddx18	-2.59548	0.0798057	1.05171
Dpp10	-3.42399	0.0458015	1.02414
Actr3	-2.26783	0.102151	1.02325
Slc35f5	-4.79057	0.018737	0.94652
Lypd1	-3.68804	0.03678	1.07649
Nckap5	-3.51635	0.0430257	1.02196
Mgat5	-3.05688	0.0619015	0.956757
Tmem163	-3.418	0.048161	0.957665
Acmsd	-9.96002	0.000416378	1.2374
2900009J06Rik	-8.87266	0.000971548	1.11962
Ccnt2	-0.956114	0.22984	1.16513
Map3k19	-9.57699	0.000693963	0.89109
Rab3gap1	-1.72994	0.147536	1.03083
Zranb3	-5.34042	0.0126301	0.965282
Gm28800	-12.0866	0.000138793	0.580941
R3hdm1	0.975077	0.572241	1.78037
Ubxn4	-1.9177	0.127967	1.04835
Lct	-9.41951	0.000832755	0.788123
Mcm6	-6.46651	0.00652325	0.790858
Dars	-3.14205	0.0581541	0.961663
Cxcr4	-9.46818	0.000693963	1.00172
Thsd7b	-6.90964	0.00430257	0.947087
Gm15675	-15.4522	0	0
Cd55	-7.81146	0.00249827	0.826172
Gm16083	-10.0584	0.00055517	0.721702
Pfkfb2	-3.6283	0.0402498	1.00619
Yod1	-3.72604	0.0394171	0.938582
AA986860	-7.14686	0.00388619	0.856013
Mapkapk2	-4.26879	0.0245663	1.07779
Dyrk3	-6.8068	0.00485774	0.875114
Eif2d	-4.44131	0.0244275	0.913364
Rassf5	-6.33357	0.00624566	0.986782
Ikbke	-9.93232	0.000693963	0.528771
Srgap2	-2.32535	0.100347	0.991434
Gm29488	-5.62254	0.0111034	0.868746
Fam72a	-9.76666	0.000693963	0.697902
Rab7b	-5.16047	0.0166551	0.746287
Pm20d1	-9.39952	0.000832755	0.808422
Slc41a1	-4.27209	0.026093	0.987502
Rab29	-6.94001	0.00471895	0.783368
Nucks1	-1.58526	0.15628	1.09245
Slc45a3	-4.5005	0.0238723	0.887311
Elk4	-3.90592	0.0352533	0.919716
Mfsd4a	-3.62252	0.0395559	1.03706
Cdk18	-2.68853	0.0786954	0.978854
Gm29629	-10.9667	0.000277585	0.782227
Lemd1	-8.93054	0.000832755	1.2835
Gm29695	-9.14361	0.000971548	0.845514
Klhdc8a	-6.27006	0.00680083	0.927542
Nuak2	-9.77471	0.00055517	1.01162
Tmcc2	-2.04924	0.118251	1.03071
Dstyk	-1.95318	0.126718	1.02703
6030442K20Rik	-4.96755	0.0156836	1.02607
Rbbp5	-3.48263	0.0463567	0.948104
Tmem81	-5.3821	0.0122137	0.971925
Cntn2	0.813402	0.57016	1.62396
Nfasc	0.620747	0.483276	1.66982
Gm10538	-7.62429	0.00277585	0.862217
Lrrn2	-3.62679	0.0392783	1.04295
Mdm4	-1.04221	0.225954	1.10364
Pik3c2b	-1.47653	0.172797	1.05625
Ppp1r15b	-2.93671	0.0643997	1.01986
Plekha6	-4.93608	0.0155448	1.07038
Gm19461	-10.9144	0.000277585	0.836962
Etnk2	-7.41935	0.00346981	0.746081
Sox13	-7.83158	0.00263706	0.72794
Snrpe	-3.15181	0.0527412	1.09285
Zc3h11a	-4.70161	0.0208189	0.883537
Gm38394	-5.70209	0.0105482	0.863102
Lax1	-15.4522	0	0
Atp2b4	-3.32865	0.0456627	1.12388
Optc	-8.75969	0.000971548	1.23374
Prelp	-7.1799	0.00388619	0.822869
Fmod	-8.69329	0.00124913	0.938203
Btg2	-4.43952	0.0229008	1.00826
Chil1	-8.37077	0.00152672	0.973905
Mybph	-9.13844	0.000971548	0.850758
Adora1	-2.58856	0.0807772	1.04117
Ppfia4	-4.8862	0.0166551	1.02076
Tmem183a	-4.00057	0.0320611	0.961965
Cyb5r1	-4.45559	0.0219292	1.05472
Adipor1	-2.86586	0.0700902	0.968565
Klhl12	-3.20987	0.0553782	0.964385
Rabif	-5.35181	0.0126301	0.953882
Kdm5b	-2.30073	0.102151	0.990345
Syt2	-5.42575	0.011381	1.03011
Ppp1r12b	-3.03452	0.0603747	1.01514
Ube2t	-8.04417	0.0019431	0.954756
Lgr6	-10.4378	0.000416378	0.746735
Ptpn7	-10.7021	0.000416378	0.473085
Arl8a	-1.40178	0.175295	1.1103
Gm15445	-6.741	0.00430257	1.11616
Gpr37l1	-3.09856	0.0534351	1.12725
Rnpep	-2.62878	0.0791117	1.031
Timm17a	-2.30335	0.0988203	1.03555
Lmod1	-7.85364	0.00277585	0.631777
Shisa4	0.109487	0.404858	1.41398
Ipo9	-3.27629	0.0512144	1.01072
Gm28277	-8.28777	0.00152672	1.0575
Nav1	-1.01328	0.219709	1.17301
Gm4793	-7.29218	0.00360861	0.817132
Csrp1	-0.110885	0.357807	1.37184
Phlda3	-2.08083	0.118668	0.994048
Tnni1	-2.21847	0.106315	1.01498
Lad1	-6.66625	0.00499653	0.975349
Tnnt2	-6.72082	0.00541291	0.805177
Igfn1	-6.64626	0.00458015	1.12092
Tmem9	-4.27203	0.0241499	1.0992
Cacna1s	-10.9727	0.000277585	0.775934
Gm15850	-11.287	0.000416378	-0.139863
Kif21b	-2.39315	0.0910479	1.06393
Mroh3	-8.62054	0.00166551	0.596583
Inava	-9.30309	0.00111034	0.491244
Gm26781	-11.8391	0.000138793	0.852729
Gpr25	-15.4522	0	0
Camsap2	-2.75355	0.0745316	0.99225
9230116N13Rik	-8.37759	0.0018043	0.726034
Ddx59	-6.78666	0.00430257	1.07038
Kif14	-10.8208	0.000277585	0.934634
Zfp281	-1.91785	0.126301	1.0671
Gm19705	-5.97863	0.00763359	1.05278
Gm4258	-0.604441	0.275503	1.25538
Gm26936	-8.47705	0.00152672	0.866807
Gm26930	-2.4181	0.0959056	0.96399
A430106G13Rik	-1.69086	0.14823	1.06314
Ptprc	-7.49958	0.00235947	1.22192
Nek7	-3.36968	0.0487162	0.989458
Lhx9	-6.96138	0.00402498	0.991418
2310009B15Rik	-5.11509	0.0136017	1.08388
Dennd1b	-4.17821	0.0265094	1.05858
4930596I21Rik	-15.4522	0	0
Crb1	-9.18053	0.000693963	1.29354
Zbtb41	-4.27729	0.026787	0.944432
Aspm	-8.0832	0.00166551	1.13788
Cfh	-6.9906	0.00388619	1.01275
Kcnt2	-5.32194	0.0123525	1.01583
Cdc73	-2.36319	0.0978487	0.989964
B3galt2	-3.38122	0.0487162	0.977914
Glrx2	-2.34409	0.0965996	1.02761
Ro60	-2.52927	0.0828591	1.06375
Uchl5	-4.62987	0.0210965	0.936207
Gm29170	-5.37754	0.0126301	0.928126
Rgs2	-4.13972	0.02873	0.981022
Rgs13	-11.1506	0.000277585	0.589151
Rgs1	-10.7313	0.000277585	1.02771
Gm29514	-8.85823	0.000971548	1.1342
Brinp3	-3.53024	0.0416378	1.05536
A230059L01Rik	-8.22037	0.00166551	0.999834
Pla2g4a	-3.15643	0.0584316	0.940408
Ptgs2os	-10.6613	0.000277585	1.10041
Ptgs2	-6.69156	0.00458015	1.07551
Odr4	-3.01154	0.062179	0.995646
Tpr	-0.758632	0.250798	1.23673
Prg4	-8.58857	0.00111034	1.21378
Hmcn1	-8.87837	0.00111034	0.921203
Gm10138	-7.69434	0.00249827	0.943858
Ivns1abp	-2.40708	0.0936849	1.0088
Swt1	-1.57878	0.154198	1.11827
Trmt1l	-2.60457	0.0800833	1.0376
Rnf2	-5.08513	0.0155448	0.921222
Fam129a	-9.21852	0.000832755	0.992013
2810414N06Rik	-8.86149	0.00124913	0.768336
Edem3	-3.7134	0.0381679	0.997687
1700025G04Rik	-3.0931	0.0575989	1.02446
Tsen15	-4.56603	0.0226232	0.899276
Colgalt2	-8.14235	0.00166551	1.07836
Rgl1	-4.70046	0.0190146	1.01547
Gm15479	-10.6563	0.000277585	1.10557
Gm28792	-8.00986	0.0019431	0.98927
Arpc5	-2.26577	0.101457	1.03515
Ncf2	-7.77356	0.00249827	0.864254
Smg7	-3.32205	0.051492	0.957152
Gm28791	-3.96882	0.0333102	0.938581
Nmnat2	-4.10632	0.02873	1.01444
Lamc2	-8.70958	0.00124913	0.921759
Lamc1	-4.04835	0.0312283	0.952133
E330020D12Rik	-5.49509	0.011381	0.960708
Shcbp1l	-5.0795	0.0159611	0.888725
Dhx9	-2.52283	0.0859126	1.01799
Npl	-8.18884	0.00166551	1.03157
Rgs8	-4.91641	0.0169327	0.966683
Rgs16	-6.61209	0.00471895	1.1121
Rnasel	-6.76317	0.00513532	0.838679
Rgsl1	-9.28741	0.00111034	0.507147
Teddm2	-6.70586	0.00430257	1.15138
Teddm1b	-9.8239	0.00055517	0.961434
Glul	1.02219	0.574323	1.82225
A830008E24Rik	-10.4134	0.000416378	0.771899
Cacna1e	-3.13957	0.0532963	1.08998
Gm9530	-15.4522	0	0
Ier5	-3.42589	0.0435808	1.09394
Mr1	-9.32095	0.000832755	0.888154
Stx6	-1.98011	0.123803	1.03366
BC034090	-3.17476	0.0574601	0.946259
Xpr1	-2.69797	0.076891	1.00288
Acbd6	-2.73439	0.0728661	1.04402
Qsox1	-3.93565	0.0330326	0.983834
Cep350	-1.97028	0.127689	0.998898
Tor1aip1	-2.64595	0.0792505	1.0113
Tor1aip2	-3.30632	0.0530187	0.93073
Fam163a	-8.44065	0.00138793	1.04099
Tdrd5	-9.32915	0.000693963	1.14287
Axdnd1	-11.2197	0.000277585	0.5162
Gm2000	-7.06265	0.0037474	0.99295
Soat1	-4.19475	0.0281749	0.954121
Abl2	-3.51553	0.0434421	1.00888
Tor3a	-7.51683	0.00277585	0.97014
Fam20b	-4.54625	0.0209577	1.02939
Ralgps2	-4.48984	0.0209577	1.08583
Angptl1	-9.53217	0.00055517	1.2586
4930439D14Rik	-15.4522	0	0
Rasal2	-2.41214	0.0941013	0.99735
Cryzl2	-7.08765	0.0037474	0.967883
Sec16b	-9.09316	0.000971548	0.896599
Brinp2	-4.0479	0.0290076	1.05901
Astn1	-3.34718	0.048161	1.0285
Gm37679	-15.4522	0	0
Pappa2	-10.798	0.000277585	0.958315
Cop1	-1.68684	0.14948	1.05505
Tnr	-4.14651	0.0278973	1.01667
Gm10530	-15.4522	0	0
Gm38039	-10.3276	0.00055517	0.445288
4930523C07Rik	-9.08065	0.000832755	1.13165
Mrps14	-2.78662	0.0681471	1.08838
Cacybp	-2.86172	0.0682859	1.01033
Rabgap1l	-1.58546	0.157529	1.08077
Gm36975	-9.22412	0.000971548	0.763946
Gm37529	-3.66485	0.0423317	0.896875
Gpr52	-7.3099	0.00360861	0.799342
Gm37328	-8.23095	0.0018043	0.873713
Rc3h1	-1.71637	0.147259	1.04712
Serpinc1	-6.44101	0.00666204	0.786033
Zbtb37	-2.02794	0.117557	1.06051
Gas5	-1.47102	0.167661	1.10529
Dars2	-4.95912	0.0160999	0.996694
Cenpl	-7.19234	0.00360861	0.917301
Klhl20	-3.54014	0.0438584	0.9705
Ankrd45	-5.44122	0.0115198	0.997138
Tex50	-15.4522	0	0
Prdx6	-1.95438	0.125885	1.03534
Fasl	-10.5208	0.000277585	1.24591
Suco	-2.5255	0.0868841	0.999095
4930558K02Rik	-8.18267	0.00152672	1.16331
Pigc	-4.05554	0.0312283	0.944944
Gm38304	-9.11974	0.000971548	0.869686
Dnm3	1.01223	0.609299	1.727
2810442N19Rik	-7.2507	0.00360861	0.858755
Dnm3os	-3.80631	0.0383067	0.899517
Eef1aknmt	-4.77296	0.0190146	0.942929
Vamp4	-3.35098	0.0485774	1.01228
Myoc	-6.38038	0.00624566	0.939887
Prrc2c	-0.196293	0.360167	1.27695
Fmo1	-8.92098	0.00111034	0.878132
Prrx1	-8.29519	0.0018043	0.809022
Gorab	-4.99788	0.0155448	1.00853
Kifap3	-1.15467	0.204441	1.13552
Scyl3	-3.98398	0.0326162	0.953794
BC055324	-7.83841	0.00249827	0.799083
Mettl18	-6.74654	0.00485774	0.935514
F5	-10.7388	0.000277585	1.01989
Slc19a2	-5.49612	0.0119362	0.89096
Ccdc181	-5.50694	0.0109646	1.00262
Blzf1	-4.08632	0.0313671	0.90775
Nme7	-2.16417	0.104094	1.09973
Atp1b1	0.708087	0.516586	1.661
Gm20743	-15.4522	0	0
4930568G15Rik	-10.844	0.000277585	0.910445
Sft2d2	-3.92971	0.033449	0.971709
Tiprl	-3.15011	0.054823	1.03869
Gm38190	-4.81303	0.0190146	0.90283
Gpr161	-6.87021	0.00471895	0.853359
Dcaf6	-3.05657	0.0612075	0.97333
Gm37864	-6.18628	0.00707842	0.953744
Mpc2	-1.27277	0.183484	1.17344
Adcy10	-6.43949	0.00569049	1.01496
Gm38325	-12.2264	0.000138793	0.425326
Mpzl1	-2.69809	0.078279	0.976946
Rcsd1	-9.10895	0.000971548	0.880616
Creg1	-3.93999	0.0324774	1.00395
Cd247	-10.2975	0.000416378	0.891224
Pou2f1	-2.99059	0.0625954	1.00697
Ildr2	-3.57891	0.0409438	1.03094
5330438I03Rik	-15.4522	0	0
Gm15853	-7.76894	0.00235947	0.951361
Tada1	-2.65563	0.0798057	0.99155
Pogk	-2.60738	0.08161	1.00755
Gm16701	-9.96897	0.00055517	0.81321
Gm16701.1	-8.39487	0.00138793	1.08713
Fam78b	-5.70619	0.00916031	1.06253
Uck2	-4.97411	0.0163775	0.957036
Tmco1	-2.71225	0.0746704	1.03088
Aldh9a1	-4.36913	0.0247051	0.969266
Mgst3	-2.8737	0.066204	1.04302
Rxrg	-6.08374	0.00707842	1.05645
Pbx1	-2.2801	0.0975711	1.07716
Nuf2	-8.91758	0.00111034	0.881575
Rgs5	-6.62016	0.00485774	1.06219
Rgs4	-2.13295	0.107425	1.08552
Ccdc190	-7.87326	0.0019431	1.12662
Hsd17b7	-4.29628	0.0263706	0.94803
3110045C21Rik	-8.0476	0.00208189	0.851765
Ddr2	-9.74454	0.000693963	0.720456
Uap1	-4.39227	0.026093	0.867264
Gm37748	-11.3583	0.000277585	0.369464
Uhmk1	-3.10772	0.0571825	1.0203
Gm7694	-7.17025	0.0037474	0.885019
Nos1ap	-3.23704	0.0534351	0.988741
Olfml2b	-4.67026	0.021374	0.876938
Atf6	-2.97124	0.0634282	1.00725
Gm9929	-9.25215	0.000832755	0.957924
Dusp12	-4.56926	0.0219292	0.940994
Gm26620	-10.1563	0.000416378	1.03635
Fcgr2b	-8.55475	0.00152672	0.788463
Fcgr3	-7.03085	0.00402498	0.92175
Cfap126	-7.56357	0.00305344	0.785694
Sdhc	-2.67361	0.0761971	1.04032
Pcp4l1	-4.44195	0.0242887	0.920938
Nr1i3	-8.36202	0.00152672	0.982715
Tomm40l	-4.59769	0.0202637	1.02651
Apoa2	-8.56605	0.00124913	1.06658
Fcer1g	-5.85305	0.00846634	1.02915
Ndufs2	-1.53727	0.160444	1.10251
Adamts4	-1.66848	0.154892	1.0221
B4galt3	-3.76852	0.0381679	0.94255
Ppox	-4.34018	0.0270645	0.866641
Usp21	-4.40461	0.0241499	0.966561
Ufc1	-2.59333	0.0780014	1.08685
Gm20045	-4.39389	0.0234559	1.01935
Dedd	-3.87088	0.0348369	0.9719
Nit1	-2.80179	0.0727273	0.979363
Pfdn2	-2.30031	0.0971548	1.06312
Klhdc9	-7.52806	0.00291464	0.888466
Nectin4	-8.6951	0.00111034	1.10629
Arhgap30	-10.3607	0.00055517	0.411183
Usf1	-4.53909	0.0223456	0.94404
Tstd1	-8.90782	0.00111034	0.891441
F11r	-7.07216	0.00346981	1.09445
B930036N10Rik	-9.20807	0.00111034	0.58757
Alyref2	-6.07163	0.00791117	0.908117
Cd48	-9.0429	0.000971548	0.947474
Slamf1	-9.48076	0.000971548	0.503514
Cd84	-8.18944	0.0019431	0.808578
Gm10521	-11.0617	0.000277585	0.682587
Gm37065	-8.91795	0.00124913	0.711277
Slamf6	-10.7384	0.000277585	1.02035
Vangl2	-4.50646	0.0231783	0.923901
Ncstn	-3.81457	0.0359473	0.982971
Copa	-1.28219	0.19431	1.08132
Gm37756	-9.83533	0.000693963	0.627843
Pex19	-3.39609	0.0492713	0.946694
Dcaf8	-1.17097	0.208883	1.08821
Pea15a	-1.66459	0.1517	1.05603
Igsf8	-0.686826	0.262595	1.24222
Atp1a2	-1.97991	0.110895	1.1927
Kcnj9	-3.88288	0.0324774	1.06108
Kcnj10	-0.841999	0.241915	1.20538
Pigm	-3.93368	0.0362248	0.852724
Slamf9	-10.2804	0.000416378	0.908816
Igsf9	-7.90948	0.0019431	1.0902
Tagln2	-7.20127	0.00319223	1.08522
Cfap45	-8.92555	0.00124913	0.703592
4933439K11Rik	-9.4368	0.000832755	0.770561
Vsig8	-8.64853	0.000971548	1.34594
Slamf8	-12.2158	0.000138793	0.43722
Dusp23	-6.18349	0.00666204	1.044
Ackr1	-5.18799	0.0142956	0.939133
Cadm3	-2.9034	0.0627342	1.09098
Aim2	-4.98268	0.0169327	0.900368
Ifi204	-9.77698	0.00055517	1.00931
Mndal	-11.6129	0.000138793	1.0974
Ifi203	-11.6878	0.000138793	1.01676
Fmn2	-4.40641	0.0242887	0.956493
Grem2	-6.2157	0.00666204	1.01174
Rgs7	-4.27321	0.0256766	1.00959
Fh1	-3.20128	0.0538515	1.0133
Kmo	-8.89954	0.00111034	0.899806
Opn3	-7.54193	0.00277585	0.944935
Chml	-5.82635	0.00957668	0.878097
Exo1	-10.8624	0.000416378	0.306266
Pld5	-6.76881	0.00485774	0.913197
Rbm8a2	-10.4604	0.000416378	0.723369
Gm38101	-8.60197	0.00124913	1.03035
Cep170	-1.59026	0.157946	1.07216
Sdccag8	-3.52677	0.0455239	0.930112
Gm15423	-11.7191	0.000138793	0.982917
Akt3	-4.10773	0.0297016	0.965048
Gm26801	-10.5236	0.000416378	0.658097
Zbtb18	-2.51393	0.085635	1.03156
Gm29856	-15.4522	0	0
Gm37306	-12.19	0.000138793	0.466009
Adss	-2.5739	0.0835531	1.00709
Catspere1	-15.4522	0	0
Catspere2	-7.32662	0.00319223	0.959441
Desi2	-3.17066	0.0573213	0.953855
B230369F24Rik	-5.63349	0.0101319	0.989887
Cox20	-4.27895	0.0266482	0.950261
Hnrnpu	0.333856	0.461763	1.44862
Efcab2	-6.41293	0.00638446	0.875567
Kif26b	-7.19298	0.00333102	1.03214
Gm16564	-15.4522	0	0
Smyd3	-4.37465	0.0248439	0.955665
Tfb2m	-4.91319	0.0179042	0.889414
Cnst	-4.11306	0.0281749	1.03585
Sccpdh	-0.894977	0.235115	1.19354
Ahctf1	-2.66485	0.0781402	1.01275
Cdc42bpa	0.748054	0.552394	1.60428
Coq8a	-4.6568	0.0199861	0.987266
Gm37336	-10.3475	0.000416378	0.839771
Psen2	-3.62679	0.0410826	0.978158
Itpkb	-6.36319	0.00596808	1.02269
Stum	-4.42156	0.0226232	1.04382
Parp1	-3.49847	0.0462179	0.936586
Lin9	-6.76659	0.00527412	0.796774
Acbd3	-3.37523	0.0482998	0.996291
Gm37768	-10.1945	0.00055517	0.582064
H3f3a	-0.886908	0.23789	1.18468
H3f3aos	-6.88042	0.00402498	1.0726
Sde2	-4.26854	0.0266482	0.960675
Lefty2	-9.96215	0.000416378	1.23522
Pycr2	-3.06781	0.0612075	0.962086
Lefty1	-6.66688	0.00471895	1.05718
Tmem63a	-0.52433	0.301596	1.20495
Ephx1	-5.04949	0.0158223	0.931351
Nvl	-1.8119	0.139348	1.03124
Cnih4	-2.89555	0.0650937	1.04557
Wdr26	-1.95512	0.123942	1.05704
A430110L20Rik	-7.15587	0.00416378	0.747441
Cnih3	-4.41292	0.0224844	1.06135
Dnah14	-6.02538	0.00707842	1.11489
Lbr	-1.97454	0.123387	1.04409
Enah	-1.84755	0.13102	1.08449
Srp9	-2.64341	0.0799445	1.00126
Degs1	-0.520552	0.294379	1.24367
1700047M11Rik	0.138783	0.393754	1.4834
Fbxo28	-3.31203	0.0509368	0.98281
Trp53bp2	-2.43081	0.0914643	1.01968
Capn2	-3.63868	0.0409438	0.971144
Gm37885	-7.44518	0.00291464	0.971684
Susd4	-4.12076	0.0280361	1.03527
Tlr5	-15.4522	0	0
Disp1	-7.70561	0.00263706	0.85453
Brox	-3.18613	0.0557946	0.977328
Aida	-3.4078	0.0478834	0.9762
Mia3	-1.70585	0.144067	1.08926
Taf1a	-5.19752	0.0152672	0.834736
Gm37986	-9.62296	0.000693963	0.844316
Hhipl2	-11.4476	0.000138793	1.27444
Gm37214	-9.38187	0.000693963	1.08937
Dusp10	-3.0316	0.0619015	0.982034
Hlx	-15.4522	0	0
2022-03-02	-2.42196	0.0935461	0.996065
C130074G19Rik	-7.60714	0.00249827	1.03145
Mark1	-3.97959	0.0320611	0.982948
Gm38251	-11.4091	0.000277585	0.315377
Rab3gap2	-2.81221	0.0723109	0.977222
Iars2	-3.63304	0.0421929	0.933434
Bpnt1	-2.99337	0.0657876	0.932432
4930532G15Rik	-7.14744	0.0037474	0.907907
Eprs	-1.55888	0.160583	1.07965
Gm2061	-11.7133	0.000138793	0.989228
Slc30a10	-6.46924	0.00541291	1.0573
Lyplal1	-7.41515	0.00319223	0.870588
Tgfb2	-6.11871	0.00680083	1.07914
Rrp15	-5.58643	0.011381	0.869271
A430105J06Rik	-8.35365	0.00166551	0.865621
Spata17	-9.71679	0.000693963	0.748749
1700007P06Rik	-11.6362	0.000138793	1.07231
Gpatch2	-2.66924	0.0789729	0.993067
Gm38155	-12.3081	0.000138793	0.3335
Gm37896	-15.4522	0	0
Esrrg	-6.83759	0.00416378	1.06663
Gm36388	-11.0374	0.000277585	0.708145
Kctd3	-0.435923	0.290493	1.34747
Kcnk2	-3.79039	0.0333102	1.11707
2900042K21Rik	-9.29969	0.000832755	0.909724
A430027H14Rik	-7.90531	0.00208189	0.994862
Cenpf	-8.00713	0.0019431	0.992013
Ptpn14	-7.48482	0.00277585	1.00227
Gm37422	-9.50817	0.000693963	0.961073
Smyd2	-4.21303	0.026787	1.00872
Prox1	-1.1576	0.202915	1.1434
Gm28172	-8.49668	0.00138793	0.984517
Prox1os	-4.22577	0.0256766	1.05705
Rps6kc1	-4.35387	0.0247051	0.984538
Angel2	-2.12604	0.111034	1.04476
Vash2	-8.09566	0.00166551	1.12535
Flvcr1	-4.85952	0.0177654	0.954344
Tatdn3	-3.82421	0.0362248	0.962225
Nsl1	-9.38231	0.000832755	0.825893
Batf3	-15.4522	0	0
Atf3	-10.4303	0.000416378	0.75445
D730003I15Rik	-4.40763	0.0238723	0.980217
Gm37168	-15.4522	0	0
Nenf	-1.97683	0.116724	1.12188
Pacc1	-6.41401	0.00638446	0.874483
Ppp2r5a	-1.96402	0.123664	1.05137
Gm32200	-10.9571	0.000277585	0.792289
Dtl	-7.5478	0.00291464	0.868651
Ints7	-2.74527	0.0791117	0.914497
Lpgat1	-0.423221	0.308536	1.27324
Gm38037	-10.6519	0.000416378	0.525252
Nek2	-9.07294	0.00111034	0.724424
1700034H15Rik	-10.2488	0.000416378	0.941352
Slc30a1	-4.00466	0.0319223	0.964136
Gm26670	-8.66574	0.00111034	1.13593
Traf5	-8.08242	0.00166551	1.13867
Gm26879	-4.70151	0.0195697	0.972897
Rcor3	-2.16904	0.106731	1.05877
Gm10516	-7.69237	0.00249827	0.945831
Kcnh1	-4.74716	0.0177654	1.06677
Hhat	-8.78253	0.00111034	1.01802
Sertad4	-6.97852	0.00388619	1.02486
Gm15867	-11.188	0.000277585	0.549667
Syt14	-5.07781	0.014712	1.00798
Utp25	-4.08356	0.0299792	0.97581
A130010J15Rik	-6.60742	0.00485774	1.07495
Traf3ip3	-9.45397	0.000693963	1.01615
Lamb3	-8.88492	0.000832755	1.32961
Hsd11b1	-6.35597	0.00582929	1.06388
G0s2	-4.01788	0.0302568	1.02821
Camk1g	-5.76069	0.00916031	1.00797
Plxna2	-3.6751	0.0363636	1.10586
Cd34	-5.80514	0.00860514	1.05366
Gm16897	-10.0827	0.00055517	0.696738
A330023F24Rik	-2.8952	0.0659264	1.02757
Gm32250	-8.30549	0.00138793	1.17716
Cd46	-4.34278	0.0238723	1.0451
Cr1l	-2.49276	0.0888272	0.999928
Cr2	-4.86786	0.0170715	1.00348
Fam171a1	-3.49334	0.0446912	0.990179
Nmt2	-3.45593	0.0458015	0.99219
Rpp38	-5.13117	0.014018	1.02429
Meig1	-7.79948	0.00222068	1.00813
Dclre1c	-4.39341	0.0285913	0.734213
Suv39h2	-7.11416	0.00346981	1.05232
Hspa14	-3.87037	0.0342817	0.995589
Gm45902	-5.77932	0.00971548	0.904431
Cdnf	-9.50202	0.000832755	0.704294
Fam107b	-5.50739	0.0117974	0.896553
Frmd4a	-2.40854	0.0864677	1.123
Gm10862	-6.08694	0.00832755	0.818779
Gm38085	-8.23447	0.0018043	0.870167
1700080N15Rik	-9.2602	0.000832755	0.949766
Gm13189	-15.4522	0	0
Gm37814	-7.61872	0.00263706	0.941808
Gm37107	-8.68509	0.00152672	0.656973
Gm38348	-8.54985	0.00124913	1.08292
Gm13187	-12.3455	0.000138793	0.291265
Gm36988	-6.64497	0.00485774	1.03732
Gm13179	-9.47164	0.000832755	0.735172
Prpf18	-3.14296	0.0580153	0.964197
Bend7	-7.22198	0.00346981	0.944152
Sephs1	-5.2545	0.0137405	0.929712
Phyh	-3.63245	0.0405274	0.992121
Ucma	-8.19839	0.0018043	0.906485
Mcm10	-8.47076	0.00152672	0.873143
Optn	-4.22455	0.0263706	1.01979
4930551O13Rik	-7.32079	0.00277585	1.16693
Ccdc3	-7.63186	0.00222068	1.17654
Camk1d	-4.36501	0.0240111	1.0145
Cdc123	-2.78214	0.0738376	0.977151
Nudt5	-2.35325	0.0935461	1.06478
Gm13199	-8.22284	0.00152672	1.12288
Sec61a2	-1.68815	0.146842	1.07942
Dhtkd1	-5.01706	0.0160999	0.938712
Upf2	-2.15472	0.107287	1.06561
Proser2	-8.44243	0.00166551	0.776166
Echdc3	-11.649	0.000138793	1.05854
Usp6nl	-3.02601	0.0632894	0.955638
Gm13391	-15.4522	0	0
Celf2	-1.09874	0.200694	1.21813
Gm10855	-7.09045	0.00388619	0.912606
Gm10115	-4.74645	0.0162387	1.19712
Gata3	-9.7755	0.00055517	1.01082
Taf3	-3.41424	0.0491325	0.932612
Atp5c1	-1.41014	0.173491	1.11686
Kin	-3.48492	0.0455239	0.971966
Itih2	-8.98352	0.000971548	1.00754
Itih5	-6.28841	0.00624566	1.03202
Gm13261	-15.4522	0	0
Sfmbt2	-7.14489	0.00346981	1.02149
Prkcq	-2.84966	0.0698126	0.990496
8030442B05Rik	-8.93337	0.00124913	0.695692
Gm13293	-5.11183	0.0151284	0.93367
Pfkfb3	-4.01447	0.0324774	0.929442
Rbm17	-3.32583	0.0509368	0.969013
Il15ra	-8.04232	0.0018043	1.06353
Fbh1	-3.6095	0.0426093	0.94281
Ankrd16	-3.57162	0.0423317	0.990126
Itga8	-7.48708	0.00319223	0.798378
E030013I19Rik	-10.639	0.000277585	1.1235
Mindy3	-2.87373	0.0678695	1.00714
Pter	-5.10196	0.0142956	1.02523
C1ql3	-2.82606	0.0685635	1.04014
Rsu1	-2.31433	0.0950729	1.08035
Gm13270	-7.30235	0.00333102	0.922397
Cubn	-8.5769	0.00111034	1.22556
Trdmt1	-6.31576	0.00680083	0.881766
Vim	-5.08164	0.0152672	0.950707
St8sia6	-7.78717	0.00208189	1.11361
Hacd1	-3.65763	0.040111	0.981839
Stamos	-9.26118	0.000971548	0.726381
Stam	-2.83485	0.0705066	0.991038
Tmem236	-11.887	0.000138793	0.800408
Mrc1	-9.62477	0.00055517	1.1644
Slc39a12	-5.67526	0.00999306	0.967966
Cacnb2	-4.72132	0.018737	1.01582
Gm10848	-8.67987	0.000971548	1.31431
Gm13269	-10.0894	0.000416378	1.10498
Nsun6	-3.20888	0.0542679	0.994592
Arl5b	-4.28617	0.0266482	0.943041
Plxdc2	-1.10105	0.211797	1.13814
Nebl	-4.63683	0.019431	1.04789
A930004D18Rik	-8.47974	0.00138793	1.0016
Skida1	-7.39396	0.00319223	0.891858
Mllt10	-2.25156	0.101041	1.05529
Dnajc1	-2.13928	0.109091	1.05699
Commd3	-2.45357	0.0899375	1.02121
Bmi1	-3.72284	0.040111	0.916613
Spag6	-8.80517	0.00111034	0.995157
Gm20539	-11.8634	0.000138793	0.826186
Carlr	-9.10233	0.000693963	1.37274
Pip4k2a	-1.60011	0.151561	1.12184
Armc3	-8.6964	0.00138793	0.783059
4930447M23Rik	-10.8413	0.000416378	0.328218
Msrb2	-5.43521	0.0119362	0.95193
Gm33940	-10.2534	0.000416378	0.936599
Otud1	-5.26526	0.0126301	1.04051
Etl4	-4.55478	0.022068	0.946376
Gm17171	-15.4522	0	0
Gm13362	-10.9694	0.000277585	0.779398
Arhgap21	-1.7135	0.142817	1.09417
Gm13380	-7.94092	0.0018043	1.16551
Gm13375	-6.9331	0.00430257	0.923561
Enkur	-8.38641	0.00152672	0.958149
Thnsl1	-4.41854	0.0247051	0.919833
Gpr158	-3.92692	0.0319223	1.04189
Gad2	-2.38701	0.0870229	1.1353
Apbb1ip	-4.78425	0.0188758	0.942195
Pdss1	-5.06655	0.0159611	0.901679
Abi1	-2.93544	0.0653713	0.99953
Acbd5	-2.431	0.0917418	1.01512
Mastl	-6.30546	0.00680083	0.892078
Yme1l1	-2.07726	0.115475	1.03696
4931423N10Rik	-15.4522	0	0
Nxph2	-8.79295	0.000971548	1.20015
Spopl	-2.74812	0.0746704	0.994997
Hnmt	-5.68775	0.0102706	0.915935
Psd4	-11.901	0.000138793	0.785118
Cacna1b	-4.07619	0.0295628	1.00336
Ehmt1	-2.34832	0.0968772	1.01923
Arrdc1	-6.08063	0.00763359	0.950626
Zmynd19	-5.65513	0.010687	0.891258
Dph7	-4.99727	0.0160999	0.95852
Mrpl41	-2.35909	0.0957668	1.02509
Pnpla7	-4.30871	0.0278973	0.854402
Nsmf	-1.54442	0.165441	1.05111
Nrarp	-7.26287	0.00388619	0.739621
Tor4a	-10.8545	0.000277585	0.899463
Nelfb	-3.11049	0.0603747	0.939155
Tubb4b	-0.932652	0.232616	1.17128
Slc34a3	-6.33353	0.00666204	0.893709
Rnf208	-2.73263	0.0739764	1.02396
Ndor1	-3.43786	0.048161	0.9378
Tmem203	-4.39525	0.0249827	0.927022
Tprn	-2.27141	0.103817	0.996337
Ssna1	-3.06292	0.063567	0.912404
Anapc2	-2.59068	0.0838307	0.985524
Grin1	-2.13378	0.105066	1.11673
Grin1os	-9.91191	0.00055517	0.871555
Man1b1	-3.14645	0.0567661	0.99211
Dpp7	-4.49668	0.0222068	0.995459
Uap1l1	-5.53362	0.0112422	0.93984
Sapcd2	-9.8392	0.00055517	0.945819
Entpd2	-6.25404	0.00624566	1.06644
Npdc1	-1.38738	0.17238	1.14889
Fut7	-11.7125	0.000138793	0.990063
Abca2	0.828645	0.5839	1.60484
Paxx	-2.82347	0.0700902	1.01096
Clic3	-9.58097	0.00055517	1.20897
Ptgds	4.46671	0.875642	4.65829
C8g	-8.39129	0.00152672	0.953236
Fbxw5	-3.43	0.0470507	0.979316
Traf2	-5.93798	0.00846634	0.944109
Edf1	-0.985617	0.227203	1.15228
Mamdc4	-7.53017	0.00277585	0.956736
Phpt1	-4.95305	0.0163775	0.978109
Ajm1	-3.83993	0.0363636	0.940983
Rabl6	-2.49136	0.0902151	0.978963
Fcnaos	-11.2563	0.000277585	0.477577
Ccdc183	-9.26321	0.000971548	0.724325
Tmem141	-3.97745	0.0338654	0.906106
A230005M16Rik	-10.3273	0.000416378	0.860575
Bmyc	-1.86374	0.12991	1.08058
Kcnt1	-4.30274	0.0263706	0.941571
Camsap1	-2.86665	0.0677307	1.01717
Ubac1	-3.74468	0.0384455	0.955946
Nacc2	-2.49859	0.0870229	1.0237
Tmem250-ps	-4.37181	0.0248439	0.95851
1810012K08Rik	-11.9737	0.000138793	0.705455
Qsox2	-4.00526	0.0312283	0.995243
Ccdc187	-3.12454	0.0553782	1.04973
Gpsm1	-3.29832	0.0510756	0.992601
Dnlz	-3.73679	0.0380291	0.979545
Card9	-10.2473	0.000416378	0.942884
Gm13562	-15.4522	0	0
Snapc4	-4.23731	0.026787	0.984427
Gm13563	-8.56196	0.00124913	1.0707
Entr1	-2.53127	0.084941	1.02595
Pmpca	-3.72127	0.0392783	0.948448
Inpp5e	-5.5377	0.0112422	0.935754
Sec16a	-4.02756	0.0315059	0.96017
0610009E02Rik	-7.34494	0.00333102	0.879655
Notch1	-5.13498	0.0169327	0.747957
Egfl7	-4.80243	0.0179042	1.00025
Agpat2	-11.7861	0.000138793	0.910312
Dipk1b	-3.06909	0.0580153	1.03807
Surf6	-5.55416	0.0111034	0.937202
Med22	-4.88664	0.0181818	0.893788
Rpl7a	-1.0476	0.215961	1.1635
Surf1	-2.81855	0.070923	0.998838
Surf2	-4.1708	0.0276197	1.00679
Surf4	-3.35497	0.0499653	0.967647
Rexo4	-3.78603	0.0369188	0.97304
Adamts13	-8.61237	0.00111034	1.18978
Cacfd1	-3.96325	0.0330326	0.956234
Slc2a6	-6.34884	0.00624566	0.971483
Adamtsl2	-7.62271	0.00222068	1.18573
Fam163b	-4.94242	0.0165163	0.976575
Sardh	-7.91791	0.00249827	0.719159
Vav2	-6.78704	0.00471895	0.936738
Brd3os	-5.60413	0.0102706	0.999646
Brd3	-2.6629	0.0760583	1.05366
Wdr5	-4.6935	0.019431	0.991187
Gm13421	-7.97647	0.00222068	0.8302
Rxra	-6.05517	0.0074948	1.0026
Col5a1	-8.1117	0.0019431	0.886819
F730016J06Rik	-11.1332	0.000138793	1.60744
Olfm1	-0.315443	0.315892	1.34703
Gm13373	-10.0323	0.00055517	0.748369
Ppp1r26	-6.01113	0.00763359	1.02023
1700007K13Rik	-8.28817	0.00166551	0.931571
Mrps2	-5.78016	0.0092991	0.96678
Gm10134	-8.54296	0.00138793	0.937854
Ralgds	-1.52083	0.164608	1.08198
Gtf3c5	-4.53665	0.0230396	0.902363
Tsc1	-1.84449	0.135461	1.03946
Spaca9	-9.45742	0.000693963	1.01265
Ak8	-9.50827	0.000832755	0.697939
Gtf3c4	-4.31501	0.0259542	0.952252
Ddx31	-6.42369	0.00610687	0.928908
Barhl1	-15.4522	0	0
Ttf1	-3.33657	0.0509368	0.958267
Setx	-2.53746	0.0864677	0.994065
Ntng2	-9.4164	0.000832755	0.791277
6530402F18Rik	-6.04857	0.00860514	0.809902
Med27	-4.62279	0.0216516	0.905816
Rapgef1	-4.10797	0.029424	0.978355
Gm13420	-15.4522	0	0
Trub2	-3.64127	0.0388619	1.04385
Coq4	-5.15236	0.014018	1.00308
Slc27a4	-2.90162	0.066204	1.01509
Urm1	-2.49935	0.0895212	0.982115
Cercam	-3.15002	0.0575989	0.967526
Odf2	-1.89146	0.130604	1.04517
Gle1	-2.3098	0.0977099	1.04541
Sptan1	-1.82333	0.134212	1.07399
Wdr34	-4.88904	0.0166551	1.01792
Set	-1.72533	0.144067	1.06977
Zdhhc12	-4.0138	0.0319223	0.954993
Zer1	-1.45385	0.171409	1.09057
Tbc1d13	-4.68039	0.0204025	0.933915
Endog	-4.0179	0.0315059	0.969833
Spout1	-4.22316	0.0269257	0.991124
Kyat1	-5.9791	0.00860514	0.879476
1700084E18Rik	-8.697	0.00138793	0.782454
Lrrc8a	-4.0443	0.0305344	0.988609
Phyhd1	-5.3854	0.0122137	0.968622
Dolk	-3.72697	0.0399722	0.917478
Nup188	-5.26384	0.0136017	0.93501
Sh3glb2	-2.18493	0.107287	1.0354
Miga2	-4.16464	0.0273421	1.02753
Dolpp1	-4.53574	0.0230396	0.903269
Crat	-4.61109	0.0205413	0.993465
Gm16323	-15.4522	0	0
Ptpa	-2.10761	0.1127	1.04171
Ier5l	-4.02882	0.0303956	1.01067
Cstad	-7.21651	0.00346981	0.949644
1700001O22Rik	-7.99161	0.00208189	0.908082
Ntmt1	-4.36539	0.0240111	1.01412
Asb6	-4.30598	0.0259542	0.961288
Prrx2	-10.5368	0.000277585	1.22942
Ptges	-9.04247	0.000971548	0.947906
Tor1b	-3.28828	0.0530187	0.948771
Tor1a	-3.60998	0.0421929	0.956495
BC005624	-2.72037	0.0741152	1.03352
Usp20	-3.45748	0.0487162	0.901644
Fnbp1	0.820813	0.577238	1.61357
D330023K18Rik	-4.94141	0.0173491	0.906615
Gpr107	-2.59628	0.0821652	1.00887
Ncs1	-3.60058	0.0396947	1.05395
Hmcn2	-10.5404	0.000416378	0.640717
Ass1	-4.98421	0.0156836	1.00939
Fubp3	-3.24762	0.0513532	1.03549
Prdm12	-9.80711	0.000416378	1.3936
Exosc2	-5.07488	0.0148508	0.997371
Abl1	-1.67852	0.14948	1.06338
Fibcd1	-6.60142	0.00527412	0.962325
Lamc3	-10.4896	0.000416378	0.693209
Aif1l	-4.55147	0.0216516	0.977175
Nup214	-3.22087	0.0552394	0.957008
Fam78a	-8.53641	0.00138793	0.944464
Plpp7	-4.60552	0.021374	0.941709
Prrc2b	-1.87284	0.131575	1.05309
Gm13610	-10.214	0.000416378	0.977147
Pomt1	-4.58642	0.0199861	1.05768
Uck1	-5.05288	0.0162387	0.890482
Swi5	-1.7526	0.139209	1.09199
Golga2	-3.69666	0.0403886	0.932852
Dnm1	-1.24913	0.189452	1.15091
Ciz1	-3.8442	0.0346981	1.00436
1110008P14Rik	-2.26223	0.0999306	1.06056
Lcn2	-9.80592	0.000416378	1.39482
Ptges2	-3.98527	0.0319223	0.983528
Slc25a25	-4.56711	0.021374	0.980141
Naif1	-8.7762	0.00124913	0.854496
Fam102a	-1.22551	0.199306	1.10137
Dpm2	-3.03818	0.0591256	1.04165
9430097D07Rik	-12.0119	0.000138793	0.663502
Pip5kl1	-7.21615	0.00360861	0.893421
St6galnac4	-5.94615	0.007356	1.13874
St6galnac6	-4.77361	0.0181818	1.00688
Ak1	-3.38783	0.0482998	0.983693
Eng	-7.78681	0.00208189	1.11397
Fpgs	-5.38551	0.0123525	0.952213
Cdk9	-3.07869	0.0580153	1.02848
Sh2d3c	-6.1332	0.007356	0.951417
6330409D20Rik	-8.59273	0.00124913	1.03966
Ttc16	-11.1146	0.000277585	0.627046
Tor2a	-4.66112	0.0206801	0.933696
Ptrh1	-7.10348	0.00319223	1.18333
Cfap157	-9.80848	0.00055517	0.977168
Stxbp1	-1.19311	0.196253	1.15605
Gm13524	-10.4163	0.000416378	0.768856
Fam129b	-6.61622	0.00541291	0.910018
Lrsam1	-5.03798	0.0166551	0.868876
Rpl12	-1.66156	0.146287	1.11148
Slc2a8	-3.98219	0.0313671	1.01192
Garnl3	-4.16239	0.0278973	1.00078
Ralgps1	-1.33002	0.183206	1.11838
Gm13528	-8.94593	0.00111034	0.852911
Angptl2	-6.91006	0.00430257	0.946668
Zbtb34	-5.72935	0.0102706	0.874286
Zbtb43	-3.76378	0.0376128	0.968431
Mvb12b	-2.8798	0.0692575	0.971864
Nron	-9.29214	0.000832755	0.91738
Gm13403	-5.3942	0.0134629	0.819333
Gm13404	-6.09088	0.007356	0.993802
C230014O12Rik	-11.6927	0.000138793	1.01143
Pbx3	-3.49114	0.0445524	0.996869
Mapkap1	-2.44687	0.0914643	1.00361
Gapvd1	-1.75958	0.142817	1.04808
Hspa5	-0.906344	0.233033	1.19501
Rabepk	-4.12864	0.0295628	0.950891
Fbxw2	-2.44474	0.0907703	1.01674
Psmd5	-3.97468	0.0326162	0.963097
Phf19	-10.2713	0.00055517	0.503204
Traf1	-11.6214	0.000277585	0.0883368
AI182371	-7.62001	0.00277585	0.866518
Cntrl	-2.53155	0.0870229	0.990743
Rab14	-0.534383	0.296322	1.22035
Gsn	0.600541	0.496183	1.61159
Stom	-8.40529	0.00152672	0.939125
Ggta1	-9.68398	0.000693963	0.782172
Gm13446	-7.78342	0.00222068	1.02427
Dab2ip	-3.45707	0.0458015	0.991053
Ttll11	-6.21599	0.00680083	0.981709
Ndufa8	-1.84929	0.127134	1.12618
Morn5	-9.59566	0.00055517	1.19402
Lhx6	-7.22481	0.00346981	0.941313
Rbm18	-3.50661	0.0458015	0.941497
Mrrf	-5.65107	0.0101319	0.972282
Gm13429	-11.9233	0.000138793	0.760785
Ptgs1	-6.88592	0.00485774	0.795787
Olfr338	-9.62956	0.000693963	0.837591
Olfr344	-12.0488	0.000138793	0.622728
Pdcl	-4.51761	0.0230396	0.921412
Rc3h2	-1.5018	0.166829	1.08168
Zbtb6	-3.99287	0.0316447	0.988521
Zbtb26	-3.59352	0.0412214	1.00658
Rabgap1	-1.54859	0.162665	1.07136
Strbp	-1.64817	0.145871	1.12898
Gpr21	-4.71985	0.0204025	0.894431
Crb2	-8.94139	0.000832755	1.27253
Dennd1a	-2.49132	0.0892436	0.994618
Gm13556	-11.2465	0.000277585	0.487921
Lhx2	-4.53792	0.0217904	0.981514
Gm27197	-10.7319	0.000277585	1.02714
Gm13589	-10.814	0.000416378	0.356679
Nek6	-6.6519	0.00527412	0.911732
Psmb7	-1.93288	0.127412	1.03945
Nr6a1	-4.84601	0.0172103	1.01366
Nr6a1os	-10.9154	0.000277585	0.835886
Olfml2a	-10.4901	0.000416378	0.692669
Wdr38	-9.08249	0.000832755	1.12979
Rpl35	-2.72327	0.0741152	1.03062
Arpc5l	-2.58171	0.0817488	1.03077
Golga1	-3.38212	0.0489938	0.96882
Scai	-2.56661	0.0835531	1.01438
Ppp6c	-3.83892	0.0348369	1.00387
Lrp1b	0.343409	0.463289	1.45341
Arhgap15	-6.2764	0.00638446	1.01234
Gtdc1	-3.84805	0.0333102	1.05939
Zeb2	1.64775	0.747953	2.06673
Zeb2os	-5.22958	0.014712	0.856089
Gm13479	-10.244	0.00055517	0.531232
Gm13481	-11.2322	0.000138793	1.50299
Acvr2a	-4.36267	0.0242887	1.00026
Orc4	-2.30548	0.0990978	1.02938
Mbd5	-2.84923	0.0699514	0.988059
Epc2	-2.7187	0.0734212	1.04877
Kif5c	-2.07931	0.112006	1.07893
Lypd6b	-6.91942	0.00416378	0.984588
Lypd6	-4.79024	0.0188758	0.936206
Mmadhc	-3.4416	0.0476058	0.950788
Gm13483	-5.58082	0.0108258	0.947038
Rnd3	-6.04181	0.00763359	0.989509
Rbm43	-7.40433	0.00305344	0.945573
Nmi	-7.1322	0.00319223	1.15451
Tnfaip6	-1.08617	0.216655	1.12031
Rif1	-1.2033	0.191811	1.17888
Neb	-9.67659	0.000693963	0.789707
Arl5a	-3.43806	0.0487162	0.921064
A430018G15Rik	-6.68729	0.00610687	0.664756
Cacnb4	-1.06739	0.210687	1.17938
Stam2	-3.41237	0.0489938	0.938566
Fmnl2	-2.31989	0.100347	0.996895
Prpf40a	-1.76198	0.141152	1.0626
Arl6ip6	-4.465	0.0241499	0.906143
Rprm	-4.27657	0.0255378	1.01405
Galnt13	-5.18558	0.0141568	0.955626
Gm14033	-11.8306	0.000138793	0.861921
Kcnj3	-3.74057	0.0353921	1.07945
Nr4a2	-4.60296	0.0195697	1.0715
BB557941	-9.9081	0.000693963	0.55352
A930012O16Rik	-8.44821	0.0019431	0.547957
Gpd2	-2.93057	0.063567	1.04478
Gm33594	-4.02336	0.033449	0.878025
Ermn	0.101806	0.40805	1.39497
Acvr1c	-5.61016	0.0102706	0.993618
Gm13544	-15.4522	0	0
Acvr1	-4.61364	0.0219292	0.896592
Upp2	-4.87545	0.0170715	0.995885
Gm13558	-15.4522	0	0
Ccdc148	-5.15404	0.014018	1.0014
Pkp4	-1.7881	0.136711	1.08261
Tanc1	-2.2901	0.097016	1.07539
Wdsub1	-4.43265	0.025399	0.865756
Baz2b	-0.484892	0.303123	1.2371
Gm13620	-9.5568	0.00055517	1.23355
2022-03-07	-1.63163	0.153227	1.07454
Cd302	-6.05791	0.007356	1.02682
Ly75	-11.539	0.000138793	1.17672
Pla2r1	-15.4522	0	0
Rbms1	-4.68507	0.0179042	1.11768
Tank	-3.36241	0.0494101	0.976321
Psmd14	-3.00992	0.0625954	0.987639
Tbr1	-3.85617	0.0333102	1.05127
Slc4a10	-2.63082	0.0760583	1.08574
Dpp4	-9.37834	0.000832755	0.829918
Gm13561	-15.4522	0	0
Fap	-9.41879	0.000971548	0.566463
Ifih1	-8.24828	0.00166551	0.971735
Gca	-4.19264	0.0284525	0.94209
Kcnh7	-3.18832	0.0526024	1.06013
Fign	-2.01897	0.114226	1.11095
Grb14	-0.670038	0.274532	1.19488
Cobll1	-3.02006	0.0619015	0.993579
Slc38a11	-11.4183	0.000277585	0.305632
Scn3a	-3.4516	0.0426093	1.10075
Gm13595	-10.8145	0.000277585	0.941191
Scn2a	-1.61495	0.146426	1.15672
Csrnp3	-2.83349	0.0706454	0.989556
Gm13619	-10.807	0.000277585	0.948935
Galnt3	-7.48531	0.00249827	1.15379
Ttc21b	-4.09293	0.029424	0.993403
Scn1a	-2.51974	0.0789729	1.14259
Gm13630	-12.1452	0.000138793	0.515925
Gm13629	-6.60706	0.00485774	1.07532
Scn9a	-7.42661	0.00277585	1.06071
Scn7a	-8.08374	0.0019431	0.914944
Xirp2	-10.9659	0.000277585	0.783083
Gm13601	-10.8098	0.000277585	0.946004
B3galt1	-2.94612	0.0649549	0.998069
Gm26743	-9.11837	0.000971548	0.87108
Stk39	-2.26425	0.10229	1.02487
Cers6	-5.13651	0.0144344	0.976713
Nostrin	-10.4959	0.000416378	0.686746
Spc25	-10.1277	0.00055517	0.650694
Lrp2	-10.5993	0.000277585	1.1647
Bbs5	-5.24176	0.0142956	0.885319
Klhl41	-9.58563	0.000693963	0.882301
Fastkd1	-3.99424	0.0316447	0.987157
Ppig	-1.79248	0.135045	1.09591
Ccdc173	-5.1979	0.0129077	1.07655
Phospho2	-4.75827	0.0191534	0.947135
Klhl23	-4.5366	0.0215128	1.00133
Ssb	-1.56726	0.15864	1.08883
Mettl5	-4.63232	0.0215128	0.905553
Gm13625	-6.89037	0.00444136	0.920603
Mettl5os	-7.81801	0.0019431	1.18215
Ubr3	-1.48204	0.172935	1.04958
Myo3b	-15.4522	0	0
Erich2	-9.64621	0.000693963	0.820646
Gad1	-2.13489	0.105205	1.11371
Gm26558	-11.1822	0.000277585	0.555836
Gorasp2	-2.78557	0.0723109	1.00387
Tlk1	-2.65632	0.0784178	1.01617
Gm13632	-15.4522	0	0
Mettl8	-4.18025	0.0288688	0.933525
Dcaf17	-1.85468	0.131437	1.07279
Cybrd1	-9.06014	0.00124913	0.567457
Dync1i2	-0.751316	0.260652	1.18845
Slc25a12	-2.45729	0.0874393	1.05812
Hat1	-4.40702	0.0247051	0.931366
Metap1d	-2.15312	0.112977	0.99265
Dlx1as	-8.30276	0.0018043	0.8014
Dlx1	-6.08167	0.00763359	0.949589
Dlx2	-7.70481	0.00263706	0.855333
Itga6	-6.46301	0.00582929	0.956632
Gm13663	-15.4522	0	0
Pdk1	-4.69067	0.0197085	0.973549
Rapgef4	-4.09184	0.030118	0.960856
Rapgef4os2	-15.4522	0	0
Rapgef4os3	-15.4522	0	0
Map3k20	-8.01147	0.00235947	0.707543
Cdca7	-8.07615	0.0019431	0.92258
Sp3	-3.03635	0.0612075	0.993553
Sp3os	-5.70019	0.00888272	1.11294
Ola1	-2.74329	0.0752255	0.989142
Sp9	-6.70658	0.00485774	0.975573
Cir1	-2.845	0.0678695	1.03588
Scrn3	-4.79516	0.0190146	0.920717
Gpr155	-1.82238	0.136711	1.04832
D230022J07Rik	-5.99254	0.00860514	0.86601
Wipf1	-2.64995	0.0811936	0.972354
Chrna1	-11.1296	0.000138793	1.61118
Chrna1os	-9.06887	0.000971548	0.921189
Chn1os3	-9.85679	0.00055517	0.927859
Chn1	-0.951252	0.223872	1.20795
Chn1os1	-10.8553	0.000277585	0.898637
Atf2	-2.29431	0.0982651	1.05272
Atp5g3	-0.863615	0.23567	1.2215
Lnpk	-1.73309	0.142817	1.07458
Haglr	-6.68241	0.0055517	0.807154
Mtx2	-3.49565	0.04483	0.983393
2600014E21Rik	-7.24147	0.00263706	1.32052
Hnrnpa3	-0.782936	0.256905	1.17772
Nfe2l2	-4.28756	0.026787	0.934152
Agps	-3.01606	0.0648161	0.931201
Ttc30b	-5.88177	0.00860514	0.976936
Ttc30a1	-7.68315	0.00277585	0.803098
Pde11a	-8.67285	0.00124913	0.958834
Rbm45	-5.93317	0.00888272	0.879658
Osbpl6	-4.21402	0.0274809	0.970827
Prkra	-5.01111	0.0159611	0.957161
Fkbp7	-7.25634	0.0037474	0.798649
Plekha3	-4.59915	0.0208189	0.986049
Ttn	-7.92421	0.00235947	0.795294
Ccdc141	-6.84155	0.00416378	1.06266
Sestd1	-4.4959	0.0222068	0.996248
Zfp385b	-5.35674	0.0117974	1.04735
Cwc22	-4.44336	0.0247051	0.895005
Ube2e3	-2.57467	0.0836919	1.00393
Itga4	-5.14267	0.0142956	0.984489
Cerkl	-9.84839	0.000693963	0.614505
Neurod1	-6.57637	0.00541291	0.949956
Itprid2	-1.89012	0.12755	1.08064
Pde1a	-2.85155	0.0667592	1.05312
Dnajc10	-2.73882	0.0757807	0.983005
Frzb	-6.61674	0.00499653	1.02497
Nckap1	-1.01918	0.224011	1.13913
Dusp19	-4.59583	0.0215128	0.942064
Nup35	-4.44921	0.0234559	0.964002
Zfp804a	-5.3438	0.011381	1.11214
Zc3h15	-2.17122	0.10687	1.05472
Itgav	-2.15365	0.109785	1.03347
Gm13684	-7.95048	0.00208189	0.949451
Fam171b	-0.818959	0.24594	1.20462
Calcrl	-7.9384	0.0018043	1.16804
Tfpi	-9.27642	0.000832755	0.933322
Gm13710	-10.4122	0.000277585	1.35811
Ctnnd1	-3.31674	0.0509368	0.978098
Selenoh	-4.32942	0.0245663	1.01712
Tmx2	-2.36296	0.0924358	1.07229
Med19	-3.5532	0.0423317	1.00855
Zdhhc5	-4.11318	0.0284525	1.02158
Clp1	-6.16982	0.00721721	0.942224
Ypel4	-4.50706	0.0230396	0.931969
Gm19426	-9.94389	0.00055517	0.838866
Serping1	-7.92755	0.00222068	0.879394
Ube2l6	-9.01663	0.000971548	0.97405
Timm10	-3.87711	0.0335878	1.01835
Slc43a1	-11.6032	0.000277585	0.107808
Rtn4rl2	-10.6574	0.000277585	1.10442
P2rx3	-15.4522	0	0
Ssrp1	-3.08503	0.0603747	0.964629
Tnks1bp1	-5.11796	0.0148508	0.954257
4930443O20Rik	-15.4522	0	0
Lrrc55	-6.71295	0.00513532	0.889013
Olfr259	-10.3839	0.000416378	0.802278
Olfr1152	-15.4522	0	0
Olfr1156	-10.3528	0.00055517	0.419295
Olfr73	-13.169	0.000138793	-0.685891
Olfr1175-ps	-15.4522	0	0
Olfr1220	-12.5576	0.000138793	0.0488719
Olfr1256	-9.4546	0.000693963	1.01551
Ptprj	-3.98541	0.0305344	1.04752
4933423P22Rik	-8.3001	0.00138793	1.18259
Nup160	-3.96937	0.032755	0.962278
Fnbp4	-2.04574	0.120194	1.0107
Agbl2	-7.58026	0.00263706	0.980436
Mtch2	-1.33472	0.185427	1.09629
C1qtnf4	-0.768031	0.234698	1.32305
Ndufs3	-1.4669	0.167245	1.113
Kbtbd4	-5.36619	0.0124913	0.955424
Ptpmt1	-3.42092	0.0462179	1.01415
Celf1	-1.29568	0.180569	1.17363
Rapsn	-8.70734	0.00124913	0.924019
Gm13778	-8.81368	0.00124913	0.81664
Psmc3	-1.53544	0.163775	1.0747
Slc39a13	-4.83353	0.0188758	0.892891
Spi1	-7.64798	0.00235947	1.07289
Mybpc3	-15.4522	0	0
Madd	-2.83853	0.0666204	1.06914
Nr1h3	-8.80355	0.00111034	0.996802
Gm13783	-15.4522	0	0
Acp2	-3.0912	0.0585704	1.00223
Ddb2	-4.57594	0.0223456	0.907179
Pacsin3	-3.2592	0.0526024	0.989241
Arfgap2	-2.61021	0.0806384	1.022
1110051M20Rik	-3.48205	0.0442748	1.01497
Lrp4	-4.59744	0.0201249	1.03667
Ckap5	-1.29351	0.190007	1.1023
Zfp408	-5.8048	0.00971548	0.878916
Arhgap1	-3.94676	0.0331714	0.966679
Atg13	-3.19127	0.0571825	0.936734
Harbi1	-5.55572	0.0119362	0.831305
Ambra1	-3.84347	0.0358085	0.959641
Chrm4	-15.4522	0	0
Mdk	-5.07722	0.0148508	0.995023
Dgkz	-2.70534	0.0785566	0.964591
Gm9821	-10.0759	0.00055517	0.70377
Creb3l1	-9.78308	0.000693963	0.681157
2900072N19Rik	-11.796	0.000138793	0.899585
Phf21a	-3.03608	0.0609299	1.00038
Large2	-15.4522	0	0
Pex16	-3.57776	0.0405274	1.04683
1700029I15Rik	-7.60603	0.00277585	0.880557
Mapk8ip1	-0.778404	0.263845	1.1438
Cry2	-2.6025	0.0817488	1.00998
D930015M05Rik	-9.83676	0.000693963	0.626381
Slc35c1	-6.6835	0.00582929	0.735672
Chst1	-2.36687	0.0888272	1.12583
Syt13	-3.10043	0.0559334	1.05945
Prdm11	-7.51371	0.00291464	0.90288
Trp53i11	-5.37826	0.0130465	0.880611
Tspan18	-9.44826	0.000832755	0.758925
Cd82	-1.90083	0.129216	1.05121
Alx4	-11.1367	0.000277585	0.603793
Ext2	-3.81149	0.0363636	0.969436
Accs	-6.18743	0.00666204	1.04006
Accsl	-15.4522	0	0
Gm13889	-4.02656	0.0331714	0.886852
Alkbh3	-5.24981	0.0141568	0.891336
Hsd17b12	-1.80977	0.134351	1.08605
Mir670hg	-7.72005	0.00249827	0.918022
Ttc17	-3.54734	0.0426093	1.00499
2810002D19Rik	-6.09048	0.00777238	0.914774
Api5	-3.15995	0.0578765	0.950655
Lrrc4c	-2.36708	0.0965996	1.00461
4930445B16Rik	-11.6393	0.000138793	1.06906
Gm10800	-10.2234	0.000416378	0.967467
B230118H07Rik	-2.89596	0.0660652	1.02378
Traf6	-3.6069	0.0412214	0.99319
Prr5l	-0.712996	0.264122	1.20769
Commd9	-4.3173	0.0270645	0.88953
Ldlrad3	-3.27056	0.0512144	1.01645
Gm13920	-7.95657	0.00152672	1.39078
Trim44	-1.86265	0.135323	1.02277
Fjx1	-3.74694	0.0365024	1.02851
Pamr1	-5.83765	0.00902151	0.952945
Slc1a2	-0.77531	0.239139	1.28872
Gm13872	-12.3154	0.000138793	0.325313
Cd44	-8.11469	0.0018043	0.990721
Pdhx	-3.80887	0.0362248	0.977574
Apip	-4.45112	0.0248439	0.879161
Cat	-3.65682	0.0412214	0.943256
Abtb2	-4.89201	0.018043	0.899466
Nat10	-4.67545	0.0205413	0.929073
Caprin1	-1.57723	0.161554	1.0526
Lmo2	-6.44285	0.00666204	0.784187
Fbxo3	-3.37021	0.0484386	0.997177
Cd59b	-7.82507	0.00222068	0.982416
Cd59a	-5.08688	0.0162387	0.856461
D430041D05Rik	-3.61268	0.0395559	1.0469
Gm13883	-15.4522	0	0
Hipk3	-3.28649	0.0509368	1.00836
Platr14	-12.0727	0.000138793	0.596395
Cstf3	-2.70593	0.0761971	1.00799
Tcp11l1	-3.5928	0.0435808	0.926993
Depdc7	-5.08889	0.0155448	0.91746
Qser1	-4.00722	0.0308119	1.01264
Prrg4	-9.66483	0.000693963	0.801685
Ccdc73	-8.53571	0.00166551	0.682136
Eif3m	-2.4069	0.0899375	1.06788
Rcn1	-6.03191	0.007356	1.05286
Pax6	-7.51958	0.00305344	0.829876
Elp4	-3.9133	0.0344205	0.946817
Immp1l	-4.36428	0.0237335	1.032
Dnajc24	-3.58781	0.0399722	1.05668
BB218582	-7.07167	0.00416378	0.831902
Mpped2	-3.90982	0.0337266	0.97968
Arl14ep	-4.05064	0.0324774	0.89326
Kcna4	-4.71796	0.0199861	0.926071
Mettl15	-5.6221	0.011381	0.833566
Kif18a	-5.95323	0.0074948	1.10468
Bdnf	-4.17432	0.026093	1.08531
Lin7c	-3.03402	0.059542	1.03568
Lgr4	-4.73692	0.0185982	1.01093
Ccdc34	-2.91565	0.0619015	1.098
Gm13936	-10.7299	0.000277585	1.02923
Bbox1	-10.1802	0.000416378	1.01179
Fibin	-6.48314	0.00596808	0.90251
Slc5a12	-15.4522	0	0
Ano3	-3.50913	0.0419153	1.06689
Muc15	-12.2812	0.000138793	0.36379
Olfr1307	-10.4041	0.000416378	0.781477
Lpcat4	-4.80421	0.0179042	0.998458
Nop10	-2.81271	0.0681471	1.06228
Slc12a6	-2.15786	0.110479	1.02017
Emc4	-1.99834	0.119917	1.06144
Katnbl1	-3.82453	0.0378904	0.897058
Emc7	-1.22607	0.192089	1.15403
Chrm5	-15.4522	0	0
Aven	-4.57225	0.0215128	0.96566
Ryr3	-5.38268	0.0116586	1.03846
Fmn1	-5.33948	0.0129077	0.934854
Grem1	-8.77547	0.00124913	0.855237
Scg5	-1.03676	0.214018	1.18738
Arhgap11a	-7.8124	0.00235947	0.907682
Gjd2	-7.90175	0.00208189	0.998444
A530058N18Rik	-7.51456	0.00305344	0.834914
C130080G10Rik	-11.1241	0.000277585	0.61706
Aqr	-3.01998	0.0623178	0.983991
Zfp770	-4.33598	0.0259542	0.931271
Dph6	-3.82067	0.0363636	0.960249
Gm13974	-11.9147	0.000138793	0.770149
Gm28492	-15.4522	0	0
BC052040	-5.51304	0.0108258	1.01489
Meis2	-2.31034	0.0902151	1.16
2700033N17Rik	-7.80453	0.00249827	0.833133
G630016G05Rik	-8.75834	0.00138793	0.720535
Tmco5	-9.70474	0.000416378	1.49798
D330050G23Rik	-8.82955	0.00111034	0.97053
Gm29340	-10.3171	0.000277585	1.45605
Spred1	-1.69847	0.142124	1.11622
Fam98b	-3.76398	0.0371964	0.984296
Rasgrp1	-2.34954	0.0920194	1.09223
Gm13986	-11.3964	0.000138793	1.32891
Thbs1	-9.71589	0.000693963	0.749667
Fsip1	-10.7791	0.000416378	0.393096
Gpr176	-7.08492	0.00430257	0.771305
1700054M17Rik	-15.4522	0	0
Eif2ak4	-4.65971	0.0217904	0.859654
Srp14	-2.18125	0.104927	1.07116
Bmf	-6.01202	0.00860514	0.846503
Bub1b	-9.24457	0.000971548	0.743224
Pak6	-5.76182	0.00916031	1.00684
Ankrd63	-5.72614	0.00902151	1.06459
Plcb2	-8.26562	0.00152672	1.07981
Inafm2	-4.68338	0.0199861	0.960667
Ccdc9b	-5.18852	0.0142956	0.938604
Disp2	-3.47622	0.0431645	1.05745
Knstrn	-9.14243	0.00111034	0.65407
Ivd	-3.37693	0.0505205	0.929745
Bahd1	-5.24193	0.0136017	0.95694
Chst14	-7.22417	0.00333102	1.00085
Ccdc32	-4.32301	0.0249827	0.999289
Rpusd2	-7.18326	0.00360861	0.926411
Knl1	-8.76363	0.00124913	0.867192
Rad51	-9.79887	0.00055517	0.986972
Rmdn3	-3.75549	0.0387231	0.934757
Dnajc17	-4.92291	0.0167939	0.972052
Gm14137	-10.5677	0.000277585	1.19738
Zfyve19	-5.03901	0.0162387	0.904362
Spint1	-8.98413	0.00124913	0.644354
Rhov	-7.48671	0.00305344	0.862872
Vps18	-4.27044	0.0259542	0.996842
Dll4	-10.4126	0.000416378	0.77265
Chac1	-8.01723	0.0018043	1.08877
Ino80	-3.04297	0.062873	0.948193
Exd1	-9.03612	0.00124913	0.59176
Chp1	-2.89016	0.0677307	0.993666
Oip5os1	-1.57886	0.15864	1.07723
Oip5	-9.07059	0.00124913	0.556881
Nusap1	-9.35739	0.000832755	0.851179
Ndufaf1	-4.97529	0.0162387	0.968128
Rtf1	-2.04798	0.112422	1.1049
Itpka	-2.78385	0.0689799	1.07362
Ltk	-6.13101	0.00707842	1.0091
Rpap1	-4.34931	0.0259542	0.917935
Tyro3	-0.87536	0.24025	1.18199
Mga	-2.02674	0.117696	1.06
Mapkbp1	-4.7302	0.0192922	0.964804
Jmjd7	-6.92669	0.00458015	0.839801
Pla2g4b	-6.39152	0.00638446	0.897012
Sptbn5	-7.34434	0.00277585	1.14329
Ehd4	-5.89611	0.00874393	0.939495
Pla2g4e	-7.66238	0.00222068	1.14588
Vps39	-3.94422	0.0331714	0.969219
Tmem87a	-2.8138	0.0703678	1.01493
Ganc	-3.13329	0.0567661	1.00527
Capn3	-8.49131	0.00152672	0.852431
Zfp106	-2.33606	0.0975711	1.0212
Snap23	-4.28354	0.0281749	0.865298
Lrrc57	-4.54289	0.022068	0.958273
Haus2	-4.8147	0.018043	0.976824
Stard9	-2.2111	0.103678	1.05858
Cdan1	-3.3905	0.0491325	0.956354
Ttbk2	-2.82853	0.0678695	1.05235
AV039307	-5.78111	0.00999306	0.861999
Ubr1	-2.25637	0.1034	1.01718
Tmem62	-3.36616	0.0507981	0.932606
Ccndbp1	-3.25235	0.0545455	0.943755
Lcmt2	-5.3613	0.0134629	0.85226
Adal	-5.24289	0.0141568	0.898269
Zscan29	-4.7857	0.0188758	0.940746
Tubgcp4	-3.14127	0.0573213	0.983242
Trp53bp1	-3.26871	0.0538515	0.94587
Map1a	-0.515946	0.297432	1.23339
Ppip5k1	-2.3662	0.0947953	1.03269
Ckmt1	-2.44099	0.0850798	1.11389
Strc	-9.57626	0.000832755	0.6288
Catsper2	-4.97973	0.0169327	0.90332
Pdia3	-1.71486	0.146149	1.05954
Serinc4	-9.10573	0.000832755	1.10627
Serf2	-1.24796	0.192505	1.12901
Hypk	-3.52774	0.0435808	0.992065
Mfap1b	-4.24039	0.0263706	1.00395
Mfap1a	-3.84723	0.0356697	0.961486
Wdr76	-5.04394	0.0155448	0.962438
Frmd5	-1.61092	0.154754	1.08095
Gm14019	-12.3154	0.000138793	0.325313
Casc4	-2.78945	0.0720333	1.00554
Ctdspl2	-2.33674	0.0954892	1.05163
Eif3j1	-2.81644	0.0712006	0.995312
Spg11	-4.214	0.0295628	0.865496
B2m	-4.25463	0.0256766	1.02817
Sord	-5.9953	0.00721721	1.117
Shf	-5.33854	0.0124913	0.983101
Gatm	0.940746	0.602359	1.67204
Spata5l1	-9.47266	0.000693963	0.997166
Slc30a4	-3.58169	0.041499	1.00872
Bloc1s6os	-11.0242	0.000277585	0.722017
Bloc1s6	-5.08122	0.0151284	0.96431
Sqor	-6.49403	0.00624566	0.826009
Sema6d	-0.560948	0.273699	1.30836
Slc24a5	-2.3223	0.0965996	1.04939
Myef2	-2.63536	0.0813324	0.984486
Gm14004	-8.39907	0.00152672	0.945397
Ctxn2	-5.66458	0.00999306	0.978664
Slc12a1	-15.4522	0	0
Gm14002	-13.0358	0.000138793	-0.520236
Dut	-4.7497	0.0201249	0.884325
Fbn1	-8.4096	0.00166551	0.809249
Cep152	-6.2458	0.007356	0.83864
Shc4	-6.05469	0.00777238	0.95061
Eid1	-0.620816	0.276752	1.23248
Secisbp2l	-0.093414	0.372797	1.3301
Cops2	-3.17231	0.0557946	0.99115
Galk2	-4.83254	0.0185982	0.91525
Fgf7	-7.85821	0.00249827	0.779182
Dtwd1	-5.25102	0.0138793	0.918702
Slc27a2	-7.79341	0.00249827	0.844307
Gabpb1	-4.92455	0.0169327	0.958532
Gm27003	-8.37664	0.00166551	0.842458
Usp8	-2.94561	0.0671756	0.95008
Usp50	-5.83386	0.00916031	0.93471
Trpm7	-1.1396	0.209993	1.11193
Sppl2a	-2.46979	0.0877169	1.04105
Ap4e1	-3.80637	0.037474	0.931164
Blvra	-3.65059	0.0394171	1.01406
Ncaph	-9.11189	0.00111034	0.684991
Itpripl1	-9.42502	0.000693963	1.04556
1810024B03Rik	-6.77536	0.00499653	0.865991
Snrnp200	-2.94359	0.0670368	0.955085
Ciao1	-3.68866	0.0406662	0.930966
Tmem127	-3.12261	0.0589868	0.960593
Stard7	-2.99377	0.0613463	1.03287
Dusp2	-9.68145	0.00055517	1.10667
Adra2b	-12.0006	0.000138793	0.675932
Fahd2a	-4.90273	0.0169327	0.980368
Kcnip3	-4.59087	0.0199861	1.05323
Zfp661	-6.09554	0.00791117	0.884164
Mrps5	-2.36949	0.0960444	1.01051
Mal	3.07887	0.915337	3.20649
[truncated: 17,586 more rows]

## Sheet: Cluster 2
	MGE	DR	MDGE
Xkr4	-2.73742	0.160825	-0.101168
Gm19938	-1.35099	0.346053	0.179889
Sox17	-12.3663	0.000163773	0.0289923
Mrpl15	-3.31644	0.113495	-0.177428
Lypla1	-4.5693	0.0479856	-0.188773
Tcea1	-2.82681	0.14887	-0.0791281
Rgs20	-5.81122	0.0229283	-0.366259
Gm16041	-9.45748	0.00196528	-0.489185
Atp6v1h	-1.65084	0.308877	0.043987
Oprk1	-3.21776	0.0951523	0.175591
Npbwr1	-7.99474	0.00442188	-0.181813
Rb1cc1	-0.639505	0.503112	0.351519
4732440D04Rik	-3.9642	0.0776286	-0.277395
St18	-6.27966	0.0132656	-0.0459675
Pcmtd1	-1.5145	0.320013	0.12924
Gm26901	-5.06124	0.0348837	-0.220971
Sntg1	-1.62108	0.304455	0.0945556
Rrs1	-5.20027	0.0340649	-0.325845
Adhfe1	-7.89651	0.00474943	-0.186127
2610203C22Rik	-8.88001	0.00229283	-0.126565
Vxn	-4.82412	0.0394694	-0.161874
Mybl1	-6.95383	0.00917131	-0.189131
Vcpip1	-2.59952	0.176384	-0.0964738
Sgk3	-5.25424	0.0301343	-0.202978
Mcmdc2	-4.81981	0.0420897	-0.250296
Snhg6	-5.56511	0.0232558	-0.140338
Ppp1r42	-8.49136	0.00327547	-0.248864
Cops5	-2.28427	0.217819	-0.085589
Cspp1	-0.0460031	0.63413	0.611133
Arfgef1	-1.64708	0.31248	0.0310175
Cpa6	-5.78722	0.0163773	0.14319
Prex2	-3.98018	0.0633803	-0.000837711
A830018L16Rik	-2.13139	0.205536	0.15104
Sulf1	-4.32185	0.0473305	0.0786238
Slco5a1	-5.44091	0.0268588	-0.223812
Ncoa2	-2.34627	0.206027	-0.0673066
Gm29570	-12.6355	0.000163773	-0.280311
Tram1	-3.34029	0.110711	-0.165443
Lactb2	-3.45316	0.104979	-0.201647
Eya1	-6.33628	0.0098264	0.330265
Gm9947	-7.61929	0.00655093	-0.371508
Msc	-7.48573	0.00638716	-0.20086
Kcnb2	-2.62307	0.160825	0.0132006
Terf1	-2.77386	0.157714	-0.109428
Sbspon	-8.09679	0.0049132	-0.436459
4930444P10Rik	-7.25229	0.0073698	-0.173013
Rpl7	-2.15823	0.217491	0.042634
Rdh10	-4.87217	0.0401245	-0.233703
Gm28095	-15.4522	0	0
Stau2	-2.23458	0.218965	-0.0434733
Gm7568	-7.94231	0.00540452	-0.418588
Ube2w	-3.05401	0.138552	-0.202745
Eloc	-3.06301	0.13282	-0.150788
Tmem70	-4.26368	0.0594497	-0.192076
Ly96	-9.2934	0.00196528	-0.322643
Jph1	-5.41681	0.0257124	-0.136762
Gdap1	-1.58126	0.323452	0.0470459
Gm28784	-9.22842	0.00163773	0.00625934
Pi15	-7.87728	0.00425811	-0.00926106
Gm28154	-7.38948	0.00605961	-0.0282982
Gm16070	-6.12826	0.0165411	-0.212678
Crispld1	-6.16821	0.0155585	-0.164336
Gm28756	-6.16777	0.0155585	-0.163893
Gm15825	-10.6848	0.000818867	-0.484674
Tfap2d	-7.12432	0.00835244	-0.225196
Tfap2b	-5.29085	0.0206354	0.306644
Mcm3	-10.1315	0.00114641	-0.39931
6720483E21Rik	-7.27827	0.00704225	-0.133487
Paqr8	-4.20778	0.0592859	-0.132178
Efhc1	-9.99831	0.00114641	-0.262913
Tram2	-9.0998	0.00229283	-0.348865
Tmem14a	-4.2268	0.057812	-0.114878
Gsta3	-6.86549	0.0106453	-0.315561
Gm28836	-11.4572	0.000327547	0.0254295
Kcnq5	-4.03594	0.0689486	-0.1781
Rims1	-1.35865	0.358664	0.12059
Gm27028	-15.4522	0	0
Gm29107	-7.56754	0.00687848	-0.389924
Ogfrl1	-2.61902	0.163937	-0.0103985
B3gat2	-3.68467	0.087455	-0.169728
Smap1	-2.76811	0.160662	-0.130396
Sdhaf4	-5.30745	0.029643	-0.232519
Fam135a	-3.07854	0.135277	-0.192764
Col9a1	-7.7196	0.00425811	0.149205
Col19a1	-4.13947	0.0525712	0.109574
Lmbrd1	-1.66895	0.304127	0.0482295
Adgrb3	0.151626	0.667376	0.735044
Gm9898	-15.4522	0	0
Phf3	-0.79106	0.483786	0.256469
Ptp4a1	-7.73492	0.00524075	-0.165741
Khdrbs2	-1.67701	0.271209	0.205439
Gm5415	-6.93116	0.00949885	-0.217021
Gm37724	-8.94494	0.0024566	-0.291729
Prim2	-5.35168	0.0280052	-0.194801
Rab23	-3.43212	0.106125	-0.196266
Bag2	-5.31465	0.0307894	-0.294471
Zfp451	-1.59119	0.321651	0.0451744
Bend6	-2.20641	0.21962	-0.0196096
Dst	0.701499	0.771536	1.07569
Gm26788	-7.78949	0.00573207	-0.349855
Gm37233	-7.35809	0.00720603	-0.246758
Ccdc115	-5.23814	0.0306256	-0.210204
Imp4	-4.39903	0.0535539	-0.176811
Ptpn18	-7.3717	0.00786112	-0.385952
Gm28417	-9.51539	0.00147396	-0.133013
Amer3	-5.17787	0.0345562	-0.324085
Arhgef4	-2.52944	0.181788	-0.0699272
Gm38336	-8.17964	0.00442188	-0.367831
Fam168b	-2.43983	0.192597	-0.063631
Plekhb2	-2.01205	0.247625	0.00162678
1110002O04Rik	-10.1848	0.00098264	-0.23167
Hs6st1	-4.0244	0.0689486	-0.166557
Gm33280	-9.38984	0.00196528	-0.420502
Uggt1	-2.63679	0.176056	-0.131066
Neurl3	-9.34773	0.00180151	-0.252238
Arid5a	-6.69192	0.0114641	-0.248485
4930403P22Rik	-5.59958	0.0235834	-0.195018
Kansl3	-1.82936	0.281526	-0.000780324
Lman2l	-2.06824	0.245988	-0.0450024
Cnnm4	-4.91499	0.0371765	-0.166459
Cnnm3	-3.05301	0.130364	-0.113858
Gm38033	-9.88688	0.00131019	-0.341625
Ankrd23	-5.34	0.0307894	-0.319843
Ankrd39	-4.32632	0.0592859	-0.250759
Sema4c	-4.85421	0.0378316	-0.130844
D430040D24Rik	-8.52792	0.00327547	-0.285726
Cox5b	-1.60333	0.3038	0.115408
Actr1b	-1.17097	0.396987	0.161823
Gm33533	-4.50265	0.0517524	-0.231113
Zap70	-6.87361	0.0101539	-0.25554
Tmem131	-2.08549	0.243367	-0.0467977
Gm38115	-4.62795	0.0465116	-0.202445
Vwa3b	-10.2853	0.000818867	-0.0719504
Gm37020	-9.13049	0.0024566	-0.479472
Inpp4a	-1.98064	0.258926	-0.0313392
Coa5	-4.65878	0.0463479	-0.228199
Unc50	-3.14712	0.122502	-0.11825
Mgat4a	-3.049	0.135277	-0.163212
2010300C02Rik	-3.1871	0.108745	0.0136078
Tsga10	-3.04636	0.129217	-0.0944654
Gm26805	-7.35566	0.00655093	-0.10682
Lipt1	-7.01724	0.00917131	-0.25272
Mitd1	-5.01759	0.0360301	-0.22394
Mrpl30	-3.45502	0.0981002	-0.105741
Txndc9	-2.9643	0.139371	-0.121515
Eif5b	-1.14731	0.386341	0.224697
Rev1	-1.67253	0.308058	0.0261276
Gm37062	-10.1742	0.00114641	-0.44321
Aff3	-3.96757	0.0754995	-0.240644
Gm16150	-9.13788	0.00196528	-0.165043
Gm16152	-4.72424	0.0461841	-0.288595
Lonrf2	-2.19803	0.231084	-0.0846331
Chst10	-3.22213	0.120701	-0.171904
Pdcl3	-4.47793	0.0524075	-0.224526
Npas2	-6.15659	0.0163773	-0.226693
Rpl31	-2.62882	0.168195	-0.0571922
Tbc1d8	-4.2907	0.0576482	-0.174709
Cnot11	-4.52788	0.0502784	-0.214673
Gm15832	-7.37205	0.00769735	-0.355924
Rnf149	-4.49593	0.0522437	-0.238024
Creg2	-3.20819	0.114805	-0.0857104
D930019O06Rik	-9.59965	0.00180151	-0.508216
1700066B17Rik	-11.7357	0.000163773	0.726172
Map4k4	-1.53073	0.328529	0.0751174
Il1r2	-10.1718	0.00098264	-0.21835
Gm16894	-4.94316	0.038323	-0.238463
Il1r1	-8.08269	0.00474943	-0.373368
Il1rl2	-10.1518	0.00114641	-0.42021
Slc9a4	-9.5712	0.00131019	-0.0198424
Slc9a2	-7.18164	0.0073698	-0.102128
Mfsd9	-6.33523	0.0142483	-0.204722
Gm29260	-11.607	0.000163773	0.864939
Gm28175	-7.89364	0.00524075	-0.325266
Pantr1	-4.81611	0.0397969	-0.165779
Gm20646	-7.21435	0.00835244	-0.315511
Pou3f3	-3.2495	0.105798	-0.00915102
Pantr2	-9.53517	0.00147396	-0.153127
Dalir	-8.2763	0.00376679	-0.23382
Mrps9	-3.41304	0.10678	-0.186059
Gpr45	-2.92814	0.142155	-0.113888
Tgfbrap1	-3.50096	0.101539	-0.201405
8430432A02Rik	-7.77221	0.00442188	0.0418907
AI597479	-4.99248	0.0355388	-0.179005
Fhl2	-5.49971	0.0240747	-0.124796
Nck2	-5.50143	0.024566	-0.155657
Ecrg4	-7.96651	0.00442188	-0.153425
Gm29155	-10.5535	0.00098264	-0.611587
Gm29156	-9.29975	0.00180151	-0.203562
Uxs1	-3.13432	0.125287	-0.137871
Tpp2	-1.8516	0.280544	-0.0179773
Mettl21c	-6.07712	0.0167049	-0.175676
Gm8251	-7.73329	0.00573207	-0.293382
Tex30	-6.96828	0.00900753	-0.177631
Poglut2	-5.09516	0.0339011	-0.213702
Bivm	-3.82275	0.0820504	-0.215819
Ercc5	-3.16746	0.119555	-0.103456
Gulp1	-5.40871	0.0275139	-0.226343
Col3a1	-9.20997	0.00196528	-0.238067
Col5a2	-5.82647	0.0124468	0.499805
Wdr75	-3.57351	0.0976089	-0.217008
Slc40a1	-7.16843	0.00720603	-0.0564516
Dnah7b	-3.53268	0.0905667	-0.0681382
Dnah7c	-6.56724	0.0117917	-0.164173
Slc39a10	-1.72662	0.286767	0.0753565
Gm28151	-6.04493	0.0175237	-0.212473
Gm28826	-15.4522	0	0
4933411E06Rik	-9.30763	0.00180151	-0.211553
Tmeff2	-2.3306	0.20095	-0.0156368
Gm28322	-9.94303	0.00131019	-0.399009
Gm28320	-3.22798	0.116115	-0.121877
Gm29325	-5.52658	0.02604	-0.264892
9330175M20Rik	-7.676	0.00605961	-0.315997
Cavin2	-5.65013	0.0239109	-0.265517
Nabp1	-5.19143	0.0322633	-0.238608
Myo1b	-3.40353	0.0989191	-0.0662322
Gm29453	-8.31348	0.00360301	-0.207138
Gm28323	-8.34902	0.00409433	-0.427348
Stat4	-9.50595	0.00147396	-0.123418
Gm31812	-10.4623	0.000818867	-0.254318
Stat1	-4.68161	0.0448739	-0.204423
Gls	0.677178	0.787422	1.02196
Nab1	-4.11217	0.0641991	-0.151385
Nemp2	-4.9994	0.0355388	-0.185928
Mfsd6	-1.54482	0.324599	0.0783828
Gm29670	-8.42519	0.00360301	-0.319674
Inpp1	-3.24432	0.115624	-0.132097
Hibch	-3.57697	0.0962987	-0.200977
1700019D03Rik	-5.06306	0.0366852	-0.295437
Mstn	-13.1802	0.000163773	-0.938841
Pms1	-4.89346	0.0399607	-0.249106
Ormdl1	-6.36678	0.0152309	-0.332546
Osgepl1	-4.00605	0.0705863	-0.182067
Asnsd1	-4.9904	0.036849	-0.229155
Dnah7a	-6.31475	0.0150671	-0.264829
Stk17b	-8.62319	0.00278415	-0.147348
Hecw2	-2.54095	0.185883	-0.11357
Ccdc150	-10.0324	0.00114641	-0.297765
Gtf3c3	-3.0802	0.133475	-0.175083
Pgap1	-1.3958	0.338192	0.16823
Ankrd44	-2.76753	0.148215	-0.0134802
Sf3b1	0.137881	0.69096	0.671198
Coq10b	-3.84481	0.0792663	-0.188089
Hspd1	-2.19466	0.220275	-0.01215
Hspe1	-2.84364	0.150344	-0.110171
Mob4	-2.67841	0.169178	-0.11519
Rftn2	-8.39226	0.00311169	-0.0749949
Gm10561	-11.4236	0.00049132	-0.523678
Mars2	-4.52422	0.0481494	-0.14859
Plcl1	-3.89749	0.0748444	-0.157971
Satb2	-6.50291	0.0116279	-0.0795305
9130024F11Rik	-6.22594	0.0147396	-0.144156
1700066M21Rik	-6.01945	0.0176875	-0.200374
Tyw5	-4.47099	0.0524075	-0.217586
Maip1	-4.26468	0.0597773	-0.201006
Spats2l	-2.44362	0.18097	0.0224222
Kctd18	-3.48559	0.103996	-0.220518
Sgo2a	-8.17645	0.00425811	-0.310181
Aox1	-9.08392	0.00212905	-0.225876
Aox3	-8.01089	0.00442188	-0.198056
Aox4	-9.49156	0.00131019	0.0611327
Aox2	-6.94177	0.00900753	-0.151048
Bzw1	-2.54654	0.182935	-0.0960989
Clk1	-0.249479	0.602195	0.482204
Ppil3	-4.79188	0.0443826	-0.298873
Nif3l1	-5.04869	0.0342286	-0.181067
Orc2	-3.40064	0.111038	-0.230074
Gm15834	-5.56527	0.0250573	-0.248135
Fam126b	-1.25327	0.372584	0.171038
Ndufb3	-2.74803	0.151654	-0.0270701
Cflar	-5.72827	0.0207992	-0.142615
Casp8	-11.2265	0.000327547	0.270336
Trak2	-2.8132	0.15886	-0.159219
Stradb	-3.30037	0.114314	-0.171719
Tmem237	-3.83771	0.0784474	-0.166008
G730003C15Rik	-8.23583	0.00393056	-0.254472
Mpp4	-6.01497	0.0199803	-0.371734
Als2	-4.35364	0.0566656	-0.212875
Cdk15	-9.99235	0.00131019	-0.449455
Fzd7	-6.67187	0.00851621	0.200449
Gm973	-7.64931	0.00540452	-0.124136
Sumo1	-3.11646	0.12414	-0.106743
Nop58	-2.62797	0.17016	-0.0731037
Bmpr2	-1.64956	0.303308	0.0715104
Fam117b	-2.96901	0.138225	-0.114315
Ica1l	-4.17785	0.0660007	-0.257019
Wdr12	-2.51083	0.185719	-0.0821751
Carf	-2.8177	0.153128	-0.110705
Nbeal1	-0.72583	0.49263	0.295566
Cyp20a1	-5.62973	0.0239109	-0.245097
Abi2	-1.13497	0.403374	0.174796
Raph1	-0.933771	0.429577	0.285204
Icos	-10.4889	0.000655093	0.0401554
Pard3b	-4.93879	0.033246	-0.0290696
Pard3bos1	-6.68247	0.0119555	-0.299554
Nrp2	-1.64154	0.258926	0.307777
Gm29083	-11.5599	0.00049132	-0.669404
Gm4208	-10.7466	0.000818867	-0.548843
Ino80d	-2.24123	0.219948	-0.0565818
Ino80dos	-5.25804	0.0309532	-0.24546
Gm20342	-3.19451	0.117753	-0.108605
Ndufs1	-2.18682	0.223551	-0.0256055
Eef1b2	-2.46403	0.179823	0.0111717
Gpr1	-8.23919	0.00442188	-0.427781
Zdbf2	-1.33627	0.333606	0.247462
Adam23	-0.790395	0.463806	0.317982
Dytn	-11.9094	0.000163773	0.537237
Mdh1b	-10.3074	0.00098264	-0.357666
Fastkd2	-3.76971	0.0849984	-0.213691
Klf7	-1.98246	0.245824	0.0417523
Creb1	-2.80961	0.155257	-0.122528
Mettl21a	-5.28844	0.0294792	-0.205501
2810408I11Rik	-9.74253	0.00114641	-0.00167283
Ccnyl1	-5.41731	0.0280052	-0.260491
Fzd5	-7.28097	0.00671471	-0.0674889
Plekhm3	-3.30566	0.114805	-0.1832
D630023F18Rik	-5.80787	0.0207992	-0.222309
Idh1	-5.09591	0.0327547	-0.164824
Pikfyve	-2.47026	0.194399	-0.107498
Pth2r	-7.6687	0.00507697	-0.0534103
Map2	0.428873	0.73436	0.874308
Gm10558	-6.98348	0.010809	-0.455894
Unc80	0.652582	0.775467	1.01944
Rpe	-3.59057	0.0966263	-0.219477
Kansl1l	-3.39732	0.108909	-0.19882
Acadl	-6.70088	0.0114641	-0.25746
Myl1	-8.28443	0.00360301	-0.177886
Lancl1	-2.2625	0.219129	-0.0724661
Erbb4	-2.76355	0.143957	0.0325557
Gm16076	-9.50256	0.00212905	-0.650474
Gm29113	-9.99074	0.00114641	-0.255167
Ikzf2	-3.6817	0.0836882	-0.103249
Gm29112	-9.71287	0.00180151	-0.623502
Gm28112	-7.93999	0.00524075	-0.371856
Spag16	-7.74033	0.00556829	-0.258638
Vwc2l	-3.8393	0.075172	-0.106064
Bard1	-8.16504	0.0049132	-0.505143
Abca12	-11.1621	0.000655093	-0.661693
Atic	-4.02232	0.0699312	-0.184887
Fn1	-6.31786	0.0106453	0.233238
Apol7d	-10.9752	0.000655093	-0.465426
Mreg	-7.56205	0.00655093	-0.314023
Pecr	-6.42095	0.012283	-0.0764866
Tmem169	-5.00588	0.0388143	-0.319602
Xrcc5	-4.47816	0.0514248	-0.197445
2022-03-04	-4.99898	0.0327547	-0.0678193
Smarcal1	-4.10255	0.0684573	-0.234408
Gm39662	-8.35039	0.00376679	-0.30844
Rpl37a	-1.81972	0.271045	0.063595
Igfbp2	-6.14765	0.0139207	0.0167228
Igfbp5	-2.78881	0.12283	0.236258
6030407O03Rik	-10.9447	0.000655093	-0.433481
Tns1	-5.92633	0.0198166	-0.271103
Cxcr2	-8.08759	0.00458565	-0.327669
Arpc2	-2.295	0.199148	0.0329601
Aamp	-2.82059	0.151654	-0.0996396
Pnkd	-2.19717	0.221422	-0.0221505
Tmbim1	-4.50117	0.0488045	-0.145019
Gm29358	-5.13295	0.0329184	-0.209084
Catip	-8.78858	0.00294792	-0.396749
Slc11a1	-10.2936	0.00114641	-0.565882
Ctdsp1	-6.73417	0.010809	-0.205949
Usp37	-3.41726	0.10809	-0.207881
Cnot9	-5.08989	0.0355388	-0.276486
Plcd4	-5.52232	0.024566	-0.176573
Zfp142	-3.62535	0.0928595	-0.196904
Bcs1l	-3.55689	0.091058	-0.100167
Rnf25	-3.40801	0.109564	-0.218169
Stk36	-5.27988	0.0301343	-0.228645
Ttll4	-3.86422	0.0786112	-0.195528
Cyp27a1	-8.90434	0.0024566	-0.250685
Wnt6	-9.78389	0.000818867	0.441567
Wnt10a	-8.1025	0.00442188	-0.290212
Cdk5r2	-3.59447	0.0930233	-0.168556
Cfap65	-6.21401	0.0150671	-0.163914
Ihh	-10.2114	0.00114641	-0.48133
Nhej1	-7.2368	0.00753357	-0.189173
Slc23a3	-10.1414	0.000818867	0.0759129
Cnppd1	-3.89692	0.0781199	-0.219198
Retreg2	-2.0533	0.241893	-0.00584527
Zfand2b	-4.28216	0.0633803	-0.302924
Abcb6	-4.40384	0.0530626	-0.168322
Atg9a	-2.17945	0.225843	-0.0329562
Ankzf1	-3.30243	0.116115	-0.196345
Glb1l	-5.81438	0.0203079	-0.194341
Stk16	-3.30865	0.113822	-0.17379
Tuba4a	-1.76553	0.280544	0.0680971
Dnajb2	-2.88245	0.145267	-0.0994332
Ptprn	0.205912	0.669997	0.783677
Gm28294	-15.4522	0	0
Resp18	-0.29049	0.520635	0.651145
Dnpep	-4.55464	0.0504422	-0.246136
Des	-15.4522	0	0
Speg	-2.58448	0.177039	-0.0867809
Gm15178	-10.728	0.000655093	-0.207547
Gmppa	-4.20945	0.0640354	-0.245019
Asic4	-5.12189	0.0298067	-0.0547635
Chpf	-3.05563	0.131838	-0.132695
Obsl1	-5.15789	0.0327547	-0.226848
Tmem198	-4.1943	0.0610875	-0.16187
Inha	-2.79721	0.160825	-0.160961
Stk11ip	-4.61298	0.0481494	-0.237392
Slc4a3	-0.638646	0.501146	0.358025
Gm17751	-11.4389	0.000327547	0.0449087
Gm816	-15.4522	0	0
Epha4	-1.40737	0.30036	0.327807
Sgpp2	-4.68932	0.045529	-0.233037
Farsb	-3.51631	0.0969538	-0.150084
BC035947	-6.63042	0.0114641	-0.18685
Acsl3	-1.33621	0.358336	0.144351
Utp14b	-4.12333	0.0669833	-0.223801
Kcne4	-9.99469	0.00114641	-0.259208
Scg2	-0.207522	0.495087	0.806706
Ap1s3	-8.06476	0.00376679	-0.0209163
Wdfy1	-3.05253	0.136096	-0.175454
Mrpl44	-4.93801	0.038323	-0.233314
Serpine2	-2.25863	0.181952	0.199616
9830004L10Rik	-10.2254	0.000818867	-0.0103477
Cul3	-2.50979	0.187848	-0.0975722
Dock10	-2.15291	0.201933	0.155034
Nyap2	-2.03565	0.237308	0.0394199
Irs1	-4.7363	0.0435637	-0.216393
Gm9747	-11.1139	0.000655093	-0.610961
Rhbdd1	-6.08982	0.0178513	-0.284151
Gm28940	-7.69842	0.00556829	-0.216538
Col4a4	-7.10231	0.00802489	-0.145398
Col4a3	-9.03047	0.00229283	-0.278703
C430014B12Rik	-9.14121	0.00196528	-0.168412
Mff	-1.87229	0.269735	0.0180083
Gm28941	-6.37637	0.0150671	-0.326558
Agfg1	-1.97137	0.254668	0.00184794
A030005L19Rik	-9.04449	0.00278415	-0.572983
A030014E15Rik	-11.6871	0.000327547	-0.221241
Sphkap	-2.40144	0.175401	0.109687
Pid1	-2.09397	0.223059	0.0704265
Dner	-1.44485	0.328529	0.160995
Trip12	-0.954968	0.451196	0.193173
Fbxo36	-5.70767	0.0214543	-0.166726
Slc16a14	-6.21859	0.0163773	-0.28879
Sp110	-12.7577	0.000163773	-0.423722
Sp140	-7.82884	0.0049132	-0.167022
Sp100	-10.7834	0.000818867	-0.587151
A630001G21Rik	-11.1013	0.000327547	0.402269
Cab39	-2.47618	0.191287	-0.090141
Itm2c	-0.214031	0.57075	0.595022
4933407L21Rik	-7.79393	0.00556829	-0.312501
Gpr55	-9.50309	0.00180151	-0.410006
Spata3	-15.4522	0	0
2810459M11Rik	-7.14979	0.00900753	-0.35967
Psmd1	-1.8866	0.264658	0.0311094
Htr2b	-7.89504	0.00507697	-0.280862
Armc9	-1.84644	0.279725	-0.00860868
B3gnt7	-7.82068	0.00507697	-0.206124
Gm28626	-15.4522	0	0
Ncl	-1.28861	0.363904	0.169706
C130036L24Rik	-5.90401	0.0188339	-0.175383
Ptma	-1.87791	0.250082	0.121532
Pde6d	-4.64793	0.0481494	-0.272354
Cops7b	-3.82713	0.0812316	-0.205734
Nppc	-5.64782	0.0201441	-0.0159063
Dis3l2	-3.13571	0.125614	-0.143027
Gm29055	-7.40591	0.00704225	-0.261589
Gm29374	-6.85521	0.00884376	-0.0377864
Ecel1	-2.76064	0.113822	0.374308
Prss56	-10.9232	0.000818867	-0.73298
Eif4e2	-3.49896	0.102195	-0.208673
Efhd1	-7.83499	0.00343924	0.341362
Gigyf2	-1.71438	0.294464	0.0493775
Kcnj13	-5.08155	0.0352113	-0.25478
Snorc	-11.9011	0.000327547	-0.453696
Ngef	-3.15205	0.119227	-0.0840843
Neu2	-9.50129	0.00147396	-0.118685
Inpp5d	-8.42015	0.00311169	-0.103092
Atg16l1	-2.0557	0.242876	-0.0140919
Sag	-5.76061	0.0206354	-0.163586
Dgkd	-2.31114	0.207173	-0.0401797
Usp40	-1.63017	0.308385	0.0669518
Ugt1a7c	-15.4522	0	0
Dnajb3	-7.45819	0.00622339	-0.13574
Mroh2a	-10.2198	0.00131019	-0.682656
Hjurp	-1.36249	0.349165	0.155476
Glrp1	-10.7323	0.000655093	-0.212069
Arl4c	-3.49599	0.0985915	-0.153925
Sh3bp4	-6.50273	0.0109728	0.00430754
Agap1	-2.14556	0.233213	-0.045386
4933400F21Rik	-8.68483	0.00343924	-0.514393
Gbx2	-8.42495	0.00294792	-0.0299348
Asb18	-7.28895	0.00769735	-0.272534
Ackr3	-7.06124	0.00786112	-0.0744607
Gm28723	-9.97751	0.000818867	0.24379
Cops8	-2.60337	0.177203	-0.107005
Col6a3	-5.82383	0.015886	0.150477
Mlph	-12.1914	0.000327547	-0.774288
Lrrfip1	-2.20594	0.221422	-0.030919
Ramp1	-4.37304	0.0420897	0.196709
Ube2f	-3.39671	0.107599	-0.180747
Scly	-4.67999	0.0481494	-0.304431
Espnl	-12.1829	0.000163773	0.235185
Erfe	-11.8243	0.000327547	-0.369956
Ilkap	-3.16625	0.122502	-0.137388
Hes6	-5.49295	0.02604	-0.231233
Per2	-4.09079	0.0620701	-0.0813449
Traf3ip1	-4.14931	0.0679659	-0.270796
Asb1	-4.38868	0.0517524	-0.11709
Gm29100	-10.0268	0.00114641	-0.292107
Twist2	-7.40284	0.00704225	-0.25851
Gm29101	-9.6766	0.00180151	-0.586551
Hdac4	-2.53814	0.175893	-0.0310579
Ndufa10	-1.89897	0.265149	0.0160711
Cops9	-3.88278	0.0732067	-0.111341
Gm29483	-11.3756	0.000163773	1.11231
Gpc1	-3.0045	0.132493	-0.0887039
Gm29480	-6.36317	0.0145758	-0.265508
Ankmy1	-4.9287	0.0376679	-0.199125
Dusp28	-5.69693	0.0214543	-0.155973
5033417F24Rik	-7.97413	0.00474943	-0.264175
Rnpepl1	-3.08752	0.133148	-0.178854
9430060I03Rik	-6.66492	0.012283	-0.320953
Capn10	-4.0771	0.0694399	-0.229518
Kif1a	-0.416101	0.562725	0.413378
Sned1	-4.86696	0.0417622	-0.286201
Mterf4	-4.40561	0.0532263	-0.174543
Gm28535	-8.39663	0.00343924	-0.223789
Pask	-5.50579	0.0255486	-0.216608
Ppp1r7	-3.3046	0.11546	-0.190345
Hdlbp	-2.07258	0.248117	-0.0617704
2022-09-02	-4.53857	0.050606	-0.234731
Farp2	-5.3519	0.0289879	-0.244766
Stk25	-1.89303	0.269571	-0.00185066
Bok	-4.74222	0.0401245	-0.103673
Thap4	-3.89559	0.0769735	-0.196534
Atg4b	-3.45902	0.104979	-0.207504
Dtymk	-3.57209	0.0972814	-0.21074
Ing5	-4.85925	0.0402882	-0.226648
D2hgdh	-4.93321	0.0409433	-0.323923
Neu4	-8.07803	0.00360301	0.0298557
Fam174a	-3.33116	0.111366	-0.164823
St8sia4	-2.61449	0.154602	0.0787124
Slco4c1	-6.32659	0.0144121	-0.212557
Panct2	-7.15867	0.0073698	-0.0790816
D1Ertd622e	-3.33191	0.111202	-0.163452
Ppip5k2	-1.79832	0.286767	0.00364453
Gin1	-3.55843	0.0959712	-0.17752
Pam	-1.26527	0.335735	0.309279
B230216N24Rik	-1.91755	0.224206	0.23946
Gm7967	-8.04238	0.00507697	-0.429034
Cntnap5b	-4.9094	0.0424173	-0.351122
Gm28187	-11.1212	0.000327547	0.381362
Cdh20	-5.55628	0.0239109	-0.171575
Rnf152	-3.02148	0.121847	0.015148
Gm17634	-8.10755	0.00376679	-0.0639659
Pign	-3.45352	0.106289	-0.219899
Gm28404	-7.81195	0.00556829	-0.330613
Relch	-1.6136	0.314772	0.0539523
Tnfrsf11a	-6.52539	0.0129381	-0.256088
Gm7160	-8.6665	0.00278415	-0.19105
Zcchc2	-3.64706	0.0904029	-0.179938
Phlpp1	-4.0433	0.0704225	-0.215978
Bcl2	-2.77666	0.144776	0.0112636
Kdsr	-2.83341	0.15018	-0.0983737
Vps4b	-2.93628	0.144776	-0.14838
Serpinb8	-8.28759	0.00278415	0.190894
Cdh7	-2.58986	0.156731	0.0836108
Cdh19	-8.38046	0.00294792	0.0148918
Gm29088	-9.74859	0.00147396	-0.370418
Dsel	-2.34234	0.197019	0.0011156
9330185C12Rik	-8.13317	0.00360301	-0.02562
Cntnap5a	-0.909483	0.386833	0.460699
Tsn	-1.88757	0.26302	0.0390958
Nifk	-5.28639	0.031772	-0.311503
Clasp1	-1.23372	0.382738	0.151805
2900060B14Rik	-4.81261	0.0407796	-0.197473
Tfcp2l1	-8.72327	0.0024566	-0.067778
Gli2	-10.086	0.000818867	0.132678
Gm29455	-12.8997	0.000163773	-0.593252
Inhbb	-6.39328	0.0135932	-0.194982
Ralb	-4.33426	0.0576482	-0.218296
Gm27184	-11.2004	0.000655093	-0.702173
Tmem185b	-4.89311	0.0381592	-0.182207
Epb41l5	-3.6818	0.0849984	-0.12576
Ptpn4	-2.6718	0.165739	-0.0789501
Tmem177	-6.8874	0.0103177	-0.292448
Cfap221	-10.0203	0.00114641	-0.285451
Sctr	-15.4522	0	0
Tmem37	-9.2572	0.00180151	-0.160409
Dbi	-3.06646	0.11415	0.0642973
3110009E18Rik	-7.04303	0.00818867	-0.115094
Steap3	-8.72474	0.00294792	-0.332291
C1ql2	-5.25552	0.023092	0.179738
Celrr	-11.5491	0.000327547	-0.072827
Insig2	-3.10301	0.131182	-0.1729
Ccdc93	-3.52769	0.0999017	-0.204681
Htr5b	-8.04212	0.00425811	-0.175015
Ddx18	-2.42428	0.197511	-0.0844199
Dpp10	-1.87065	0.259417	0.075917
Actr3	-2.51274	0.182607	-0.059709
Slc35f5	-4.58145	0.0494595	-0.24458
Lypd1	-3.04746	0.110219	0.133854
Nckap5	-4.06171	0.0632165	-0.0786549
Mgat5	-2.48229	0.180806	-0.014951
Tmem163	-3.56158	0.0881101	-0.0573794
Acmsd	-11.6912	0.00049132	-0.810602
2900009J06Rik	-8.81839	0.00229283	-0.064302
Ccnt2	-0.580144	0.526531	0.345242
Map3k19	-8.16204	0.00474943	-0.453217
Rab3gap1	-1.51276	0.334589	0.0667192
Zranb3	-5.45393	0.0273501	-0.263
Gm28800	-10.8135	0.000655093	-0.296508
R3hdm1	1.05223	0.842614	1.29928
Ubxn4	-1.66709	0.297576	0.0815103
Lct	-10.4463	0.000818867	-0.237829
Mcm6	-6.67981	0.0113004	-0.215586
Dars	-3.43127	0.103832	-0.163907
Cxcr4	-8.03776	0.0024566	0.622904
Thsd7b	-3.22436	0.100229	0.0939921
Gm15675	-8.72647	0.00311169	-0.412041
Cd55	-6.77531	0.0116279	-0.352535
Gm16083	-6.72538	0.0111366	-0.240207
Pfkfb2	-3.41522	0.108909	-0.216729
Yod1	-4.04247	0.0678022	-0.16044
AA986860	-8.19661	0.00442188	-0.384914
Mapkapk2	-4.62061	0.0468392	-0.205222
Dyrk3	-6.52111	0.0131019	-0.269949
Eif2d	-3.60637	0.0940059	-0.195619
Rassf5	-4.55388	0.0499509	-0.231251
Ikbke	-8.37714	0.00278415	0.100695
Srgap2	-1.4334	0.334916	0.144667
Gm29488	-4.88338	0.0420897	-0.313907
Fam72a	-7.89397	0.00409433	0.0305385
Rab7b	-11.1073	0.000655093	-0.603996
Pm20d1	-12.447	0.000163773	-0.0628726
Slc41a1	-4.69965	0.0450377	-0.227722
Rab29	-9.77527	0.00131019	-0.2277
Nucks1	-2.13477	0.22699	0.0044209
Slc45a3	-10.524	0.000818867	-0.318075
Elk4	-4.77627	0.0433999	-0.250955
Mfsd4a	-2.97614	0.135768	-0.0955796
Cdk18	-4.11872	0.0658369	-0.194284
Gm29629	-9.1678	0.00229283	-0.417733
Lemd1	-6.8351	0.0104815	-0.262724
Gm29695	-6.50301	0.0140845	-0.356143
Klhdc8a	-4.8776	0.0393056	-0.209392
Nuak2	-7.0314	0.00818867	-0.103425
Tmcc2	-4.34903	0.0566656	-0.208268
Dstyk	-2.53135	0.177039	-0.0336461
6030442K20Rik	-4.76126	0.0412709	-0.163366
Rbbp5	-4.1383	0.0671471	-0.242297
Tmem81	-7.8172	0.00507697	-0.202623
Cntn2	-2.3215	0.207828	-0.0550877
Nfasc	-1.27254	0.377006	0.13475
Gm10538	-8.22373	0.00360301	-0.116772
Lrrn2	-2.13242	0.222568	0.035157
Mdm4	-1.2356	0.38585	0.138237
Pik3c2b	-4.06952	0.0707501	-0.248902
Ppp1r15b	-4.03406	0.0702588	-0.203377
Plekha6	-1.84768	0.275631	0.0114311
Gm19461	-7.77719	0.00556829	-0.29568
Etnk2	-3.5698	0.0887651	-0.076284
Sox13	-7.8924	0.0049132	-0.23091
Snrpe	-3.59716	0.0879463	-0.0902822
Zc3h11a	-4.83204	0.0389781	-0.151732
Gm38394	-5.64124	0.0255486	-0.352196
Lax1	-9.57313	0.00180151	-0.481233
Atp2b4	-1.03655	0.336882	0.533094
Optc	-7.92239	0.00507697	-0.30836
Prelp	-9.16185	0.00147396	0.225715
Fmod	-9.30796	0.00163773	-0.0743891
Btg2	-3.80743	0.0661644	0.109952
Chil1	-9.02891	0.00196528	-0.0547361
Mybph	-10.7617	0.000655093	-0.242629
Adora1	-4.01492	0.0666557	-0.108275
Ppfia4	-2.24007	0.22568	-0.092537
Tmem183a	-3.76761	0.087455	-0.252698
Cyb5r1	-4.56543	0.0504422	-0.256925
Adipor1	-3.25179	0.114805	-0.129322
Klhl12	-3.0393	0.135277	-0.153511
Rabif	-5.45322	0.028169	-0.304841
Kdm5b	-2.00137	0.247953	0.010393
Syt2	-2.89965	0.117098	0.194348
Ppp1r12b	-2.28339	0.21225	-0.0473537
Ube2t	-8.71201	0.00294792	-0.319441
Lgr6	-7.46419	0.00622339	-0.141769
Ptpn7	-11.5669	0.00049132	-0.676876
Arl8a	-2.48257	0.191123	-0.0952884
Gm15445	-7.06816	0.00818867	-0.14029
Gpr37l1	-5.00234	0.0298067	0.0648724
Rnpep	-2.49557	0.187684	-0.0820992
Timm17a	-2.6523	0.172617	-0.118116
Lmod1	-10.2224	0.00114641	-0.492649
Shisa4	-2.45504	0.188176	-0.0453362
Ipo9	-2.47106	0.192597	-0.0948694
Gm28277	-8.32722	0.00409433	-0.405399
Nav1	-0.289019	0.5755	0.508078
Gm4793	-6.32446	0.0165411	-0.409199
Csrp1	-5.22445	0.0298067	-0.157402
Phlda3	-4.2899	0.0594497	-0.218309
Tnni1	-8.84686	0.0024566	-0.192592
Lad1	-12.6393	0.000163773	-0.284735
Tnnt2	-6.69041	0.0109728	-0.183782
Igfn1	-7.72808	0.00556829	-0.246331
Tmem9	-3.37221	0.104651	-0.116167
Cacna1s	-10.0903	0.00114641	-0.357158
Gm15850	-12.3714	0.000327547	-0.976786
Kif21b	-2.5987	0.179004	-0.116928
Mroh3	-15.4522	0	0
Inava	-9.78338	0.00163773	-0.557894
Gm26781	-9.16697	0.0024566	-0.516421
Gpr25	-12.3376	0.000163773	0.0614094
Camsap2	-2.37698	0.207009	-0.104882
9230116N13Rik	-8.25849	0.00343924	-0.0846487
Ddx59	-7.30827	0.00786112	-0.322286
Kif14	-10.2146	0.00098264	-0.262243
Zfp281	-3.51882	0.0984278	-0.174364
Gm19705	-9.3132	0.00180151	-0.217204
Gm4258	-3.25867	0.10809	-0.0492534
Gm26936	-11.181	0.00049132	-0.266609
Gm26930	-5.0138	0.0348837	-0.173502
A430106G13Rik	-4.16195	0.0605961	-0.117861
Ptprc	-8.177	0.00278415	0.302231
Nek7	-5.09617	0.0314445	-0.10619
Lhx9	-4.11317	0.0524075	0.14039
2310009B15Rik	-5.26051	0.0299705	-0.201395
Dennd1b	-2.1481	0.232558	-0.0438759
4930596I21Rik	-15.4522	0	0
Crb1	-5.86015	0.0189977	-0.143956
Zbtb41	-4.16619	0.0674746	-0.277215
Aspm	-8.07968	0.00376679	-0.035927
Cfh	-7.47884	0.00605961	-0.118
Kcnt2	-3.62679	0.0853259	-0.0762777
Cdc73	-2.66957	0.168195	-0.0979483
B3galt2	-2.96318	0.129872	-0.0185649
Glrx2	-2.61478	0.174582	-0.0969259
Ro60	-2.30508	0.20963	-0.0511217
Uchl5	-4.98112	0.036849	-0.219873
Gm29170	-5.09351	0.0348837	-0.253271
Rgs2	-3.81376	0.0769735	-0.114686
Rgs13	-11.3398	0.000163773	1.15033
Rgs1	-13.1766	0.000163773	-0.934289
Gm29514	-6.56034	0.0131019	-0.309253
Brinp3	-0.628218	0.418277	0.629222
A230059L01Rik	-6.901	0.0103177	-0.306082
Pla2g4a	-10.2399	0.00098264	-0.288309
Ptgs2os	-10.01	0.00147396	-0.637402
Ptgs2	-7.12276	0.00655093	0.126858
Odr4	-3.31599	0.107763	-0.102211
Tpr	-0.455163	0.534065	0.44973
Prg4	-8.27805	0.00311169	0.040046
Hmcn1	-4.0914	0.0378316	0.632338
Gm10138	-5.6807	0.0217819	-0.161589
Ivns1abp	-2.25601	0.215526	-0.04206
Swt1	-1.93815	0.257615	0.0184714
Trmt1l	-2.37043	0.200459	-0.0519364
Rnf2	-5.00538	0.0361939	-0.218272
Fam129a	-9.15793	0.00163773	0.0776836
2810414N06Rik	-9.76658	0.000655093	0.781143
Edem3	-3.4169	0.106453	-0.185488
1700025G04Rik	-2.26275	0.208483	-0.000877809
Tsen15	-3.35039	0.109892	-0.164844
Colgalt2	-6.97622	0.0098264	-0.311115
Rgl1	-3.38179	0.109237	-0.187624
Gm15479	-9.76335	0.00147396	-0.385463
Gm28792	-5.26727	0.0307894	-0.247048
Arpc5	-3.32219	0.112512	-0.170627
Ncf2	-8.93733	0.00196528	0.0378848
Smg7	-3.12612	0.126761	-0.146544
Gm28791	-3.36674	0.111038	-0.196168
Nmnat2	-3.1063	0.127743	-0.137858
Lamc2	-7.72803	0.00556829	-0.246285
Lamc1	-4.93959	0.0389781	-0.259347
E330020D12Rik	-10.6924	0.000655093	-0.17066
Shcbp1l	-5.97528	0.0181788	-0.195671
Dhx9	-2.24302	0.221422	-0.0680084
Npl	-7.88512	0.0049132	-0.223584
Rgs8	-3.58002	0.0925319	-0.146462
Rgs16	-5.57742	0.0180151	0.215726
Rnasel	-4.22381	0.0602686	-0.171924
Rgsl1	-8.28809	0.00425811	-0.42257
Teddm2	-7.14391	0.00867999	-0.300341
Teddm1b	-11.6268	0.000327547	-0.156265
Glul	-2.93188	0.132001	-0.0107173
A830008E24Rik	-10.1332	0.000818867	0.0843249
Cacna1e	-0.32926	0.527023	0.594784
Gm9530	-9.88597	0.00131019	-0.340688
Ier5	-4.43164	0.0509335	-0.137062
Mr1	-10.6135	0.000818867	-0.41073
Stx6	-3.03978	0.134949	-0.150502
BC034090	-5.87788	0.0188339	-0.149221
Xpr1	-1.17511	0.394202	0.16784
Acbd6	-2.83636	0.150016	-0.099749
Qsox1	-3.66796	0.0905667	-0.203455
Cep350	-1.41828	0.350966	0.0922607
Tor1aip1	-4.02046	0.0694399	-0.172856
Tor1aip2	-3.48716	0.099738	-0.161776
Fam163a	-7.87531	0.00507697	-0.261031
Tdrd5	-4.72856	0.0411071	-0.124914
Axdnd1	-9.91917	0.00114641	-0.181981
Gm2000	-7.78656	0.00474943	-0.0756178
Soat1	-4.11524	0.0681297	-0.240187
Abl2	-3.01019	0.133148	-0.101513
Tor3a	-6.28349	0.0140845	-0.136212
Fam20b	-3.3657	0.110056	-0.182298
Ralgps2	-1.47201	0.333279	0.113127
Angptl1	-7.07235	0.00818867	-0.144501
4930439D14Rik	-9.76708	0.00163773	-0.541269
Rasal2	-1.90235	0.263511	0.0216216
Cryzl2	-8.94822	0.00180151	0.152403
Sec16b	-7.63955	0.00540452	-0.114328
Brinp2	-2.16549	0.211595	0.0750201
Astn1	-1.26486	0.374058	0.153759
Gm37679	-7.88402	0.0049132	-0.222486
Pappa2	-7.35353	0.00507697	0.263041
Cop1	-1.78643	0.285784	0.0204926
Tnr	-2.26618	0.208156	-0.00203763
Gm10530	-9.48789	0.00180151	-0.39456
Gm38039	-6.42908	0.0127743	-0.141212
4930523C07Rik	-10.2181	0.00114641	-0.488253
Mrps14	-3.31377	0.109892	-0.128207
Cacybp	-3.08404	0.131019	-0.152118
Rabgap1l	-1.30329	0.365706	0.147903
Gm36975	-9.80544	0.00147396	-0.428396
Gm37529	-3.02266	0.135768	-0.142103
Gpr52	-7.37837	0.00786112	-0.392641
Gm37328	-8.35037	0.00409433	-0.428716
Rc3h1	-2.63368	0.17753	-0.139984
Serpinc1	-6.19017	0.01736	-0.344394
Zbtb37	-2.84976	0.145103	-0.0651082
Gas5	-1.43716	0.344088	0.101937
Dars2	-5.31066	0.0298067	-0.243679
Cenpl	-8.16669	0.00327547	0.0781489
Klhl20	-3.60348	0.0969538	-0.237274
Ankrd45	-3.82661	0.0815591	-0.211019
Tex50	-9.66538	0.00180151	-0.575121
Prdx6	-2.98528	0.13888	-0.137409
Fasl	-8.08249	0.00458565	-0.32254
Suco	-2.42147	0.19489	-0.0623401
4930558K02Rik	-10.1262	0.00147396	-0.756508
Pigc	-4.40051	0.0553554	-0.226019
Gm38304	-9.41844	0.00212905	-0.565016
Dnm3	-0.127845	0.611202	0.58242
2810442N19Rik	-8.63977	0.00311169	-0.324543
Dnm3os	-5.18379	0.0366852	-0.416256
Eef1aknmt	-4.61005	0.0473305	-0.20971
Vamp4	-3.11606	0.125778	-0.125251
Myoc	-8.30573	0.00311169	0.0121678
Prrc2c	-0.0395377	0.644776	0.593581
Fmo1	-8.67082	0.0024566	-0.0148455
Prrx1	-7.94108	0.00474943	-0.230942
Gorab	-5.39563	0.028169	-0.247202
Kifap3	-0.659015	0.505405	0.32545
Scyl3	-4.10709	0.0696037	-0.262913
BC055324	-7.98603	0.0049132	-0.325052
Mettl18	-6.7485	0.0124468	-0.423838
F5	-9.7308	0.00098264	0.232672
Slc19a2	-4.67246	0.0463479	-0.241891
Ccdc181	-6.05109	0.0198166	-0.396036
Blzf1	-3.89554	0.077301	-0.202612
Nme7	-1.02935	0.411235	0.252575
Atp1b1	1.54175	0.89584	1.70044
Gm20743	-11.0167	0.000818867	-0.830825
4930568G15Rik	-7.00282	0.00966263	-0.313547
Sft2d2	-7.33813	0.00851621	-0.467731
Tiprl	-3.13033	0.124795	-0.12821
Gm38190	-4.44572	0.0551916	-0.266973
Gpr161	-4.74513	0.0402882	-0.112459
Dcaf6	-3.52839	0.099738	-0.203006
Gm37864	-6.37854	0.0144121	-0.2646
Mpc2	-2.18662	0.218965	0.00449841
Adcy10	-6.99947	0.00917131	-0.234896
Gm38325	-11.1921	0.000655093	-0.693412
Mpzl1	-4.9106	0.0376679	-0.181013
Rcsd1	-8.90098	0.0024566	-0.247291
Creg1	-4.02541	0.0692761	-0.174397
Cd247	-9.79477	0.00147396	-0.417512
Pou2f1	-2.70364	0.162954	-0.086361
Ildr2	-1.9684	0.235179	0.119671
5330438I03Rik	-9.80463	0.00098264	0.157376
Gm15853	-9.59065	0.00180151	-0.499055
Tada1	-3.88676	0.077301	-0.193831
Pogk	-4.15986	0.0630527	-0.173102
Gm16701	-8.73417	0.00294792	-0.341816
Gm16701.1	-6.65784	0.0117917	-0.254968
Fam78b	-4.52027	0.0502784	-0.207054
Uck2	-5.75457	0.023092	-0.319805
Tmco1	-3.15325	0.120701	-0.103008
Aldh9a1	-4.70206	0.045529	-0.245786
Mgst3	-3.95116	0.0720603	-0.156965
Rxrg	-5.49349	0.0276777	-0.319769
Pbx1	-0.412339	0.499836	0.588112
Nuf2	-10.3715	0.000818867	-0.160646
Rgs5	-8.48491	0.00278415	-0.00790769
Rgs4	-2.89248	0.133803	0.00913713
Ccdc190	-9.07143	0.00147396	0.317268
Hsd17b7	-5.22801	0.031772	-0.253083
3110045C21Rik	-10.3045	0.00114641	-0.577058
Ddr2	-6.92301	0.00818867	0.00526414
Uap1	-4.75706	0.0420897	-0.187509
Gm37748	-10.7324	0.000655093	-0.212189
Uhmk1	-2.63395	0.173108	-0.103864
Gm7694	-7.16297	0.00687848	0.01614
Nos1ap	-2.21977	0.20095	0.0952039
Olfml2b	-7.63617	0.00589584	-0.236461
Atf6	-3.14161	0.120373	-0.0874499
Gm9929	-7.8669	0.00524075	-0.298384
Dusp12	-4.58278	0.0489682	-0.231506
Gm26620	-7.01999	0.00867999	-0.176043
Fcgr2b	-9.12445	0.00180151	-0.0259098
Fcgr3	-8.32614	0.00278415	0.152073
Cfap126	-9.48687	0.00163773	-0.256021
Sdhc	-3.82123	0.0792663	-0.1645
Pcp4l1	-4.80442	0.0409433	-0.195054
Nr1i3	-7.0825	0.00917131	-0.318172
Tomm40l	-4.12684	0.065018	-0.184351
Apoa2	-8.30603	0.00262037	0.259789
Fcer1g	-7.78146	0.00458565	-0.0198682
Ndufs2	-2.25515	0.213233	-0.0257733
Adamts4	-8.46642	0.00327547	-0.22373
B4galt3	-3.54264	0.0962987	-0.166641
Ppox	-4.18828	0.062889	-0.197781
Usp21	-4.04247	0.0702588	-0.211785
Ufc1	-3.66226	0.0841795	-0.0922505
Gm20045	-3.93023	0.0748444	-0.190727
Dedd	-4.374	0.0551916	-0.195221
Nit1	-2.35327	0.205863	-0.073157
Pfdn2	-2.77415	0.152473	-0.0609654
Klhdc9	-6.40791	0.0139207	-0.24399
Nectin4	-7.0415	0.00917131	-0.277051
Arhgap30	-10.7853	0.000818867	-0.589108
Usf1	-4.9049	0.038323	-0.200185
Tstd1	-8.41801	0.00343924	-0.245323
F11r	-7.31071	0.00687848	-0.132098
B930036N10Rik	-9.0334	0.00229283	-0.281665
Alyref2	-6.62109	0.012283	-0.277027
Cd48	-10.584	0.00049132	0.356823
Slamf1	-8.45076	0.00311169	-0.133943
Cd84	-9.73109	0.00114641	0.00998379
Gm10521	-13.2482	0.000163773	-1.02508
Gm37065	-9.2252	0.00212905	-0.368978
Slamf6	-10.4794	0.00049132	0.464964
Vangl2	-3.7852	0.0800852	-0.143284
Ncstn	-3.98945	0.0697674	-0.148619
Copa	-1.3827	0.361284	0.0860371
Gm37756	-9.18039	0.00229283	-0.430482
Pex19	-3.49071	0.0966263	-0.119592
Dcaf8	-1.40953	0.357353	0.0749912
Pea15a	-2.88584	0.137242	-0.0208358
Igsf8	-1.04978	0.402882	0.261751
Atp1a2	-3.4037	0.0894202	0.07924
Kcnj9	-2.51818	0.177039	-0.0204675
Kcnj10	-6.18843	0.0155585	-0.184584
Pigm	-4.63589	0.0502784	-0.322735
Slamf9	-12.2248	0.000327547	-0.811618
Igsf9	-4.61932	0.0427448	-0.0719724
Tagln2	-9.25976	0.00212905	-0.404007
Cfap45	-6.24523	0.0157222	-0.256584
4933439K11Rik	-7.5274	0.00540452	-0.0017026
Vsig8	-7.57051	0.00622339	-0.248514
Slamf8	-9.56233	0.00180151	-0.470239
Dusp23	-6.82213	0.0101539	-0.203925
Ackr1	-3.08123	0.132656	-0.167234
Cadm3	-1.45461	0.341467	0.0955157
Aim2	-7.76984	0.00507697	-0.155025
Ifi204	-12.9549	0.000163773	-0.660108
Mndal	-9.04672	0.00147396	0.342269
Ifi203	-10.6664	0.00049132	0.271453
Fmn2	-2.59058	0.180151	-0.11801
Grem2	-4.52255	0.0507697	-0.223362
Rgs7	-2.84126	0.153783	-0.140424
Fh1	-3.49924	0.0985915	-0.157174
Kmo	-8.87544	0.00278415	-0.402045
Opn3	-6.53512	0.0124468	-0.209988
Chml	-5.00209	0.0370128	-0.247253
Exo1	-9.61315	0.00163773	-0.384448
Pld5	-3.44288	0.0951523	-0.0495825
Rbm8a2	-6.00851	0.0180151	-0.215895
Gm38101	-7.25297	0.00835244	-0.354258
Cep170	-1.54991	0.332951	0.0366411
Sdccag8	-2.94857	0.141828	-0.130992
Gm15423	-11.2071	0.00049132	-0.294185
Akt3	-3.15444	0.123649	-0.139008
Gm26801	-10.3221	0.000655093	0.212116
Zbtb18	-3.60171	0.0835244	-0.0204119
Gm29856	-15.4522	0	0
Gm37306	-11.9886	0.000163773	0.450394
Adss	-2.32429	0.219456	-0.13642
Catspere1	-9.36076	0.00212905	-0.506453
Catspere2	-4.48077	0.0530626	-0.245284
Desi2	-3.16771	0.125942	-0.17879
B230369F24Rik	-4.97171	0.0393056	-0.303561
Cox20	-4.34957	0.0574844	-0.229499
Hnrnpu	0.564019	0.781035	0.920555
Efcab2	-5.16797	0.0314445	-0.178046
Kif26b	-3.74531	0.0822142	-0.141233
Gm16564	-8.63241	0.00327547	-0.391109
Smyd3	-3.4762	0.100393	-0.160255
Tfb2m	-4.67656	0.0456928	-0.225452
Cnst	-3.69805	0.091058	-0.241359
Sccpdh	-3.20036	0.117753	-0.114458
Ahctf1	-2.24423	0.218801	-0.0520438
Cdc42bpa	-0.244615	0.594006	0.50682
Coq8a	-5.2227	0.0327547	-0.291708
Gm37336	-9.08893	0.00229283	-0.337859
Psen2	-4.07912	0.0676384	-0.193612
Itpkb	-5.07471	0.033246	-0.165084
Stum	-4.41201	0.0514248	-0.131269
Parp1	-3.17018	0.124632	-0.166176
Lin9	-5.42189	0.0265313	-0.187076
Acbd3	-3.61846	0.0958074	-0.235099
Gm37768	-9.41662	0.00163773	-0.184664
H3f3a	-2.46312	0.18097	0.00291527
H3f3aos	-7.68102	0.00655093	-0.433508
Sde2	-4.45503	0.0538814	-0.241633
Lefty2	-11.3744	0.000327547	0.113533
Pycr2	-4.00526	0.0741893	-0.253092
Lefty1	-9.17871	0.00196528	-0.206398
Tmem63a	-7.37663	0.00720603	-0.265365
Ephx1	-5.63614	0.0229283	-0.190978
Nvl	-0.771244	0.477727	0.29447
Cnih4	-3.86869	0.0746806	-0.126008
Wdr26	-2.43715	0.201277	-0.124546
A430110L20Rik	-6.30961	0.0165411	-0.394327
Cnih3	-4.02504	0.0643629	-0.0679062
Dnah14	-8.42238	0.00360301	-0.31684
Lbr	-3.67874	0.0876187	-0.166496
Enah	-0.140448	0.611038	0.570203
Srp9	-3.03786	0.132984	-0.127414
Degs1	-3.2765	0.115296	-0.160193
1700047M11Rik	-6.53913	0.0117917	-0.136004
Fbxo28	-3.68207	0.0899116	-0.2071
Trp53bp2	-5.43902	0.0255486	-0.149767
Capn2	-3.01942	0.134949	-0.130135
Gm37885	-10.9335	0.000655093	-0.421783
Susd4	-1.98477	0.250901	0.00994342
Tlr5	-12.1545	0.000327547	-0.733133
Disp1	-5.38466	0.0289879	-0.277562
Brox	-3.13137	0.12889	-0.175825
Aida	-3.40638	0.107108	-0.183822
Mia3	-1.42911	0.347691	0.094953
Taf1a	-4.34369	0.0587946	-0.25613
Gm37986	-7.09039	0.0104815	-0.518724
Hhipl2	-10.0863	0.00131019	-0.545656
Gm37214	-8.91695	0.0024566	-0.263434
Dusp10	-6.30189	0.0152309	-0.267536
Hlx	-11.4898	0.000327547	-0.00937958
2022-03-02	-3.50821	0.0972814	-0.146844
C130074G19Rik	-7.87152	0.00474943	-0.161007
Mark1	-2.60254	0.186702	-0.181507
Gm38251	-8.93404	0.0024566	-0.280704
Rab3gap2	-2.49579	0.192925	-0.122053
Iars2	-3.45343	0.103996	-0.188342
Bpnt1	-4.20279	0.0632165	-0.219789
4930532G15Rik	-5.61596	0.0248935	-0.289417
Eprs	-1.16926	0.402227	0.144613
Gm2061	-7.8489	0.00556829	-0.367753
Slc30a10	-3.86222	0.0804127	-0.226218
Lyplal1	-6.93539	0.00884376	-0.118174
Tgfb2	-4.81752	0.0379954	-0.100361
Rrp15	-4.57442	0.0494595	-0.237546
A430105J06Rik	-6.14305	0.0167049	-0.241705
Spata17	-10.3198	0.00098264	-0.370453
1700007P06Rik	-11.303	0.000327547	0.189349
Gpatch2	-2.52052	0.183426	-0.0739403
Gm38155	-9.27596	0.00212905	-0.420436
Gm37896	-8.69157	0.00262037	-0.128891
Esrrg	-5.0543	0.0327547	-0.123175
Gm36388	-6.25217	0.0168687	-0.36507
Kctd3	-2.88451	0.151327	-0.160447
Kcnk2	-1.67024	0.244514	0.361693
2900042K21Rik	-6.4638	0.0134294	-0.248149
A430027H14Rik	-6.63265	0.0121192	-0.269253
Cenpf	-7.44126	0.00524075	0.129173
Ptpn14	-6.78263	0.00949885	-0.0681152
Gm37422	-7.63893	0.00622339	-0.317237
Smyd2	-3.60239	0.091058	-0.14567
Prox1	-4.43627	0.0465116	-0.0106691
Gm28172	-11.753	0.000327547	-0.292571
Prox1os	-8.62183	0.00343924	-0.450829
Rps6kc1	-3.74334	0.087455	-0.22842
Angel2	-2.08706	0.241238	-0.0356979
Vash2	-5.5794	0.0239109	-0.194711
Flvcr1	-4.14324	0.0679659	-0.264726
Tatdn3	-3.6955	0.0920406	-0.254289
Nsl1	-9.92712	0.00098264	0.0322865
Batf3	-11.1893	0.000327547	0.309512
Atf3	-9.96327	0.00131019	-0.4197
D730003I15Rik	-4.75614	0.0430724	-0.219877
Gm37168	-9.09795	0.00278415	-0.627097
Nenf	-2.32451	0.196037	0.0261628
Pacc1	-6.01569	0.0186702	-0.274608
Ppp2r5a	-4.03584	0.0710776	-0.221867
Gm32200	-9.66964	0.00147396	-0.28996
Dtl	-8.95785	0.00278415	-0.48535
Ints7	-3.49492	0.100393	-0.178975
Lpgat1	-1.45121	0.349165	0.0667488
Gm38037	-10.5195	0.00049132	0.423497
Nek2	-10.3086	0.00131019	-0.773895
1700034H15Rik	-7.04059	0.00867999	-0.196706
Slc30a1	-4.10044	0.0661644	-0.183156
Gm26670	-9.43303	0.00180151	-0.338827
Traf5	-8.47476	0.00311169	-0.158138
Gm26879	-4.26013	0.0615788	-0.23929
Rcor3	-2.13317	0.236652	-0.0541185
Gm10516	-6.09125	0.0181788	-0.31181
Kcnh1	-3.54188	0.0907304	-0.0799522
Hhat	-5.82432	0.0219456	-0.316179
Sertad4	-5.21839	0.0298067	-0.151339
Gm15867	-9.46557	0.00163773	-0.234381
Syt14	-2.51478	0.186374	-0.0912038
Utp25	-3.91927	0.0764821	-0.210987
A130010J15Rik	-6.3899	0.0139207	-0.225947
Traf3ip3	-10.3837	0.00114641	-0.658665
Lamb3	-7.06455	0.00933508	-0.325701
Hsd11b1	-7.61697	0.00474943	0.0947563
G0s2	-5.46387	0.0247298	-0.12765
Camk1g	-4.52539	0.049132	-0.178901
Plxna2	-1.91709	0.252211	0.0701148
Cd34	-6.85664	0.00884376	-0.0392132
Gm16897	-8.8787	0.00278415	-0.405336
A330023F24Rik	-0.599523	0.517851	0.349844
Gm32250	-7.05425	0.00933508	-0.315374
Cd46	-3.56776	0.0976089	-0.211259
Cr1l	-2.87013	0.150508	-0.138238
Cr2	-5.7847	0.0201441	-0.15294
Fam171a1	-3.71796	0.0876187	-0.205733
Nmt2	-2.05844	0.244677	-0.0274895
Rpp38	-5.83036	0.0212905	-0.278508
Meig1	-8.55877	0.00311169	-0.242836
Dclre1c	-4.15952	0.0632165	-0.176508
Suv39h2	-6.94969	0.0103177	-0.354904
Hspa14	-3.88693	0.0764821	-0.178637
Gm45902	-4.8966	0.0386505	-0.204152
Cdnf	-12.2224	0.000327547	-0.808912
Fam107b	-7.04793	0.00769735	-0.0307407
Frmd4a	-0.619051	0.50999	0.352383
Gm10862	-1.91334	0.274157	-0.046495
Gm38085	-2.91433	0.150999	-0.187149
1700080N15Rik	-3.77906	0.0849984	-0.223045
Gm13189	-8.71714	0.00229283	0.0379427
Gm37814	-3.3325	0.11546	-0.218258
Gm37107	-3.93073	0.0781199	-0.253016
Gm38348	-4.40607	0.0583033	-0.306431
Gm13187	-6.28664	0.0167049	-0.385531
Gm36988	-2.98534	0.141009	-0.159421
Gm13179	-8.5692	0.00360301	-0.464847
Prpf18	-2.88531	0.149689	-0.145554
Bend7	-4.12152	0.0619063	-0.108271
Sephs1	-5.15766	0.0320996	-0.197466
Phyh	-3.92391	0.0766459	-0.218719
Ucma	-9.27207	0.00196528	-0.301013
Mcm10	-7.19177	0.00835244	-0.29286
Optn	-4.46389	0.0528988	-0.223938
4930551O13Rik	-6.7111	0.0117917	-0.30835
Ccdc3	-8.83643	0.00212905	0.0243879
Camk1d	-3.50075	0.0961349	-0.12228
Cdc123	-2.83028	0.145758	-0.0521229
Nudt5	-2.43211	0.193908	-0.0656929
Gm13199	-7.71027	0.00589584	-0.310902
Sec61a2	-1.60793	0.320504	0.0335877
Dhtkd1	-4.14212	0.0684573	-0.273995
Upf2	-1.91733	0.257288	0.0411213
Proser2	-8.38548	0.00393056	-0.405191
Echdc3	-9.86761	0.00147396	-0.491857
Usp6nl	-4.83808	0.0399607	-0.19369
Gm13391	-13.1153	0.000163773	-0.857488
Celf2	0.422013	0.657877	1.02611
Gm10855	-6.07959	0.0171962	-0.219961
Gm10115	-3.30607	0.102195	-0.0157433
Gata3	-5.56102	0.0212905	-0.00886604
Taf3	-3.47953	0.0995742	-0.151771
Atp5c1	-2.28942	0.208975	-0.0309484
Kin	-3.77519	0.0818867	-0.165366
Itih2	-9.89469	0.00049132	1.06541
Itih5	-7.95388	0.00393056	0.0291973
Gm13261	-8.164	0.00360301	-0.0566445
Sfmbt2	-3.4896	0.100721	-0.178351
Prkcq	-6.95969	0.0073698	0.120483
8030442B05Rik	-15.4522	0	0
Gm13293	-13.0038	0.000163773	-0.71974
Pfkfb3	-4.86447	0.0407796	-0.249355
Rbm17	-3.37764	0.110547	-0.200673
Il15ra	-5.67227	0.0235834	-0.267782
Fbh1	-2.97032	0.142319	-0.157733
Ankrd16	-2.97091	0.143302	-0.168256
Itga8	-6.17509	0.0162136	-0.230729
E030013I19Rik	-11.2205	0.00049132	-0.308371
Mindy3	-3.61786	0.0941697	-0.209621
Pter	-7.53528	0.00589584	-0.135143
C1ql3	-3.12212	0.0948248	0.276223
Rsu1	-3.41183	0.100393	-0.0958743
Gm13270	-9.31043	0.00180151	-0.214394
Cubn	-6.69591	0.00769735	0.322195
Trdmt1	-5.82553	0.0224369	-0.349335
Vim	-6.318	0.0124468	0.00754299
St8sia6	-4.86241	0.0402882	-0.229809
Hacd1	-4.81597	0.0401245	-0.177464
Stamos	-7.99307	0.00425811	-0.12569
Stam	-2.89456	0.148051	-0.13893
Tmem236	-15.4522	0	0
Mrc1	-9.65663	0.000818867	0.571261
Slc39a12	-7.07709	0.0073698	0.00274761
Cacnb2	-1.57447	0.314609	0.0938359
Gm10848	-4.6434	0.0453652	-0.1819
Gm13269	-5.19387	0.0324271	-0.24835
Nsun6	-2.96321	0.138388	-0.110218
Arl5b	-4.23319	0.0612512	-0.20464
Plxdc2	-2.74005	0.149361	0.00288993
Nebl	-1.67872	0.290698	0.103615
A930004D18Rik	-7.36415	0.00605961	-0.00287504
Skida1	-7.41258	0.00753357	-0.365587
Mllt10	-2.16415	0.232231	-0.0578911
Dnajc1	-2.4877	0.187193	-0.0704452
Commd3	-3.48309	0.0989191	-0.145804
Bmi1	-5.06801	0.0379954	-0.351017
Spag6	-10.4406	0.000818867	-0.231885
Gm20539	-15.4522	0	0
Carlr	-9.09653	0.00278415	-0.625655
Pip4k2a	-4.84995	0.0396331	-0.193692
Armc3	-10.4433	0.00098264	-0.497766
4930447M23Rik	-10.5186	0.000655093	0.00944854
Msrb2	-5.24963	0.031772	-0.274716
Gm33940	-8.8054	0.00311169	-0.491739
Otud1	-6.01489	0.0185064	-0.261097
Etl4	-3.16668	0.113331	-0.0255536
Gm17171	-12.3063	0.000327547	-0.903176
Gm13362	-7.9496	0.00507697	-0.335718
Arhgap21	-1.73067	0.292499	0.0427474
Gm13380	-9.04919	0.00180151	0.0502742
Gm13375	-8.85893	0.00262037	-0.297898
Enkur	-7.13121	0.00851621	-0.260119
Thnsl1	-4.13497	0.0696037	-0.2908
Gpr158	-2.08967	0.240911	-0.0363388
Gad2	-0.61548	0.405503	0.686707
Apbb1ip	-7.18804	0.00818867	-0.26055
Pdss1	-3.67676	0.0923682	-0.24067
Abi1	-3.20925	0.123976	-0.197645
Acbd5	-2.48855	0.188667	-0.0826146
Mastl	-5.99499	0.0191615	-0.291354
Yme1l1	-1.60008	0.317884	0.0532834
4931423N10Rik	-9.34274	0.00180151	-0.247173
Nxph2	-7.48369	0.00605961	-0.122871
Spopl	-2.65996	0.175074	-0.146161
Hnmt	-5.51597	0.0253849	-0.217516
Psd4	-10.6624	0.00098264	-0.724452
Cacna1b	-0.884577	0.459876	0.236076
Ehmt1	-1.99404	0.260236	-0.0520246
Arrdc1	-4.55286	0.0515886	-0.276769
Zmynd19	-5.37062	0.0286603	-0.247114
Dph7	-4.12386	0.0658369	-0.19942
Mrpl41	-2.59236	0.177858	-0.101312
Pnpla7	-6.47918	0.013757	-0.298323
Nsmf	-2.48976	0.18621	-0.0649107
Nrarp	-8.18159	0.00376679	-0.138479
Tor4a	-11.2213	0.000655093	-0.724184
Nelfb	-2.88838	0.14887	-0.140703
Tubb4b	-1.6129	0.308877	0.0819271
Slc34a3	-11.2558	0.000327547	0.239283
Rnf208	-2.81334	0.152473	-0.100158
Ndor1	-4.01573	0.0702588	-0.185035
Tmem203	-5.5741	0.0239109	-0.189409
Tprn	-6.78836	0.0113004	-0.324394
Ssna1	-3.89563	0.0791025	-0.235939
Anapc2	-3.75785	0.0836882	-0.179416
Grin1	-0.248733	0.590567	0.511079
Grin1os	-8.24682	0.00343924	-0.0729012
Man1b1	-3.22335	0.117753	-0.137451
Dpp7	-4.40699	0.0545365	-0.210998
Uap1l1	-6.63124	0.0131019	-0.380306
Sapcd2	-9.89437	0.00131019	-0.349273
Entpd2	-7.60475	0.00540452	-0.0793758
Npdc1	-1.22008	0.38585	0.15376
Fut7	-9.39688	0.00131019	0.157298
Abca2	-1.72032	0.304291	-0.00391292
Paxx	-4.12946	0.0633803	-0.150163
Clic3	-11.5546	0.000327547	-0.0787899
Ptgds	-1.30499	0.321487	0.332122
C8g	-9.15344	0.00262037	-0.595821
Fbxw5	-3.16525	0.128726	-0.207873
Traf2	-6.82228	0.0101539	-0.204069
Edf1	-2.17023	0.227154	-0.032079
Mamdc4	-7.2021	0.00704225	-0.0570623
Phpt1	-6.06147	0.0185064	-0.307749
Ajm1	-2.96446	0.141336	-0.141882
Rabl6	-2.11911	0.236816	-0.0410558
Fcnaos	-15.4522	0	0
Ccdc183	-8.38352	0.00327547	-0.14019
Tmem141	-5.62498	0.0232558	-0.20027
A230005M16Rik	-10.002	0.00114641	-0.266663
Bmyc	-2.25413	0.222077	-0.0833815
Kcnt1	-1.08982	0.414674	0.180088
Camsap1	-2.31017	0.213233	-0.0807984
Ubac1	-3.79906	0.080904	-0.171828
Nacc2	-3.38089	0.106125	-0.145031
Tmem250-ps	-4.72547	0.0448739	-0.248308
1810012K08Rik	-10.3474	0.00098264	-0.398838
Qsox2	-3.48395	0.100393	-0.168004
Ccdc187	-4.0376	0.0643629	-0.0804641
Gpsm1	-2.87006	0.150999	-0.142867
Dnlz	-4.17395	0.0605961	-0.129863
Card9	-9.37814	0.00196528	-0.408618
Gm13562	-10.5965	0.000655093	-0.0711333
Snapc4	-2.95568	0.143629	-0.156319
Gm13563	-6.94876	0.0101539	-0.33088
Entr1	-2.11345	0.244186	-0.0796099
Pmpca	-3.54148	0.100229	-0.223192
Inpp5e	-4.31624	0.0623976	-0.314477
Sec16a	-3.3643	0.111366	-0.197975
0610009E02Rik	-5.65808	0.0237471	-0.263562
Notch1	-7.68394	0.00507697	-0.0687265
Egfl7	-4.40224	0.0545365	-0.206253
Agpat2	-8.55888	0.00327547	-0.316944
Dipk1b	-1.55464	0.324926	0.0671098
Surf6	-5.89374	0.0198166	-0.238465
Med22	-5.1805	0.0312807	-0.183045
Rpl7a	-2.30724	0.201277	0.00537781
Surf1	-3.81047	0.0804127	-0.17445
Surf2	-4.35794	0.0584671	-0.262331
Surf4	-3.95178	0.0730429	-0.177131
Rexo4	-2.8126	0.159188	-0.161593
Adamts13	-9.89782	0.00114641	-0.160162
Cacfd1	-3.88663	0.0761546	-0.172148
Slc2a6	-4.69363	0.0442188	-0.195232
Adamtsl2	-7.57294	0.00605961	-0.212482
Fam163b	-5.05118	0.0337373	-0.162701
Sardh	-9.80645	0.00114641	-0.0668672
Vav2	-4.86483	0.0406158	-0.243919
Brd3os	-5.57806	0.0263675	-0.334467
Brd3	-2.05499	0.245005	-0.0259702
Wdr5	-4.3659	0.0589584	-0.282368
Gm13421	-6.8399	0.0104815	-0.267541
Rxra	-5.14951	0.031772	-0.174522
Col5a1	-6.19655	0.0167049	-0.29529
F730016J06Rik	-11.5812	0.000327547	-0.107311
Olfm1	-0.775341	0.436783	0.419638
Gm13373	-9.76503	0.00131019	-0.217257
Ppp1r26	-5.14038	0.0352113	-0.313657
1700007K13Rik	-8.19605	0.00343924	-0.0217869
Mrps2	-5.48045	0.0257124	-0.200463
Gm10134	-8.37403	0.00360301	-0.268132
Ralgds	-3.22634	0.119063	-0.156406
Gtf3c5	-5.11549	0.0337373	-0.227057
Tsc1	-1.75717	0.296102	-0.00141553
Spaca9	-8.68981	0.00278415	-0.214577
Ak8	-9.47671	0.00180151	-0.383203
Gtf3c4	-4.1818	0.0635441	-0.206251
Ddx31	-5.20473	0.031772	-0.229781
Barhl1	-7.44543	0.00769735	-0.429584
Ttf1	-3.48923	0.102686	-0.20586
Setx	-1.90011	0.266459	0.00781777
Ntng2	-9.33223	0.00180151	-0.236504
6530402F18Rik	-6.95179	0.00867999	-0.107651
Med27	-5.10023	0.0337373	-0.211783
Rapgef1	-3.61328	0.093187	-0.189914
Gm13420	-10.7577	0.000655093	-0.238451
Trub2	-4.21542	0.0615788	-0.194559
Coq4	-4.83726	0.0406158	-0.216328
Slc27a4	-3.12009	0.129545	-0.17186
Urm1	-3.80944	0.082378	-0.208262
Cercam	-5.95575	0.0181788	-0.176121
Odf2	-1.1171	0.41058	0.167123
Gle1	-2.6634	0.167868	-0.0889684
Sptan1	-0.823631	0.475434	0.249022
Wdr34	-4.20041	0.0619063	-0.1872
Set	-1.85609	0.277923	-0.00893531
Zdhhc12	-6.30171	0.0132656	-0.0680564
Zer1	-1.3114	0.36718	0.133989
Tbc1d13	-4.68424	0.045529	-0.227962
Endog	-4.50197	0.0520799	-0.239537
Spout1	-3.41055	0.106944	-0.185785
Kyat1	-5.14682	0.0335735	-0.251393
1700084E18Rik	-9.8236	0.00114641	-0.0843697
Lrrc8a	-3.732	0.0835244	-0.150735
Phyhd1	-5.62755	0.0244022	-0.272257
Dolk	-4.16626	0.065018	-0.223782
Nup188	-5.04692	0.0345562	-0.19303
Sh3glb2	-1.7546	0.291353	0.0244864
Miga2	-2.7575	0.162627	-0.137321
Dolpp1	-4.22221	0.0594497	-0.150592
Crat	-3.64751	0.0976089	-0.291029
Gm16323	-9.53851	0.00180151	-0.446021
Ptpa	-2.37233	0.206191	-0.094513
Ier5l	-4.18182	0.0615788	-0.160944
Cstad	-6.88387	0.0111366	-0.399085
1700001O22Rik	-6.99206	0.00884376	-0.175005
Ntmt1	-4.93375	0.0388143	-0.247428
Asb6	-4.34361	0.0586309	-0.252027
Prrx2	-12.9417	0.000163773	-0.643993
Ptges	-7.47405	0.00720603	-0.363163
Tor1b	-3.20153	0.12021	-0.145419
Tor1a	-3.90875	0.0727154	-0.127606
BC005624	-2.48808	0.191451	-0.103269
Usp20	-2.90979	0.145594	-0.130023
Fnbp1	-2.49552	0.196037	-0.144865
D330023K18Rik	-3.8094	0.0827055	-0.213945
Gpr107	-2.33297	0.215034	-0.115733
Ncs1	-2.56537	0.182607	-0.112338
Hmcn2	-7.55676	0.00638716	-0.272184
Ass1	-4.22869	0.0627252	-0.234449
Fubp3	-2.81686	0.162136	-0.192324
Prdm12	-7.40325	0.00769735	-0.387239
Exosc2	-4.45287	0.0520799	-0.190409
Abl1	-3.61866	0.094661	-0.217932
Fibcd1	-4.63054	0.0348837	0.20999
Lamc3	-10.5795	0.000655093	-0.0535522
Aif1l	-10.1209	0.00114641	-0.388501
Nup214	-3.38378	0.109073	-0.18745
Fam78a	-7.59919	0.00622339	-0.277315
Plpp7	-4.52505	0.0499509	-0.202403
Prrc2b	-1.24974	0.382738	0.135784
Gm13610	-8.9031	0.00262037	-0.342533
Pomt1	-4.26067	0.0620701	-0.251289
Uck1	-4.53424	0.0509335	-0.239711
Swi5	-2.42706	0.192925	-0.0533119
Golga2	-3.1243	0.133967	-0.224493
Dnm1	-0.825575	0.471995	0.257553
Ciz1	-3.61672	0.0926957	-0.185723
1110008P14Rik	-3.48633	0.0953161	-0.0955182
Lcn2	-13.1599	0.000163773	-0.913238
Ptges2	-4.49467	0.052735	-0.250267
Slc25a25	-2.62459	0.171962	-0.084916
Naif1	-8.09329	0.00343924	0.0816196
Fam102a	-3.94999	0.0748444	-0.210489
Dpm2	-3.20767	0.124304	-0.199874
9430097D07Rik	-9.0648	0.00229283	-0.313439
Pip5kl1	-4.90382	0.0397969	-0.253547
St6galnac4	-4.41511	0.0535539	-0.192895
St6galnac6	-4.21939	0.0627252	-0.225145
Ak1	-3.78612	0.0813953	-0.167618
Eng	-9.00295	0.00262037	-0.443499
Fpgs	-4.9825	0.035375	-0.162362
Cdk9	-2.11502	0.233049	-0.0138387
Sh2d3c	-4.93604	0.0396331	-0.279837
6330409D20Rik	-7.88802	0.00540452	-0.364002
Ttc16	-8.29714	0.00343924	-0.123567
Tor2a	-4.18894	0.0592859	-0.113322
Ptrh1	-8.20024	0.00474943	-0.491663
Cfap157	-12.1895	0.000327547	-0.772216
Stxbp1	-0.53088	0.533737	0.374896
Gm13524	-6.80659	0.0116279	-0.383894
Fam129b	-6.52116	0.0129381	-0.251848
Lrsam1	-4.38488	0.0565018	-0.239951
Rpl12	-2.29583	0.208483	-0.0339636
Slc2a8	-3.93736	0.0781199	-0.259653
Garnl3	-2.37846	0.20357	-0.0821899
Ralgps1	-1.74816	0.296921	0.00360902
Gm13528	-8.91644	0.0024566	-0.262911
Angptl2	-6.92446	0.0106453	-0.374689
Zbtb34	-5.37227	0.0289879	-0.265159
Zbtb43	-3.39132	0.107108	-0.168753
Mvb12b	-3.45559	0.101867	-0.160669
Nron	-8.47463	0.00327547	-0.231997
Gm13403	-9.02462	0.00229283	-0.272786
Gm13404	-8.29493	0.00327547	-0.0509537
C230014O12Rik	-6.98887	0.00867999	-0.144837
Pbx3	-2.32494	0.167868	0.249527
Mapkap1	-2.94114	0.14281	-0.133527
Gapvd1	-1.38062	0.360465	0.09139
Hspa5	-0.710148	0.481657	0.343746
Rabepk	-3.60845	0.0917131	-0.162081
Fbxw2	-2.41843	0.203406	-0.121006
Psmd5	-3.83915	0.0800852	-0.19725
Phf19	-9.14542	0.00229283	-0.395063
Traf1	-8.96695	0.00131019	0.592885
AI182371	-10.1512	0.00114641	-0.419546
Cntrl	-3.2651	0.11677	-0.167123
Rab14	-0.709764	0.496397	0.300643
Gsn	-5.0333	0.0301343	0.0181284
Stom	-8.25068	0.00376679	-0.208026
Ggta1	-9.13468	0.00229283	-0.38418
Gm13446	-6.90615	0.0104815	-0.333963
Dab2ip	-2.29923	0.210449	-0.0508943
Ttll11	-5.02202	0.0365215	-0.247912
Ndufa8	-2.62522	0.17016	-0.0703568
Morn5	-12.9277	0.000163773	-0.627106
Lhx6	-4.8116	0.035375	0.00865164
Rbm18	-3.42495	0.102031	-0.132338
Mrrf	-5.50448	0.0263675	-0.260809
Gm13429	-9.58352	0.00180151	-0.491799
Ptgs1	-6.15443	0.0160498	-0.195382
Olfr338	-9.90971	0.00098264	0.0500788
Olfr344	-9.35012	0.00180151	-0.254657
Pdcl	-5.68623	0.0224369	-0.209868
Rc3h2	-1.28956	0.379135	0.109611
Zbtb6	-4.53887	0.0486407	-0.177891
Zbtb26	-4.02713	0.0740255	-0.271781
Rabgap1	-1.57166	0.328202	0.0356179
Strbp	0.00845359	0.644121	0.64304
Gpr21	-4.12937	0.0655093	-0.197739
Crb2	-8.56095	0.00327547	-0.319029
Dennd1a	-2.00186	0.254504	-0.0277161
Gm13556	-11.8026	0.00049132	-0.931292
Lhx2	-4.62207	0.0389781	0.0583613
Gm27197	-10.7211	0.00049132	0.214653
Gm13589	-7.18531	0.00687848	-0.00627886
Nek6	-5.85355	0.0199803	-0.210102
Psmb7	-3.02297	0.136096	-0.14589
Nr6a1	-4.3569	0.0543727	-0.156553
Nr6a1os	-8.88928	0.0024566	-0.235464
Olfml2a	-10.8217	0.000655093	-0.305083
Wdr38	-8.78474	0.00262037	-0.222955
Rpl35	-3.40456	0.101539	-0.104976
Arpc5l	-2.49972	0.188667	-0.0937771
Golga1	-2.77835	0.158533	-0.121388
Scai	-1.66193	0.305274	0.049829
Ppp6c	-4.62162	0.0483131	-0.250933
Lrp1b	0.123381	0.580413	0.908217
Arhgap15	-7.55047	0.00605961	-0.189925
Gtdc1	-3.93265	0.075172	-0.199442
Zeb2	-2.29359	0.15149	0.42898
Zeb2os	-8.98955	0.00294792	-0.599868
Gm13479	-11.1276	0.000655093	-0.625419
Gm13481	-9.97155	0.00131019	-0.428176
Acvr2a	-2.87539	0.146086	-0.100484
Orc4	-1.71941	0.29905	0.0220528
Mbd5	-1.63611	0.316246	0.0247009
Epc2	-2.66432	0.162791	-0.045576
Kif5c	-1.20393	0.390927	0.15105
Lypd6b	-5.25214	0.0306256	-0.224208
Lypd6	-5.3824	0.0283328	-0.242321
Mmadhc	-4.35404	0.0558467	-0.192278
Gm13483	-6.16936	0.0160498	-0.210339
Rnd3	-4.21564	0.0630527	-0.228902
Rbm43	-5.69946	0.0221094	-0.201904
Nmi	-9.1419	0.00212905	-0.284588
Tnfaip6	-7.19585	0.00704225	-0.0507922
Rif1	-1.5664	0.319522	0.0795505
Neb	-6.73276	0.00867999	0.111935
Arl5a	-3.8224	0.0831969	-0.235486
A430018G15Rik	-6.78346	0.0114641	-0.340241
Cacnb4	-1.51829	0.319194	0.129139
Stam2	-3.93635	0.0738618	-0.177774
Fmnl2	-3.42378	0.105142	-0.174506
Prpf40a	-1.61179	0.318048	0.0408246
Arl6ip6	-4.38381	0.052735	-0.139351
Rprm	-4.73399	0.0414347	-0.141791
Galnt13	-2.55171	0.176875	-0.0526654
Gm14033	-7.61979	0.00589584	-0.220011
Kcnj3	-3.0736	0.131019	-0.14168
Nr4a2	-4.24806	0.0473305	0.152445
BB557941	-11.806	0.00049132	-0.934935
A930012O16Rik	-8.8609	0.0024566	-0.206784
Gpd2	-3.84837	0.0720603	-0.0541497
Gm33594	-10.8103	0.00049132	0.12178
Ermn	-6.02886	0.0170324	-0.155351
Acvr1c	-5.61824	0.0204717	-0.00955735
Gm13544	-11.9503	0.000327547	-0.507534
Acvr1	-4.01388	0.0712414	-0.203226
Upp2	-3.48097	0.104815	-0.227212
Gm13558	-10.1898	0.00114641	-0.45923
Ccdc148	-3.01144	0.132493	-0.0956471
Pkp4	-2.39157	0.201605	-0.0813085
Tanc1	-4.26526	0.0550278	-0.0821468
Wdsub1	-5.25406	0.0299705	-0.194941
Baz2b	-1.88428	0.269243	0.00864754
Gm13620	-9.79306	0.00147396	-0.415766
2022-03-07	-1.27055	0.377334	0.135489
Cd302	-6.67612	0.0114641	-0.23265
Ly75	-8.72244	0.00278415	-0.247513
Pla2r1	-10.0642	0.00114641	-0.330337
Rbms1	-2.43098	0.172617	0.103233
Tank	-3.79572	0.0810678	-0.171408
Psmd14	-3.36206	0.110875	-0.189359
Tbr1	-4.56714	0.0386505	0.125499
Slc4a10	-1.31214	0.363413	0.148129
Dpp4	-8.54553	0.00294792	-0.151481
Gm13561	-15.4522	0	0
Fap	-9.88778	0.00131019	-0.342538
Ifih1	-9.60266	0.00163773	-0.373774
Gca	-5.41083	0.0266951	-0.184883
Kcnh7	-1.81425	0.251883	0.174835
Fign	-3.54023	0.0741893	0.212065
Grb14	-3.29949	0.106616	-0.070277
Cobll1	-7.48349	0.00540452	0.0423884
Slc38a11	-8.55745	0.00294792	-0.163502
Scn3a	-0.358655	0.53472	0.54447
Gm13595	-6.7919	0.0109728	-0.285505
Scn2a	0.53396	0.766132	0.91829
Csrnp3	-1.64462	0.311169	0.0395352
Gm13619	-8.76194	0.00278415	-0.287395
Galnt3	-7.22374	0.00753357	-0.176073
Ttc21b	-2.47157	0.186374	-0.0479836
Scn1a	-0.0278325	0.594989	0.72122
Gm13630	-7.50959	0.00638716	-0.224821
Gm13629	-2.61607	0.161481	0.0143306
Scn9a	-2.13571	0.21356	0.0914633
Scn7a	-5.19593	0.0293154	-0.104877
Xirp2	-10.4062	0.000818867	-0.196406
Gm13601	-9.75478	0.00114641	-0.0141659
B3galt1	-2.95909	0.133639	-0.0557204
Gm26743	-9.41353	0.00180151	-0.319025
Stk39	-2.84944	0.151818	-0.130055
Cers6	-2.73156	0.158041	-0.0701144
Nostrin	-8.13282	0.00409433	-0.209689
Spc25	-12.2051	0.000163773	0.210401
Lrp2	-8.19043	0.00393056	-0.208775
Bbs5	-3.8386	0.0813953	-0.220111
Klhl41	-8.13612	0.00425811	-0.269589
Fastkd1	-3.49279	0.100393	-0.176849
Ppig	-1.56605	0.320177	0.0769442
Ccdc173	-4.63566	0.0445463	-0.147876
Phospho2	-4.47809	0.0515886	-0.201963
Klhl23	-3.78919	0.0831969	-0.202266
Ssb	-1.79611	0.280708	0.0366704
Mettl5	-4.75923	0.0437275	-0.244743
Gm13625	-6.96209	0.0104815	-0.390054
Mettl5os	-7.45693	0.00638716	-0.171951
Ubr3	-1.1629	0.403865	0.145112
Myo3b	-8.16225	0.00425811	-0.295891
Erich2	-8.1688	0.00507697	-0.556224
Gad1	-0.937901	0.354406	0.558586
Gm26558	-10.8148	0.000655093	-0.297938
Gorasp2	-3.4021	0.107108	-0.179536
Tlk1	-3.02989	0.132656	-0.115881
Gm13632	-11.2665	0.000327547	0.228009
Mettl8	-4.1843	0.0648542	-0.238191
Dcaf17	-2.38447	0.199803	-0.0612615
Cybrd1	-8.95432	0.00212905	-0.0947634
Dync1i2	-0.292655	0.589256	0.470361
Slc25a12	-2.17984	0.22224	-0.0101488
Hat1	-5.1174	0.0334098	-0.214889
Metap1d	-3.00804	0.136259	-0.132688
Dlx1as	-6.75869	0.0103177	-0.16341
Dlx1	-4.14097	0.0604324	-0.0929695
Dlx2	-6.30134	0.015886	-0.327741
Itga6	-4.36617	0.052735	-0.121704
Gm13663	-8.52067	0.00327547	-0.278412
Pdk1	-3.18622	0.12021	-0.130106
Rapgef4	-2.26441	0.217	-0.0602926
Rapgef4os2	-10.3566	0.00114641	-0.630674
Rapgef4os3	-8.32393	0.00425811	-0.458666
Map3k20	-5.77237	0.0203079	-0.152277
Cdca7	-6.95542	0.00933508	-0.216262
Sp3	-3.14901	0.127416	-0.176873
Sp3os	-7.12492	0.00818867	-0.19723
Ola1	-2.30748	0.213069	-0.0769976
Sp9	-5.36671	0.0271864	-0.167028
Cir1	-3.21681	0.117589	-0.128907
Scrn3	-5.92178	0.0198166	-0.266542
Gpr155	-3.20522	0.118244	-0.125323
D230022J07Rik	-5.03217	0.0342286	-0.164538
Wipf1	-6.37789	0.0131019	-0.126452
Chrna1	-9.75292	0.00180151	-0.664329
Chrna1os	-8.30014	0.00343924	-0.126585
Chn1os3	-8.06175	0.0049132	-0.40121
Chn1	-1.15012	0.393384	0.195825
Chn1os1	-10.2121	0.00098264	-0.259736
Atf2	-1.99722	0.25172	-0.00720293
Atp5g3	-1.47538	0.325581	0.143472
Lnpk	-1.02355	0.426957	0.204254
Haglr	-15.4522	0	0
Mtx2	-3.81638	0.0822142	-0.212328
2600014E21Rik	-6.04146	0.0119555	0.342632
Hnrnpa3	-0.918941	0.445627	0.247116
Nfe2l2	-7.53642	0.00605961	-0.175812
Agps	-3.73263	0.0894202	-0.249761
Ttc30b	-6.8456	0.0114641	-0.402533
Ttc30a1	-6.77745	0.0111366	-0.2924
Pde11a	-6.22406	0.0155585	-0.220279
Rbm45	-5.48864	0.028169	-0.340301
Osbpl6	-1.41353	0.349165	0.104434
Prkra	-4.50075	0.0512611	-0.215445
Fkbp7	-6.54104	0.0127743	-0.253391
Plekha3	-4.2406	0.0609237	-0.204321
Ttn	-4.2842	0.033246	0.625873
Ccdc141	-4.96065	0.0270226	0.248061
Sestd1	-2.91762	0.146905	-0.150783
Zfp385b	-3.483	0.0966263	-0.111885
Cwc22	-4.06571	0.0674746	-0.1767
Ube2e3	-3.18209	0.121356	-0.139662
Itga4	-5.91508	0.0189977	-0.198954
Cerkl	-7.71103	0.00605961	-0.351187
Neurod1	-5.91544	0.0168687	-0.0278435
Itprid2	-4.23078	0.065018	-0.288324
Pde1a	-2.6025	0.155257	0.0846013
Dnajc10	-1.56793	0.32509	0.053098
Frzb	-7.23132	0.00753357	-0.183674
Nckap1	-1.39714	0.351458	0.111382
Dusp19	-5.43303	0.0294792	-0.350217
Nup35	-5.0577	0.036849	-0.2965
Zfp804a	-3.30227	0.106944	-0.0774801
Zc3h15	-2.09844	0.2283	0.0324488
Itgav	-5.02666	0.031772	-0.051581
Gm13684	-10.887	0.000818867	-0.695181
Fam171b	-1.28992	0.361284	0.178821
Calcrl	-6.51616	0.0127743	-0.22846
Tfpi	-7.75454	0.00474943	-0.043438
Gm13710	-13.1735	0.000163773	-0.930326
Ctnnd1	-4.03335	0.0679659	-0.154801
Selenoh	-4.90866	0.0370128	-0.153757
Tmx2	-1.82319	0.273174	0.0488326
Med19	-4.23033	0.0604324	-0.182362
Zdhhc5	-3.29331	0.113659	-0.156373
Clp1	-6.52902	0.0121192	-0.165404
Ypel4	-2.85661	0.153783	-0.155772
Gm19426	-8.96406	0.0024566	-0.311057
Serping1	-7.67013	0.00655093	-0.422576
Ube2l6	-9.40127	0.00180151	-0.306573
Timm10	-4.38611	0.0499509	-0.0634048
Slc43a1	-11.3876	0.00049132	-0.485456
Rtn4rl2	-12.443	0.000163773	-0.0582414
P2rx3	-15.4522	0	0
Ssrp1	-2.88544	0.15018	-0.150405
Tnks1bp1	-4.18162	0.0630527	-0.194873
4930443O20Rik	-15.4522	0	0
Lrrc55	-3.98489	0.0632165	-0.00180856
Olfr259	-10.2627	0.000818867	-0.0486936
Olfr1152	-13.0684	0.000163773	-0.799185
Olfr1156	-6.23824	0.0167049	-0.337042
Olfr73	-8.83673	0.00262037	-0.275467
Olfr1175-ps	-15.4522	0	0
Olfr1220	-11.7054	0.000327547	-0.241017
Olfr1256	-7.03823	0.00933508	-0.299305
Ptprj	-3.15839	0.12152	-0.11791
4933423P22Rik	-6.49581	0.0140845	-0.348925
Nup160	-4.29222	0.0604324	-0.244277
Fnbp4	-1.85259	0.273829	0.0159746
Agbl2	-10.0038	0.00098264	-0.0461437
Mtch2	-1.61426	0.310842	0.071424
C1qtnf4	-0.97325	0.400426	0.347105
Ndufs3	-2.28892	0.209957	-0.0372136
Kbtbd4	-5.33207	0.0289879	-0.224922
Ptpmt1	-4.59083	0.0481494	-0.21523
Celf1	-0.932513	0.434654	0.269512
Rapsn	-9.45548	0.00131019	0.0977881
Gm13778	-11.4962	0.00049132	-0.601234
Psmc3	-2.45883	0.191615	-0.0752558
Slc39a13	-4.07138	0.0714052	-0.264052
Spi1	-9.67277	0.00114641	0.0694054
Mybpc3	-12.9197	0.000163773	-0.617461
Madd	-1.28035	0.371765	0.147134
Nr1h3	-8.88579	0.0024566	-0.231939
Gm13783	-9.248	0.00196528	-0.276609
Acp2	-2.49515	0.188012	-0.0841906
Ddb2	-4.40784	0.0537177	-0.190027
Pacsin3	-6.64644	0.0111366	-0.161086
Arfgap2	-3.13024	0.125287	-0.133793
1110051M20Rik	-3.42856	0.105634	-0.186011
Lrp4	-8.18072	0.00393056	-0.199001
Ckap5	-1.95082	0.262365	-0.0205605
Zfp408	-5.6801	0.0248935	-0.353626
Arhgap1	-3.98312	0.0730429	-0.208484
Atg13	-3.24023	0.119063	-0.1703
Harbi1	-5.6966	0.0239109	-0.312046
Ambra1	-3.70434	0.0920406	-0.26313
Chrm4	-9.92054	0.00131019	-0.376017
Mdk	-5.91747	0.0175237	-0.0848384
Dgkz	-1.79146	0.279889	0.0455397
Gm9821	-8.04026	0.00474943	-0.330685
Creb3l1	-8.09839	0.00360301	0.00937266
2900072N19Rik	-9.87507	0.00147396	-0.499483
Phf21a	-2.96822	0.135441	-0.0841699
Large2	-11.1526	0.000655093	-0.65171
Pex16	-4.6549	0.0450377	-0.18295
1700029I15Rik	-7.87429	0.00474943	-0.16379
Mapk8ip1	-1.89264	0.268261	0.00556106
Cry2	-2.19311	0.218801	-0.000916985
D930015M05Rik	-10.6768	0.00049132	0.260646
Slc35c1	-6.10884	0.0165411	-0.193228
Chst1	-1.45147	0.328202	0.155817
Syt13	-1.88459	0.269407	0.00746238
Prdm11	-5.04634	0.0376679	-0.316847
Trp53i11	-4.2049	0.0592859	-0.129293
Tspan18	-6.0812	0.0171962	-0.221578
Cd82	-7.88969	0.00524075	-0.321289
Alx4	-10.9865	0.000655093	-0.477215
Ext2	-3.45458	0.103832	-0.187221
Accs	-5.18743	0.0312807	-0.189986
Accsl	-10.305	0.000818867	-0.0921864
Gm13889	-4.11877	0.056338	0.0304498
Alkbh3	-5.38004	0.0278415	-0.214721
Hsd17b12	-2.83018	0.153292	-0.124729
Mir670hg	-5.12302	0.0335735	-0.227576
Ttc17	-2.85987	0.150671	-0.129547
2810002D19Rik	-6.76151	0.0111366	-0.276416
Api5	-3.77412	0.0853259	-0.223654
Lrrc4c	-1.75375	0.280052	0.0824062
4930445B16Rik	-8.88621	0.00278415	-0.412923
Gm10800	-9.34186	0.00147396	0.0432228
B230118H07Rik	-4.3499	0.0568293	-0.213303
Traf6	-5.78432	0.0203079	-0.164243
Prr5l	-6.98762	0.00720603	0.124896
Commd9	-4.84667	0.0411071	-0.243091
Ldlrad3	-5.34146	0.0288241	-0.226145
Gm13920	-15.4522	0	0
Trim44	-1.50174	0.335244	0.0749145
Fjx1	-3.6373	0.0759908	0.0803635
Pamr1	-5.78923	0.0186702	-0.0478538
Slc1a2	-1.56166	0.289879	0.224752
Gm13872	-10.476	0.000327547	1.05344
Cd44	-6.96269	0.00818867	-0.0345161
Pdhx	-3.68552	0.0871274	-0.165168
Apip	-4.49691	0.0510973	-0.20699
Cat	-5.59362	0.0239109	-0.208951
Abtb2	-7.48432	0.00704225	-0.340302
Nat10	-4.00249	0.0720603	-0.208312
Caprin1	-1.44133	0.35113	0.0685383
Lmo2	-5.34495	0.0280052	-0.188063
Fbxo3	-2.77509	0.158696	-0.11962
Cd59b	-8.30746	0.00425811	-0.44208
Cd59a	-5.48515	0.0253849	-0.186672
D430041D05Rik	-2.12726	0.217491	0.0735997
Gm13883	-9.68458	0.00147396	-0.305183
Hipk3	-3.39997	0.105961	-0.161882
Platr14	-8.39632	0.00311169	-0.0790808
Cstf3	-2.06798	0.242385	-0.0234472
Tcp11l1	-3.2944	0.118572	-0.218516
Depdc7	-10.0592	0.00114641	-0.325276
Qser1	-3.46962	0.103996	-0.204536
Prrg4	-7.9831	0.00556829	-0.50267
Ccdc73	-7.77554	0.00589584	-0.376482
Eif3m	-2.74194	0.162627	-0.121761
Rcn1	-4.75988	0.0433999	-0.234551
Pax6	-4.24937	0.0406158	0.371856
Elp4	-4.01239	0.070095	-0.178327
Immp1l	-5.37855	0.0268588	-0.161398
Dnajc24	-4.54952	0.0486407	-0.188544
BB218582	-7.15217	0.00818867	-0.224566
Mpped2	-2.23077	0.19833	0.103142
Arl14ep	-4.35508	0.0556829	-0.189084
Kcna4	-2.88607	0.144448	-0.0948935
Mettl15	-6.70077	0.0101539	-0.0822736
Kif18a	-7.70505	0.00556829	-0.223195
Bdnf	-3.51889	0.0817229	0.0938879
Lin7c	-3.40444	0.104979	-0.152911
Lgr4	-3.91989	0.0766459	-0.21469
Ccdc34	-2.30717	0.199148	0.0207879
Gm13936	-9.86609	0.00131019	-0.320386
Bbox1	-8.81877	0.00294792	-0.427244
Fibin	-5.45491	0.0247298	-0.118675
Slc5a12	-10.0711	0.00098264	-0.115098
Ano3	-2.42254	0.172781	0.110301
Muc15	-7.18323	0.00786112	-0.196826
Olfr1307	-8.35226	0.00409433	-0.430619
Lpcat4	-4.09807	0.0658369	-0.173627
Nop10	-3.36552	0.103505	-0.0935826
Slc12a6	-1.62399	0.315919	0.0383163
Emc4	-2.53311	0.183262	-0.0852449
Katnbl1	-3.53538	0.0985915	-0.193322
Emc7	-1.88843	0.26433	0.0310654
Chrm5	-7.16407	0.00835244	-0.265071
Aven	-4.79199	0.0411071	-0.188375
Ryr3	-1.75146	0.252375	0.234822
Fmn1	-4.87806	0.0389781	-0.197775
Grem1	-5.99273	0.0193253	-0.301371
Scg5	-0.677454	0.478709	0.385296
Arhgap11a	-9.25796	0.00196528	-0.286711
Gjd2	-5.68868	0.0235834	-0.284212
A530058N18Rik	-3.16305	0.128071	-0.19831
C130080G10Rik	-7.93237	0.00524075	-0.364202
Aqr	-2.61417	0.168523	-0.0453529
Zfp770	-3.90902	0.0799214	-0.264189
Dph6	-3.83647	0.0802489	-0.19752
Gm13974	-9.63885	0.00147396	-0.258608
Gm28492	-13.0898	0.000163773	-0.825705
BC052040	-5.34029	0.0294792	-0.257396
Meis2	-1.0544	0.2396	1.00684
2700033N17Rik	-8.18323	0.00409433	-0.260421
G630016G05Rik	-5.84291	0.0201441	-0.211221
Tmco5	-10.4872	0.00098264	-0.543062
D330050G23Rik	-8.12941	0.00458565	-0.369748
Gm29340	-9.49538	0.00147396	-0.112677
Spred1	-1.92399	0.256797	0.0372188
Fam98b	-3.80789	0.0812316	-0.186493
Rasgrp1	-2.55804	0.160825	0.0782305
Gm13986	-6.5585	0.0111366	-0.0729569
Thbs1	-7.0619	0.00802489	-0.104873
Fsip1	-7.36567	0.00769735	-0.349521
Gpr176	-5.72236	0.0217819	-0.203291
1700054M17Rik	-10.4912	0.00098264	-0.547233
Eif2ak4	-3.53803	0.100557	-0.224453
Srp14	-2.79506	0.15493	-0.104935
Bmf	-8.7949	0.00294792	-0.403134
Bub1b	-7.39002	0.00704225	-0.24564
Pak6	-3.33404	0.110219	-0.152777
Ankrd63	-6.00919	0.0185064	-0.255389
Plcb2	-8.192	0.0049132	-0.532274
Inafm2	-4.77407	0.041926	-0.198907
Ccdc9b	-6.71072	0.0121192	-0.3475
Disp2	-0.620054	0.513429	0.341684
Knstrn	-9.52263	0.00163773	-0.292375
Ivd	-2.74483	0.158533	-0.0878597
Bahd1	-5.09074	0.0348837	-0.250495
Chst14	-8.57732	0.0024566	0.0794842
Ccdc32	-4.40198	0.0535539	-0.179755
Rpusd2	-7.65404	0.00622339	-0.332416
Knl1	-8.43157	0.00327547	-0.188603
Rad51	-8.36374	0.00425811	-0.498766
Rmdn3	-3.54313	0.0985915	-0.201072
Dnajc17	-5.39702	0.0266951	-0.17106
Gm14137	-10.2824	0.000818867	-0.068946
Zfyve19	-4.81992	0.0429086	-0.278202
Spint1	-7.37017	0.00786112	-0.384413
Rhov	-6.16022	0.0157222	-0.171436
Vps18	-4.27848	0.0609237	-0.242212
Dll4	-8.43019	0.00343924	-0.2576
Chac1	-7.02504	0.00917131	-0.260539
Ino80	-2.79866	0.15493	-0.108532
Exd1	-9.23039	0.00196528	-0.258764
Chp1	-3.56137	0.0984278	-0.216924
Oip5os1	-1.76627	0.273174	0.105762
Oip5	-7.83227	0.00573207	-0.392853
Nusap1	-8.5861	0.00327547	-0.344396
Ndufaf1	-4.88462	0.038323	-0.179886
Rtf1	-1.92968	0.253194	0.051914
Itpka	-4.26582	0.0547003	-0.0741025
Ltk	-4.39481	0.0515886	-0.118653
Rpap1	-4.30259	0.0553554	-0.128059
Tyro3	-3.36979	0.103341	-0.0955734
Mga	-1.13688	0.402064	0.177582
Mapkbp1	-2.97663	0.140845	-0.14903
Jmjd7	-7.21036	0.00851621	-0.339517
Pla2g4b	-5.55004	0.0250573	-0.232886
Sptbn5	-6.95574	0.00933508	-0.216586
Ehd4	-5.62826	0.0237471	-0.233714
Pla2g4e	-5.51849	0.0270226	-0.310236
Vps39	-3.47742	0.104815	-0.223659
Tmem87a	-3.28674	0.116115	-0.180648
Ganc	-4.09728	0.0671471	-0.201264
Capn3	-9.50451	0.00163773	-0.273958
Zfp106	-1.9126	0.265313	0.00153998
Snap23	-4.73048	0.0458565	-0.284569
Lrrc57	-4.96073	0.0397969	-0.310492
Haus2	-5.02686	0.0365215	-0.252758
Stard9	-3.21184	0.114969	-0.0914202
Cdan1	-2.82957	0.156731	-0.15613
Ttbk2	-2.78999	0.158205	-0.130046
AV039307	-6.24175	0.0168687	-0.354636
Ubr1	-2.19182	0.226171	-0.0474222
Tmem62	-3.67952	0.0890927	-0.191346
Ccndbp1	-3.91652	0.0779561	-0.235776
Lcmt2	-4.9874	0.0365215	-0.213271
Adal	-4.70807	0.0486407	-0.347179
Zscan29	-6.00125	0.0188339	-0.272749
Tubgcp4	-3.23694	0.121356	-0.194525
Trp53bp1	-1.49398	0.343105	0.0492406
Map1a	-1.42283	0.347855	0.100554
Ppip5k1	-0.979493	0.439076	0.207928
Ckmt1	-1.95365	0.253685	0.0251497
Strc	-9.38829	0.00180151	-0.293404
Catsper2	-5.50352	0.0250573	-0.186318
Pdia3	-1.90454	0.269735	-0.0142381
Serinc4	-7.60269	0.00524075	-0.0329179
Serf2	-2.49746	0.182607	-0.0444288
Hypk	-3.51167	0.0966263	-0.140559
Mfap1b	-4.88122	0.0394694	-0.219009
Mfap1a	-4.44139	0.0560105	-0.283888
Wdr76	-6.17333	0.0168687	-0.2861
Frmd5	-2.98402	0.13282	-0.0717822
Gm14019	-9.96685	0.00131019	-0.423366
Casc4	-0.833414	0.469538	0.257242
Ctdspl2	-2.11731	0.231412	-0.00595216
Eif3j1	-3.72285	0.084507	-0.158457
Spg11	-4.18323	0.0655093	-0.25162
B2m	-5.66315	0.0212905	-0.111107
Sord	-5.70731	0.0240747	-0.332615
Shf	-5.00363	0.0357026	-0.196799
Gatm	-4.68321	0.0411071	-0.0795382
Spata5l1	-8.30732	0.00376679	-0.265066
Slc30a4	-3.74194	0.084507	-0.177551
Bloc1s6os	-8.43826	0.00376679	-0.396977
Bloc1s6	-5.14116	0.033246	-0.231578
Sqor	-9.36871	0.00131019	0.185892
Sema6d	-1.77559	0.250901	0.219139
Slc24a5	-0.69262	0.490174	0.335989
Myef2	-1.19832	0.390927	0.156664
Gm14004	-6.51126	0.0127743	-0.223556
Ctxn2	-4.30508	0.0547003	-0.113373
Slc12a1	-7.45921	0.00769735	-0.443414
Gm14002	-8.45328	0.00343924	-0.280872
Dut	-4.67209	0.0422535	-0.108087
Fbn1	-4.53434	0.0492958	-0.192654
Cep152	-6.22113	0.0157222	-0.232443
Shc4	-7.54475	0.00687848	-0.367036
Eid1	-1.78176	0.283164	0.0384486
Secisbp2l	-2.60759	0.178022	-0.117872
Cops2	-3.65959	0.0897478	-0.181981
Galk2	-4.05624	0.0679659	-0.177699
Fgf7	-7.49972	0.00687848	-0.321819
Dtwd1	-5.3744	0.0280052	-0.217538
Slc27a2	-4.44878	0.0528988	-0.208825
Gabpb1	-4.04551	0.0697674	-0.204698
Gm27003	-8.32296	0.00343924	-0.149577
Usp8	-2.36516	0.206682	-0.0907806
Usp50	-5.59946	0.0255486	-0.310372
Trpm7	-1.16148	0.402064	0.152978
Sppl2a	-2.30152	0.208975	-0.0430472
Ap4e1	-3.75144	0.0887651	-0.257975
Blvra	-4.37614	0.0543727	-0.175802
Ncaph	-9.44654	0.00147396	-0.0630459
Itpripl1	-9.94003	0.00131019	-0.395944
1810024B03Rik	-7.63584	0.00704225	-0.492464
Snrnp200	-3.08753	0.129545	-0.139289
Ciao1	-4.25074	0.0601048	-0.194944
Tmem127	-2.90704	0.147887	-0.149815
Stard7	-3.02932	0.137242	-0.16434
Dusp2	-7.69877	0.00540452	-0.173817
Adra2b	-8.81772	0.00278415	-0.343721
Fahd2a	-4.92195	0.036849	-0.160661
Kcnip3	-4.77165	0.0397969	-0.121293
Zfp661	-6.53068	0.0135932	-0.332649
Mrps5	-1.23339	0.393056	0.113762
Mal	-3.59871	0.0810678	0.0256637
[truncated: 17,586 more rows]

## Sheet: Cluster 3
	MGE	DR	MDGE
Xkr4	-4.698	0.0278674	0.466467
Gm19938	-3.88463	0.0457612	0.564649
Sox17	-15.4522	0	0
Mrpl15	-3.18763	0.0572015	0.939899
Lypla1	-3.18672	0.0557348	0.97828
Tcea1	-2.7061	0.0806688	0.925552
Rgs20	-2.45543	0.0918158	0.989522
Gm16041	-5.59239	0.0108536	0.931749
Atp6v1h	-1.75823	0.145497	1.02261
Oprk1	-5.18306	0.0140804	0.965954
Npbwr1	-9.48691	0.000880023	0.639999
Rb1cc1	-0.725952	0.270461	1.16052
4732440D04Rik	-3.10774	0.0592549	0.968925
St18	-6.70199	0.00528014	0.859881
Pcmtd1	-1.32148	0.190085	1.07374
Gm26901	-6.40685	0.00821355	0.51822
Sntg1	-4.19976	0.037841	0.523578
Rrs1	-3.5532	0.0445879	0.933648
Adhfe1	-3.0154	0.0595483	1.05415
2610203C22Rik	-5.10019	0.013787	1.07927
Vxn	-3.41564	0.0495747	0.918287
Mybl1	-6.6675	0.00469346	1.06437
Vcpip1	-2.49822	0.0932825	0.92387
Sgk3	-3.69364	0.0393077	0.975003
Mcmdc2	-6.50979	0.00645351	0.762993
Snhg6	-5.47872	0.0126137	0.828734
Ppp1r42	-6.64033	0.0049868	1.00414
Cops5	-2.27393	0.102669	1.00986
Cspp1	-0.038479	0.375183	1.37583
Arfgef1	-1.99933	0.127603	0.970817
Cpa6	-8.77246	0.00146671	0.626628
Prex2	0.771297	0.522734	1.70714
A830018L16Rik	-3.72931	0.0472279	0.674498
Sulf1	-5.03234	0.0173071	0.819118
Slco5a1	-7.32001	0.00616016	0.0176879
Ncoa2	-2.32787	0.102963	0.951788
Gm29570	-15.4522	0	0
Tram1	-3.05588	0.0633617	0.924117
Lactb2	-3.72351	0.0442945	0.772807
Eya1	-2.60876	0.0771487	1.08727
Gm9947	-8.07755	0.00146671	1.32695
Msc	-9.21962	0.000880023	0.911253
Kcnb2	-4.62325	0.0261074	0.635378
Terf1	-3.49545	0.0495747	0.838455
Sbspon	-11.0432	0.000586682	-0.377565
4930444P10Rik	-8.41239	0.00146671	0.989825
Rpl7	-1.69536	0.151364	1.02846
Rdh10	-4.31637	0.0252273	0.991872
Gm28095	-15.4522	0	0
Stau2	-3.49646	0.0504547	0.812058
Gm7568	-11.0282	0.000293341	0.638095
Ube2w	-3.23492	0.0595483	0.834593
Eloc	-2.91528	0.0683485	0.955441
Tmem70	-3.9341	0.0354943	0.881695
Ly96	-6.53919	0.00557348	0.945036
Jph1	-5.3266	0.0176005	0.500369
Gdap1	-3.3452	0.0577882	0.767577
Gm28784	-15.4522	0	0
Pi15	-9.92124	0.000586682	0.78237
Gm28154	-8.08599	0.00234673	0.640389
Gm16070	-7.94716	0.00322675	0.320607
Crispld1	-6.82727	0.00528014	0.734302
Gm28756	-8.93256	0.00176005	0.20183
Gm15825	-12.5053	0.000293341	-0.970454
Tfap2d	-10.7003	0.000293341	0.980279
Tfap2b	-9.70939	0.000880023	0.413612
Mcm3	-6.58148	0.00469346	1.15058
6720483E21Rik	-6.29536	0.00674685	0.913703
Paqr8	-0.278555	0.318275	1.37307
Efhc1	-7.0691	0.00293341	1.33979
Tram2	-5.48187	0.0114403	0.966434
Tmem14a	-3.27832	0.0501613	1.03866
Gsta3	-6.54964	0.00528014	1.01256
Gm28836	-9.14706	0.00117336	0.569733
Kcnq5	-4.82961	0.0214139	0.714804
Rims1	-3.33007	0.0592549	0.746542
Gm27028	-9.941	0.000586682	0.762163
Gm29107	-4.81135	0.0187738	0.922894
Ogfrl1	-2.71479	0.0745087	1.03146
B3gat2	-3.88649	0.0381344	0.825817
Smap1	-2.36168	0.0973893	0.998265
Sdhaf4	-4.71272	0.0193605	0.977196
Fam135a	-2.56659	0.0891757	0.920437
Col9a1	-5.65445	0.00792021	1.32418
Col19a1	-5.94152	0.0099736	0.704186
Lmbrd1	-1.35174	0.187445	1.06365
Adgrb3	-0.0866426	0.371957	1.34013
Gm9898	-9.39492	0.000586682	1.31839
Phf3	-0.999199	0.23438	1.09383
Ptp4a1	-8.62746	0.00176005	0.509952
Khdrbs2	-4.41758	0.0319742	0.548702
Gm5415	-11.3412	0.000586682	-0.692046
Gm37724	-11.4143	0.000293341	0.230286
Prim2	-5.78205	0.0108536	0.741882
Rab23	-3.51008	0.0454679	0.948579
Bag2	-5.72913	0.00880023	1.09742
Zfp451	-1.95581	0.134644	0.93686
Bend6	-4.29688	0.0325609	0.643225
Dst	0.247335	0.431505	1.45987
Gm26788	-9.61766	0.000586682	1.09198
Gm37233	-7.66329	0.00322675	0.605892
Ccdc115	-5.20731	0.0152537	0.826208
Imp4	-4.59168	0.0225873	0.875908
Ptpn18	-7.32892	0.00322675	0.941613
Gm28417	-11.425	0.000586682	-0.781101
Amer3	-6.23651	0.00616016	1.10389
Arhgef4	-1.26257	0.187738	1.15057
Gm38336	-6.70872	0.00440012	1.11617
Fam168b	-2.22117	0.110296	0.959238
Plekhb2	-2.57621	0.0891757	0.910818
1110002O04Rik	-10.5845	0.000586682	0.100409
Hs6st1	-4.11174	0.0319742	0.854674
Gm33280	-9.52279	0.000880023	0.60353
Uggt1	-3.01699	0.0668818	0.88501
Neurl3	-9.13577	0.000586682	1.58116
Arid5a	-3.67625	0.0404811	0.949964
4930403P22Rik	-5.84805	0.00850689	1.02726
Kansl3	-1.66642	0.151071	1.06019
Lman2l	-2.80856	0.0774421	0.881968
Cnnm4	-5.10384	0.013787	1.07561
Cnnm3	-2.73008	0.0753887	0.999228
Gm38033	-10.4848	0.000586682	0.203519
Ankrd23	-5.73962	0.00968026	0.949419
Ankrd39	-4.97207	0.0184805	0.784795
Sema4c	-5.02327	0.0155471	0.982916
D430040D24Rik	-8.90435	0.00117336	0.815297
Cox5b	-0.909927	0.234966	1.1795
Actr1b	-1.93822	0.13963	0.901989
Gm33533	-7.67225	0.00440012	0.149438
Zap70	-11.2006	0.000293341	0.456768
Tmem131	-2.53101	0.0909358	0.927826
Gm38115	-4.75733	0.0217072	0.767495
Vwa3b	-8.58559	0.00146671	0.815217
Gm37020	-8.7887	0.00117336	0.932144
Inpp4a	-3.25701	0.061015	0.777396
Coa5	-4.56137	0.0228806	0.887619
Unc50	-2.8608	0.0704019	0.967223
Mgat4a	-4.75711	0.0225873	0.710389
2010300C02Rik	-3.34206	0.0569082	0.792853
Tsga10	-2.87205	0.0745087	0.874184
Gm26805	-8.41495	0.00146671	0.987243
Lipt1	-6.85771	0.00557348	0.625777
Mitd1	-4.39393	0.0246407	0.948225
Mrpl30	-2.97035	0.061895	1.04345
Txndc9	-2.37329	0.0944559	1.03077
Eif5b	-1.3956	0.175418	1.11546
Rev1	-2.19719	0.115576	0.915756
Gm37062	-9.30734	0.00146671	0.0853653
Aff3	-5.04741	0.0178938	0.755935
Gm16150	-10.3518	0.000293341	1.34067
Gm16152	-6.73686	0.00850689	0.136886
Lonrf2	-3.21251	0.061015	0.821906
Chst10	-2.27591	0.102376	1.012
Pdcl3	-4.39539	0.0255207	0.896136
Npas2	-4.74705	0.0208272	0.837492
Rpl31	-2.27961	0.0994427	1.05024
Tbc1d8	-5.57781	0.0126137	0.729539
Cnot11	-4.3465	0.0275741	0.833406
Gm15832	-8.3188	0.00234673	0.406046
Rnf149	-5.03651	0.0176005	0.790692
Creg2	-3.89612	0.0390144	0.78327
D930019O06Rik	-8.78383	0.00146671	0.61514
1700066B17Rik	-15.4522	0	0
Map4k4	-0.424178	0.310648	1.26244
Il1r2	-15.4522	0	0
Gm16894	-7.91325	0.00352009	0.229167
Il1r1	-7.64265	0.00293341	0.764132
Il1rl2	-9.09983	0.000586682	1.61755
Slc9a4	-10.0882	0.000293341	1.61144
Slc9a2	-7.53694	0.00322675	0.732791
Mfsd9	-6.72423	0.00557348	0.759588
Gm29260	-8.5285	0.00205339	0.387374
Gm28175	-6.84792	0.0049868	0.796057
Pantr1	-2.23225	0.100323	1.08489
Gm20646	-5.43906	0.0108536	1.08523
Pou3f3	-0.22998	0.337929	1.3352
Pantr2	-4.69223	0.0202405	0.933568
Dalir	-6.17835	0.00645351	1.09503
Mrps9	-3.41234	0.0475213	0.982619
Gpr45	-4.85448	0.0246407	0.487423
Tgfbrap1	-3.18116	0.061015	0.853259
8430432A02Rik	-7.05345	0.00410678	0.870062
AI597479	-5.42178	0.0126137	0.885726
Fhl2	-4.83244	0.0199472	0.81433
Nck2	-5.80432	0.0099736	0.841567
Ecrg4	-5.32126	0.0132004	0.920748
Gm29155	-11.0431	0.000586682	-0.377513
Gm29156	-15.4522	0	0
Uxs1	-3.31621	0.0528014	0.926768
Tpp2	-2.11641	0.120563	0.935608
Mettl21c	-7.67536	0.00381344	0.352763
Gm8251	-9.05288	0.00146671	0.343155
Tex30	-7.49804	0.00381344	0.530846
Poglut2	-4.2842	0.024934	1.04094
Bivm	-4.45599	0.025814	0.819026
Ercc5	-2.9217	0.0680551	0.955222
Gulp1	-3.84791	0.0346143	1.00414
Col3a1	-9.21329	0.00117336	0.502638
Col5a2	-3.97882	0.0296275	1.09761
Wdr75	-4.05715	0.0343209	0.807098
Slc40a1	-7.71984	0.00234673	1.00851
Dnah7b	-2.26738	0.0932825	1.15473
Dnah7c	-5.97498	0.00674685	1.23458
Slc39a10	-1.90915	0.127897	1.0577
Gm28151	-5.69181	0.011147	0.793747
Gm28826	-11.8976	0.000293341	-0.290769
4933411E06Rik	-11.1061	0.000293341	0.556278
Tmeff2	-3.65989	0.0457612	0.78945
Gm28322	-9.29319	0.000586682	1.42162
Gm28320	-5.86565	0.013787	0.313041
Gm29325	-9.06146	0.00176005	0.0714394
9330175M20Rik	-10.9778	0.000586682	-0.309018
Cavin2	-7.36035	0.00381344	0.669065
Nabp1	-5.44487	0.012027	0.931327
Myo1b	-4.73951	0.024054	0.637227
Gm29453	-10.0176	0.000586682	0.683792
Gm28323	-10.4048	0.000586682	0.286051
Stat4	-10.4161	0.000586682	0.274424
Gm31812	-7.84832	0.00264007	0.709475
Stat1	-4.15724	0.026694	1.06954
Gls	-0.780782	0.260487	1.15989
Nab1	-4.1669	0.0290408	0.938318
Nemp2	-5.49702	0.0132004	0.744829
Mfsd6	-3.20944	0.0633617	0.770525
Gm29670	-15.4522	0	0
Inpp1	-3.23345	0.0554415	0.939157
Hibch	-3.04135	0.0654151	0.892637
1700019D03Rik	-4.46657	0.0228806	0.982468
Mstn	-15.4522	0	0
Pms1	-3.99747	0.0310942	1.00924
Ormdl1	-5.73844	0.00938692	0.994992
Osgepl1	-4.27521	0.0261074	0.983587
Asnsd1	-4.81028	0.0184805	0.946686
Dnah7a	-5.79713	0.00792021	1.18134
Stk17b	-3.34766	0.0504547	0.960894
Hecw2	-4.03255	0.0393077	0.635983
Ccdc150	-7.68844	0.00234673	1.04006
Gtf3c3	-3.38523	0.0504547	0.923322
Pgap1	-2.6937	0.0841889	0.876332
Ankrd44	-4.17058	0.0310942	0.836069
Sf3b1	-0.102729	0.385157	1.27373
Coq10b	-3.1595	0.0580815	0.946008
Hspd1	-2.45697	0.0941625	0.951574
Hspe1	-2.54065	0.0821355	1.06502
Mob4	-2.4896	0.0932825	0.932488
Rftn2	-3.169	0.0551481	1.01127
Gm10561	-2.95855	0.0589616	1.12529
Mars2	-3.79172	0.0398944	0.855523
Plcl1	-3.65165	0.0422411	0.91317
Satb2	-4.84432	0.0199472	0.802445
9130024F11Rik	-4.81202	0.0214139	0.732407
1700066M21Rik	-4.89761	0.0181872	0.882388
Tyw5	-3.8774	0.0363743	0.903084
Maip1	-3.91659	0.036081	0.875563
Spats2l	-3.48963	0.0504547	0.818898
Kctd18	-3.5695	0.0469346	0.84334
Sgo2a	-8.44262	0.00146671	0.959365
Aox1	-2.11495	0.108243	1.09259
Aox3	-9.16031	0.00146671	0.234387
Aox4	-9.83534	0.000586682	0.87011
Aox2	-10.219	0.000880023	-0.107684
Bzw1	-2.56955	0.0918158	0.875393
Clk1	-0.102574	0.383104	1.2816
Ppil3	-4.16002	0.0293341	0.930702
Nif3l1	-4.89124	0.0187738	0.842959
Orc2	-4.19573	0.0313875	0.797364
Gm15834	-5.98257	0.00938692	0.750541
Fam126b	-2.00006	0.11851	1.07675
Ndufb3	-2.30851	0.100616	1.00441
Cflar	-3.14233	0.0563215	1.00757
Casp8	-8.94158	0.00146671	0.455738
Trak2	-3.02042	0.0677618	0.86272
Stradb	-3.94602	0.0363743	0.834437
Tmem237	-3.92082	0.0354943	0.894979
G730003C15Rik	-8.02006	0.00205339	0.899353
Mpp4	-7.85912	0.00234673	0.868534
Als2	-4.97091	0.0176005	0.856342
Cdk15	-9.16197	0.000880023	0.969663
Fzd7	-4.37233	0.0243473	0.987118
Gm973	-2.61752	0.0771487	1.07851
Sumo1	-3.2197	0.0580815	0.885794
Nop58	-3.47947	0.0457612	0.969914
Bmpr2	-1.78665	0.144617	1.00294
Fam117b	-3.51998	0.0486946	0.839758
Ica1l	-5.56785	0.011147	0.917842
Wdr12	-2.81542	0.0753887	0.913875
Carf	-3.46734	0.0481079	0.909906
Nbeal1	-0.817152	0.256674	1.1448
Cyp20a1	-3.68903	0.0413611	0.906157
Abi2	-1.80243	0.145497	0.978411
Raph1	-2.08177	0.12027	0.973764
Icos	-15.4522	0	0
Pard3b	-2.93691	0.0630683	1.0498
Pard3bos1	-4.48536	0.024054	0.891514
Nrp2	-2.58099	0.0709886	1.2351
Gm29083	-9.81292	0.000586682	0.892987
Gm4208	-10.9433	0.000586682	-0.272945
Ino80d	-1.93549	0.12995	1.00838
Ino80dos	-3.99138	0.0328542	0.935906
Gm20342	-1.78927	0.13435	1.10657
Ndufs1	-2.14063	0.117923	0.943322
Eef1b2	-2.34953	0.0982693	0.997435
Gpr1	-9.68161	0.000880023	0.44191
Zdbf2	-3.79071	0.0422411	0.774072
Adam23	-1.10186	0.215606	1.11162
Dytn	-11.4453	0.000293341	0.197209
Mdh1b	-8.4099	0.00117336	1.31425
Fastkd2	-4.13413	0.0322675	0.819101
Klf7	-0.696129	0.26078	1.24293
Creb1	-2.4808	0.087709	1.03016
Mettl21a	-4.96051	0.0167204	0.940744
2810408I11Rik	-15.4522	0	0
Ccnyl1	-5.61324	0.0114403	0.834933
Fzd5	-4.32354	0.0211206	1.24104
Plekhm3	-3.65843	0.0445879	0.828386
D630023F18Rik	-7.47895	0.00381344	0.550014
Idh1	-3.11787	0.0592549	0.958793
Pikfyve	-2.21404	0.110883	0.958721
Pth2r	-9.43101	0.000880023	0.696789
Map2	0.0297594	0.399824	1.3523
Gm10558	-7.94101	0.00205339	0.978856
Unc80	-1.50877	0.167204	1.07147
Rpe	-3.43783	0.0475213	0.957123
Kansl1l	-2.15511	0.108536	1.04851
Acadl	-3.05626	0.0574949	1.06391
Myl1	-8.05005	0.00176005	1.09158
Lancl1	-2.57619	0.0900557	0.896675
Erbb4	-3.24687	0.0522147	1.01224
Gm16076	-15.4522	0	0
Gm29113	-12.224	0.000293341	-0.651636
Ikzf2	-2.18783	0.106776	1.03938
Gm29112	-7.99371	0.00205339	0.925858
Gm28112	-5.36875	0.0114403	1.07966
Spag16	-6.03302	0.00762687	0.999585
Vwc2l	-6.43804	0.00733353	0.650462
Bard1	-8.31413	0.00205339	0.603388
Abca12	-10.2603	0.000293341	1.43486
Atic	-4.44998	0.0246407	0.892153
Fn1	-5.62702	0.00938692	1.10654
Apol7d	-9.41253	0.000880023	0.715557
Mreg	-12.2151	0.000293341	-0.641708
Pecr	-5.59204	0.0102669	1.01227
Tmem169	-5.89733	0.00850689	0.97792
Xrcc5	-4.56415	0.0222939	0.92231
2022-03-04	-6.63118	0.00557348	0.85285
Smarcal1	-4.6212	0.0222939	0.865227
Gm39662	-9.20152	0.000880023	0.929597
Rpl37a	-1.38762	0.177471	1.10665
Igfbp2	-2.06375	0.103549	1.20774
Igfbp5	-0.381468	0.217366	1.8203
6030407O03Rik	-7.49752	0.00264007	1.06188
Tns1	-3.44782	0.0457612	1.00157
Cxcr2	-8.85546	0.00117336	0.864707
Arpc2	-2.10158	0.114403	1.0261
Aamp	-2.4323	0.0962159	0.945127
Pnkd	-2.20598	0.112643	0.944062
Tmbim1	-2.26876	0.098856	1.06963
Gm29358	-5.15272	0.0146671	0.937428
Catip	-5.21681	0.0132004	1.02528
Slc11a1	-9.45794	0.000880023	0.669436
Ctdsp1	-4.42487	0.0237606	0.969734
Usp37	-3.47438	0.0484013	0.894093
Cnot9	-4.85719	0.0187738	0.877027
Plcd4	-1.09019	0.207979	1.17525
Zfp142	-3.638	0.0469346	0.774823
Bcs1l	-4.01572	0.0363743	0.764713
Rnf25	-3.95609	0.0349076	0.883741
Stk36	-5.23203	0.0126137	1.07564
Ttll4	-4.00429	0.0357876	0.799612
Cyp27a1	-6.26059	0.00733353	0.828239
Wnt6	-6.62438	0.00440012	1.2007
Wnt10a	-7.0379	0.00352009	1.10805
Cdk5r2	-3.28323	0.0545615	0.912451
Cfap65	-4.91993	0.0102669	1.68496
Ihh	-10.1846	0.000586682	0.512624
Nhej1	-6.93363	0.00440012	0.890693
Slc23a3	-15.4522	0	0
Cnppd1	-3.75515	0.0404811	0.871046
Retreg2	-2.55696	0.0900557	0.915907
Zfand2b	-4.5431	0.0228806	0.905896
Abcb6	-4.62708	0.0220006	0.878455
Atg9a	-2.32593	0.100323	0.991204
Ankzf1	-3.15879	0.0592549	0.917866
Glb1l	-3.68786	0.0396011	0.970063
Stk16	-2.69272	0.075682	1.03099
Tuba4a	-1.11964	0.208566	1.14173
Dnajb2	-3.0166	0.063655	0.956737
Ptprn	-1.43885	0.179818	1.03647
Gm28294	-15.4522	0	0
Resp18	-2.35197	0.0950425	1.04316
Dnpep	-3.95363	0.0331476	0.960838
Des	-15.4522	0	0
Speg	-3.21302	0.0601349	0.842352
Gm15178	-15.4522	0	0
Gmppa	-4.07763	0.0302141	0.970471
Asic4	-6.70242	0.00762687	0.328947
Chpf	-3.45673	0.0492813	0.885745
Obsl1	-5.43982	0.0123203	0.901614
Tmem198	-5.01317	0.0205339	0.591663
Inha	-4.57269	0.026694	0.653905
Stk11ip	-5.05844	0.0173071	0.792992
Slc4a3	-1.78505	0.149311	0.958468
Gm17751	-15.4522	0	0
Gm816	-15.4522	0	0
Epha4	-1.64836	0.148137	1.10654
Sgpp2	-6.28986	0.00733353	0.798915
Farsb	-3.94053	0.0334409	0.961233
BC035947	-10.0379	0.00117336	-0.336988
Acsl3	1.6423	0.73746	2.08166
Utp14b	0.0152378	0.351423	1.52394
Kcne4	-12.4779	0.000293341	-0.939062
Scg2	-2.48441	0.088589	1.01215
Ap1s3	-10.8219	0.000293341	0.853804
Wdfy1	-3.68063	0.0457612	0.768706
Mrpl44	-4.5631	0.024054	0.813738
Serpine2	0.367999	0.441772	1.54661
9830004L10Rik	-11.1078	0.000293341	0.554548
Cul3	-2.28954	0.103843	0.977849
Dock10	-3.65013	0.0448812	0.827227
Nyap2	-3.91274	0.0407744	0.702988
Irs1	-4.30496	0.0287474	0.814846
Gm9747	-11.6079	0.000293341	0.0231389
Rhbdd1	-4.74853	0.0181872	1.03156
Gm28940	-6.78659	0.00469346	0.945005
Col4a4	-7.62769	0.00293341	0.779156
Col4a3	-10.5714	0.000586682	0.113959
C430014B12Rik	-9.85107	0.000586682	0.854046
Mff	-1.87245	0.140804	0.955696
Gm28941	-5.89485	0.00938692	0.838384
Agfg1	-2.4584	0.0918158	0.986556
A030005L19Rik	-8.62497	0.00117336	1.09741
A030014E15Rik	-15.4522	0	0
Sphkap	-3.67098	0.0454679	0.787634
Pid1	-1.56841	0.162218	1.0555
Dner	-1.50303	0.162804	1.11568
Trip12	-1.31716	0.196539	1.02989
Fbxo36	-5.99856	0.00880023	0.827645
Slc16a14	-8.31246	0.00205339	0.60507
Sp110	-15.4522	0	0
Sp140	-6.3644	0.00616016	0.975781
Sp100	-8.82842	0.00117336	0.892023
A630001G21Rik	-15.4522	0	0
Cab39	-2.33797	0.0968026	1.03069
Itm2c	0.295595	0.445585	1.46181
4933407L21Rik	-6.5861	0.00557348	0.89803
Gpr55	-8.68615	0.00117336	1.03568
Spata3	-8.96772	0.000880023	1.16626
2810459M11Rik	-2.98025	0.0598416	1.08222
Psmd1	-2.20631	0.10883	0.993415
Htr2b	-8.4841	0.00205339	0.432134
Armc9	-3.0785	0.0677618	0.804628
B3gnt7	-9.87539	0.000293341	1.82921
Gm28626	-15.4522	0	0
Ncl	-1.12721	0.208859	1.13213
C130036L24Rik	-5.52418	0.012027	0.851941
Ptma	-1.02344	0.219419	1.16475
Pde6d	-4.2605	0.0272807	0.934872
Cops7b	-3.36856	0.0528014	0.874403
Nppc	-6.18595	0.00762687	0.846418
Dis3l2	-3.22405	0.0589616	0.859751
Gm29055	-6.63209	0.00616016	0.707549
Gm29374	-15.4522	0	0
Ecel1	-5.96119	0.00938692	0.771958
Prss56	-5.73683	0.00733353	1.35275
Eif4e2	-3.68469	0.0457612	0.764641
Efhd1	-4.72416	0.0190672	0.987766
Gigyf2	-1.73527	0.151657	0.985752
Kcnj13	-5.20637	0.0146671	0.883735
Snorc	-9.00269	0.000880023	1.13089
Ngef	-1.71985	0.144324	1.07268
Neu2	-8.27796	0.00176005	0.862209
Inpp5d	-7.69588	0.00264007	0.862653
Atg16l1	-2.68285	0.0894691	0.799432
Sag	-5.62242	0.011147	0.863217
Dgkd	-3.10259	0.0633617	0.877396
Usp40	-1.82649	0.13699	1.04127
Ugt1a7c	-7.62909	0.00234673	1.09967
Dnajb3	-7.67151	0.00234673	1.05706
Mroh2a	-9.01418	0.00117336	0.704241
Hjurp	-1.89374	0.13963	0.94647
Glrp1	-15.4522	0	0
Arl4c	-3.92434	0.0340276	0.952336
Sh3bp4	-6.47485	0.00616016	0.865122
Agap1	-3.15555	0.0621883	0.851395
4933400F21Rik	-15.4522	0	0
Gbx2	-8.37415	0.00117336	1.35028
Asb18	-8.80226	0.00117336	0.91845
Ackr3	-4.54345	0.0214139	1.00112
Gm28723	-9.21214	0.000880023	0.918837
Cops8	-2.85196	0.073922	0.905677
Col6a3	-7.99562	0.00205339	0.923936
Mlph	-9.17957	0.000586682	1.53679
Lrrfip1	-3.87052	0.0451745	0.597379
Ramp1	-1.4392	0.173071	1.09129
Ube2f	-3.5523	0.0442945	0.944069
Scly	-4.4702	0.024054	0.906684
Espnl	-15.4522	0	0
Erfe	-10.2995	0.000293341	1.39452
Ilkap	-3.47443	0.0510414	0.817423
Hes6	-4.36654	0.026694	0.860148
Per2	-3.0047	0.0648284	0.94229
Traf3ip1	-3.99117	0.0340276	0.885485
Asb1	-4.86772	0.0184805	0.889213
Gm29100	-8.52526	0.00117336	1.19798
Twist2	-8.64842	0.00146671	0.751833
Gm29101	-12.0449	0.000293341	-0.452576
Hdac4	-2.42989	0.098856	0.908482
Ndufa10	-1.84956	0.135524	1.03372
Cops9	-3.53317	0.0442945	0.963201
Gm29483	-10.7718	0.000586682	-0.0940324
Gpc1	-4.2632	0.0290408	0.841973
Gm29480	-8.18885	0.00176005	0.95192
Ankmy1	-6.95401	0.0049868	0.689687
Dusp28	-6.22968	0.00762687	0.802618
5033417F24Rik	-8.89643	0.00117336	0.8233
Rnpepl1	-3.42734	0.0528014	0.815609
9430060I03Rik	-8.16364	0.00205339	0.7549
Capn10	-3.97284	0.0325609	0.967391
Kif1a	-1.06565	0.221179	1.111
Sned1	-1.92693	0.121737	1.11113
Mterf4	-4.07095	0.0313875	0.922196
Gm28535	-9.73589	0.000880023	0.386604
Pask	-7.89897	0.00322675	0.36905
Ppp1r7	-3.30712	0.0536814	0.912014
Hdlbp	-2.3486	0.106776	0.878591
2022-09-02	-5.13015	0.0176005	0.696986
Farp2	-5.18805	0.0158404	0.791043
Stk25	-2.40878	0.104136	0.854523
Bok	-4.88423	0.0196539	0.783882
Thap4	-4.28252	0.0275741	0.897415
Atg4b	-3.46993	0.0484013	0.898536
Dtymk	-3.37168	0.051628	0.903704
Ing5	-5.05059	0.0164271	0.876136
D2hgdh	-4.17878	0.0269874	1.03222
Neu4	-7.2703	0.00352009	0.874907
Fam174a	-3.52524	0.0475213	0.869689
St8sia4	-4.96827	0.0173071	0.883233
Slco4c1	-7.96539	0.00293341	0.439777
Panct2	-7.99674	0.00234673	0.730173
D1Ertd622e	-2.50857	0.0841889	1.06149
Ppip5k2	-2.95437	0.0730419	0.820533
Gin1	-3.47644	0.048988	0.874646
Pam	-2.62747	0.088589	0.869077
B230216N24Rik	-3.66859	0.0463479	0.762374
Gm7967	-3.35289	0.0492813	0.989613
Cntnap5b	-6.97609	0.0049868	0.667541
Gm28187	-10.2851	0.000293341	1.4093
Cdh20	-2.88496	0.0695219	0.961212
Rnf152	-5.218	0.0143737	0.901246
Gm17634	-9.34188	0.000880023	0.787277
Pign	-3.08768	0.0604283	0.96069
Gm28404	-7.72049	0.00322675	0.548427
Relch	-2.02759	0.12467	0.976108
Tnfrsf11a	-7.59907	0.00440012	0.222951
Gm7160	-7.34767	0.00293341	1.06029
Zcchc2	-3.83399	0.0390144	0.845415
Phlpp1	-1.9649	0.12379	1.04902
Bcl2	-0.595318	0.266354	1.31323
Kdsr	-2.72501	0.0792021	0.93311
Vps4b	-3.01765	0.0671751	0.878036
Serpinb8	-7.32152	0.00264007	1.23855
Cdh7	-5.12541	0.0190672	0.586254
Cdh19	-2.62244	0.0797888	1.02505
Gm29088	-15.4522	0	0
Dsel	-3.98306	0.0354943	0.832719
9330185C12Rik	-8.59439	0.00117336	1.12827
Cntnap5a	-3.71757	0.0463479	0.713378
Tsn	-1.99222	0.119977	1.06685
Nifk	-4.83547	0.0181872	0.944566
Clasp1	-1.28974	0.196832	1.05516
2900060B14Rik	-5.38637	0.012907	0.887997
Tfcp2l1	-4.60427	0.0176005	1.2232
Gli2	-3.67849	0.0413611	0.916692
Gm29455	-15.4522	0	0
Inhbb	-4.19407	0.0261074	1.06476
Ralb	-4.30593	0.0281608	0.843619
Gm27184	-9.91682	0.000586682	0.786887
Tmem185b	-4.16277	0.0299208	0.899376
Epb41l5	-2.48975	0.085949	1.05046
Ptpn4	-2.08189	0.11939	0.984235
Tmem177	-5.60045	0.0099736	1.04567
Cfap221	-7.78525	0.00234673	0.942788
Sctr	-7.31248	0.00322675	0.958115
Tmem37	-7.03909	0.00381344	0.99138
Dbi	-0.450012	0.264594	1.4681
3110009E18Rik	-6.7778	0.00557348	0.705891
Steap3	-4.3673	0.0243473	0.992147
C1ql2	-6.2578	0.00762687	0.774452
Celrr	-3.80776	0.0366676	0.961154
Insig2	-3.43995	0.049868	0.885457
Ccdc93	-3.88766	0.038721	0.802625
Htr5b	-9.33039	0.000880023	0.79893
Ddx18	-2.4885	0.0918158	0.956453
Dpp10	-3.53674	0.0486946	0.822998
Actr3	-2.68178	0.0818422	0.929042
Slc35f5	-4.43028	0.0243473	0.929136
Lypd1	-3.98553	0.0363743	0.794918
Nckap5	-1.30859	0.183925	1.13416
Mgat5	-2.00069	0.117336	1.09047
Tmem163	-6.39382	0.00645351	0.879192
Acmsd	-10.9887	0.000293341	0.679512
2900009J06Rik	-9.34002	0.000880023	0.789157
Ccnt2	-0.985116	0.238193	1.08463
Map3k19	-4.71972	0.0196539	0.948491
Rab3gap1	-1.82342	0.145204	0.960335
Zranb3	-4.64354	0.0181872	1.13661
Gm28800	-11.9467	0.000293341	-0.344522
R3hdm1	0.536447	0.475213	1.60979
Ubxn4	-2.08388	0.117336	1.00728
Lct	-8.16219	0.00205339	0.756362
Mcm6	-5.8008	0.00821355	1.12519
Dars	-3.14017	0.0566148	1.00224
Cxcr4	-5.58384	0.0105603	0.97984
Thsd7b	-6.50951	0.00792021	0.467823
Gm15675	-9.84508	0.000586682	0.86016
Cd55	-6.75225	0.0049868	0.891968
Gm16083	-9.08787	0.00117336	0.629661
Pfkfb2	-3.04957	0.0648284	0.897411
Yod1	-3.32987	0.051628	0.945524
AA986860	-7.77401	0.00234673	0.954077
Mapkapk2	-4.3953	0.0272807	0.800017
Dyrk3	-6.97625	0.00528014	0.584926
Eif2d	-3.67422	0.0434145	0.851064
Rassf5	-6.37031	0.00762687	0.661736
Ikbke	-4.59244	0.0222939	0.894008
Srgap2	-1.8458	0.143737	0.9526
Gm29488	-5.16254	0.0149604	0.89903
Fam72a	-8.20283	0.00176005	0.937843
Rab7b	-6.30264	0.00645351	0.970535
Pm20d1	-4.7985	0.0176005	1.02886
Slc41a1	-1.76834	0.139044	1.07796
Rab29	-5.78338	0.0099736	0.862538
Nucks1	-1.99351	0.120563	1.05851
Slc45a3	-11.1327	0.000293341	0.528282
Elk4	-4.33463	0.0278674	0.830019
Mfsd4a	-3.78064	0.0416544	0.804317
Cdk18	-6.05168	0.0099736	0.593874
Gm29629	-10.8887	0.000293341	0.784143
Lemd1	-10.675	0.000293341	1.00653
Gm29695	-7.556	0.00293341	0.851157
Klhdc8a	-7.01367	0.00440012	0.810423
Nuak2	-8.82349	0.00117336	0.897008
Tmcc2	-4.43154	0.0252273	0.876652
Dstyk	-2.30591	0.101789	0.990287
6030442K20Rik	-4.47486	0.024054	0.902019
Rbbp5	-3.8797	0.0381344	0.832609
Tmem81	-6.52928	0.00557348	0.954964
Cntn2	-4.51031	0.0281608	0.639143
Nfasc	-2.19791	0.115283	0.918705
Gm10538	-10.3709	0.000293341	1.32095
Lrrn2	-2.6181	0.0853623	0.931974
Mdm4	-1.20537	0.203285	1.09299
Pik3c2b	-5.69803	0.0143737	0.420744
Ppp1r15b	-3.20524	0.0551481	0.975025
Plekha6	-3.88926	0.0410678	0.71613
Gm19461	-15.4522	0	0
Etnk2	-5.72238	0.0108536	0.801617
Sox13	-4.95729	0.0158404	1.02198
Snrpe	-3.24951	0.0528014	0.993476
Zc3h11a	-4.74266	0.0202405	0.8831
Gm38394	-5.98976	0.00938692	0.743343
Lax1	-15.4522	0	0
Atp2b4	-2.04372	0.117336	1.04744
Optc	-8.19849	0.00176005	0.942213
Prelp	-2.61706	0.0750953	1.11789
Fmod	-7.35223	0.00264007	1.20773
Btg2	-3.14275	0.0525081	1.1083
Chil1	-4.24509	0.0278674	0.91959
Mybph	-8.82243	0.00117336	0.898082
Adora1	-3.0313	0.0624817	0.968878
Ppfia4	-4.5901	0.0264007	0.652421
Tmem183a	-3.98539	0.0366676	0.78347
Cyb5r1	-4.69221	0.0199472	0.954646
Adipor1	-3.52918	0.0469346	0.883674
Klhl12	-3.34743	0.0542681	0.856009
Rabif	-5.66858	0.0108536	0.855482
Kdm5b	-1.71907	0.152831	0.99083
Syt2	-5.25221	0.0143737	0.867
Ppp1r12b	-2.77164	0.0797888	0.87583
Ube2t	-7.82125	0.00205339	1.09925
Lgr6	-3.90174	0.0310942	1.105
Ptpn7	-9.93666	0.000586682	0.766606
Arl8a	-1.6545	0.149604	1.08619
Gm15445	-6.97111	0.0049868	0.672533
Gpr37l1	1.88803	0.757407	2.28889
Rnpep	-2.76392	0.0774421	0.926615
Timm17a	-2.16406	0.108536	1.03956
Lmod1	-8.95104	0.00117336	0.768093
Shisa4	-0.679758	0.261074	1.25768
Ipo9	-3.53387	0.0463479	0.897125
Gm28277	-8.91744	0.00146671	0.480138
Nav1	-2.51475	0.0970959	0.849526
Gm4793	-8.33368	0.00146671	1.06912
Csrp1	-1.67157	0.148724	1.07763
Phlda3	-4.57694	0.0217072	0.94799
Tnni1	-9.24406	0.000586682	1.47144
Lad1	-10.3617	0.000293341	1.33049
Tnnt2	-7.50256	0.00322675	0.767316
Igfn1	-6.94437	0.00469346	0.786817
Tmem9	-3.58205	0.0437078	0.933542
Cacna1s	-15.4522	0	0
Gm15850	-10.7323	0.000586682	-0.0529036
Kif21b	-2.74666	0.0833089	0.83853
Mroh3	-11.4396	0.000293341	0.203293
Inava	-10.3778	0.000586682	0.313904
Gm26781	-9.77417	0.000880023	0.34757
Gpr25	-15.4522	0	0
Camsap2	-2.52948	0.0924025	0.906278
9230116N13Rik	-7.85943	0.00264007	0.698302
Ddx59	-6.90583	0.0049868	0.737995
Kif14	-10.4657	0.000293341	1.22317
Zfp281	-3.22484	0.0554415	0.947763
Gm19705	-7.77252	0.00234673	0.955579
Gm4258	-2.56448	0.0871223	0.956164
Gm26936	-11.3693	0.000293341	0.278083
Gm26930	-4.59468	0.023174	0.835909
A430106G13Rik	-3.73357	0.0396011	0.924332
Ptprc	-7.24609	0.00322675	1.02474
Nek7	-3.24163	0.0542681	0.96183
Lhx9	-7.74418	0.00322675	0.524631
2310009B15Rik	-5.06135	0.0161338	0.891366
Dennd1b	-2.21295	0.112643	0.937092
4930596I21Rik	-15.4522	0	0
Crb1	-7.8826	0.00234673	0.844933
Zbtb41	-3.43471	0.0492813	0.907775
Aspm	-6.88162	0.00410678	1.04238
Cfh	-6.32866	0.00733353	0.760045
Kcnt2	-4.66078	0.025814	0.61413
Cdc73	-1.91247	0.12819	1.05106
B3galt2	-2.04326	0.11235	1.11055
Glrx2	-2.57547	0.0844823	0.989566
Ro60	-2.27456	0.104136	0.988756
Uchl5	-4.80808	0.0190672	0.903797
Gm29170	-5.43267	0.0143737	0.686384
Rgs2	-4.14618	0.0319742	0.820215
Rgs13	-15.4522	0	0
Rgs1	-15.4522	0	0
Gm29514	-6.00389	0.00880023	0.822308
Brinp3	-1.89199	0.122617	1.13568
A230059L01Rik	-7.07836	0.00410678	0.845084
Pla2g4a	-6.76322	0.0049868	0.880972
Ptgs2os	-8.5807	0.00205339	0.334725
Ptgs2	-6.34579	0.00586682	1.06481
Odr4	-3.22107	0.0557348	0.943923
Tpr	-0.555772	0.283954	1.26046
Prg4	-7.709	0.00234673	1.0194
Hmcn1	-6.8027	0.00381344	1.22841
Gm10138	-6.34442	0.00704019	0.803152
Ivns1abp	-2.18054	0.11411	0.950841
Swt1	-1.68203	0.144031	1.11344
Trmt1l	-2.31816	0.0991493	1.01594
Rnf2	-4.76447	0.0205339	0.840522
Fam129a	-7.67237	0.00176005	1.47124
2810414N06Rik	-9.38727	0.000880023	0.741205
Edem3	-3.73134	0.0440012	0.774567
1700025G04Rik	-3.66136	0.0466412	0.760504
Tsen15	-3.77666	0.0375477	0.958049
Colgalt2	-4.18606	0.0278674	0.97865
Rgl1	-2.77307	0.0727486	1.00766
Gm15479	-9.96705	0.000586682	0.735523
Gm28792	-6.63133	0.00674685	0.577073
Arpc5	-3.20936	0.0545615	0.986329
Ncf2	-8.50419	0.00146671	0.897304
Smg7	-3.09711	0.0621883	0.909844
Gm28791	-3.8962	0.0363743	0.884277
Nmnat2	-3.89943	0.037841	0.824018
Lamc2	-7.80307	0.00352009	0.339921
Lamc1	-4.7342	0.0208272	0.850345
E330020D12Rik	-15.4522	0	0
Shcbp1l	-8.4311	0.00234673	0.292909
Dhx9	-2.45546	0.0962159	0.921961
Npl	-6.9049	0.00440012	0.919496
Rgs8	-4.86217	0.0202405	0.76352
Rgs16	-5.99402	0.00880023	0.832188
Rnasel	-5.9307	0.0114403	0.517087
Rgsl1	-8.48598	0.00205339	0.430236
Teddm2	-6.80945	0.00469346	0.922082
Teddm1b	-12.0262	0.000293341	-0.431904
Glul	1.34878	0.652391	1.96496
A830008E24Rik	-7.38579	0.00293341	1.02204
Cacna1e	-2.63523	0.0880023	0.870897
Gm9530	-8.51347	0.00117336	1.20987
Ier5	-3.22013	0.0577882	0.892671
Mr1	-5.10911	0.0140804	1.03996
Stx6	-3.1133	0.0624817	0.88686
BC034090	-3.48041	0.0431211	1.05471
Xpr1	-0.641928	0.283661	1.1758
Acbd6	-3.16448	0.0598416	0.897959
Qsox1	-3.9986	0.0343209	0.865669
Cep350	-1.82219	0.146084	0.952847
Tor1aip1	-2.09112	0.115283	1.02551
Tor1aip2	-3.49412	0.0481079	0.883114
Fam163a	-6.40372	0.00733353	0.684847
Tdrd5	-7.92925	0.00293341	0.476112
Axdnd1	-5.90726	0.00704019	1.24099
Gm2000	-7.97392	0.00234673	0.753114
Soat1	-0.770979	0.25638	1.19262
Abl2	-2.72076	0.0806688	0.910886
Tor3a	-4.38586	0.024054	0.991063
Fam20b	-4.10955	0.0296275	0.966828
Ralgps2	-1.69397	0.141097	1.13118
Angptl1	-6.66495	0.00528014	0.897001
4930439D14Rik	-15.4522	0	0
Rasal2	-2.13854	0.112936	1.00776
Cryzl2	-5.53819	0.0114403	0.910063
Sec16b	-10.864	0.000586682	-0.190142
Brinp2	-3.26903	0.0624817	0.731099
Astn1	-1.28725	0.195659	1.06627
Gm37679	-6.97153	0.00440012	0.852685
Pappa2	-10.1479	0.000586682	0.550306
Cop1	-1.73518	0.146964	1.0312
Tnr	-3.66287	0.0440012	0.843059
Gm10530	-11.5736	0.000293341	0.0599651
Gm38039	-7.8042	0.00234673	0.923743
4930523C07Rik	-4.56867	0.0199472	1.07826
Mrps14	-2.68936	0.073922	1.06831
Cacybp	-3.27882	0.0522147	0.980286
Rabgap1l	-2.01137	0.126723	0.968759
Gm36975	-10.6459	0.000293341	1.03673
Gm37529	-3.84901	0.0384277	0.85225
Gpr52	-7.80026	0.00234673	0.927703
Gm37328	-9.98836	0.000880023	0.128771
Rc3h1	-2.36919	0.0959226	1.01265
Serpinc1	-6.68907	0.00557348	0.794826
Zbtb37	-2.15491	0.108536	1.04871
Gas5	-1.67432	0.153711	1.02731
Dars2	-5.21488	0.0146671	0.875223
Cenpl	-9.20403	0.00117336	0.51202
Klhl20	-3.29312	0.0539748	0.918155
Ankrd45	-4.82567	0.0211206	0.738644
Tex50	-10.5212	0.000293341	1.16587
Prdx6	1.20162	0.62247	1.88554
Fasl	-10.6528	0.000586682	0.0296265
Suco	-2.44029	0.0970959	0.923993
4930558K02Rik	-10.1795	0.000293341	1.51786
Pigc	-3.61902	0.0425345	0.935826
Gm38304	-8.91693	0.00117336	0.802586
Dnm3	-1.8724	0.136697	0.998441
2810442N19Rik	-12.4455	0.000293341	-0.902003
Dnm3os	-6.58532	0.00674685	0.623175
Eef1aknmt	-4.40682	0.024054	0.970093
Vamp4	-3.0528	0.0604283	0.995579
Myoc	-0.532654	0.0941625	2.87601
Prrc2c	-0.0828334	0.374303	1.33487
Fmo1	-2.8584	0.0648284	1.08861
Prrx1	-1.82852	0.12643	1.15497
Gorab	-5.22326	0.0143737	0.895983
Kifap3	-1.26936	0.199472	1.05632
Scyl3	-3.99683	0.0340276	0.879825
BC055324	-10.2272	0.000586682	0.468807
Mettl18	-6.35154	0.00557348	1.13305
F5	-7.95339	0.00234673	0.773766
Slc19a2	-4.67127	0.0211206	0.89313
Ccdc181	-5.8388	0.00968026	0.850109
Blzf1	-3.80865	0.0396011	0.849234
Nme7	-1.59344	0.163391	1.02008
Atp1b1	0.943991	0.570255	1.7543
Gm20743	-4.74498	0.0173071	1.10666
4930568G15Rik	-10.2933	0.000880023	-0.184008
Sft2d2	-3.78512	0.0375477	0.949584
Tiprl	-3.25342	0.0569082	0.881506
Gm38190	-4.80303	0.0193605	0.886824
Gpr161	-5.55376	0.0114403	0.894474
Dcaf6	-3.30583	0.0563215	0.844038
Gm37864	-6.46869	0.00674685	0.740044
Mpc2	-1.54891	0.156057	1.13086
Adcy10	-6.90388	0.0049868	0.739952
Gm38325	-15.4522	0	0
Mpzl1	-2.89593	0.0680551	0.980996
Rcsd1	-7.14268	0.00381344	0.887472
Creg1	-2.75287	0.0718686	1.04542
Cd247	-7.1066	0.00410678	0.816759
Pou2f1	-1.00946	0.217072	1.19424
Ildr2	-1.78683	0.13347	1.11848
5330438I03Rik	-15.4522	0	0
Gm15853	-8.5042	0.00117336	1.21922
Tada1	-3.89478	0.036961	0.86261
Pogk	-3.56558	0.0448812	0.911806
Gm16701	-9.87982	0.000880023	0.239732
Gm16701.1	-8.20533	0.00264007	0.350374
Fam78b	-6.00585	0.0099736	0.639771
Uck2	-6.01219	0.00850689	0.862898
Tmco1	-2.49106	0.0880023	1.01509
Aldh9a1	-2.99745	0.0616016	1.0232
Mgst3	-3.37451	0.0472279	1.02939
Rxrg	-6.7173	0.00586682	0.692531
Pbx1	0.886876	0.545615	1.76091
Nuf2	-6.03551	0.00733353	1.05367
Rgs5	-6.67829	0.00410678	1.2462
Rgs4	-2.19607	0.104723	1.05916
Ccdc190	-3.84058	0.0352009	0.987221
Hsd17b7	-3.20521	0.0513347	1.07843
3110045C21Rik	-10.4589	0.000293341	1.2302
Ddr2	-5.61618	0.0105603	0.947463
Uap1	-4.57732	0.0211206	0.987131
Gm37748	-10.0133	0.000586682	0.688173
Uhmk1	-3.22233	0.0574949	0.897813
Gm7694	-7.31224	0.00352009	0.832824
Nos1ap	-2.927	0.0712819	0.883089
Olfml2b	-5.86082	0.00938692	0.872454
Atf6	-2.96606	0.0698152	0.87402
Gm9929	-7.25692	0.00381344	0.772861
Dusp12	-4.36582	0.025814	0.909233
Gm26620	-7.93059	0.00264007	0.62677
Fcgr2b	-8.13683	0.00146671	1.2673
Fcgr3	-7.71813	0.00205339	1.20287
Cfap126	-7.18919	0.00352009	0.956296
Sdhc	-3.21627	0.0566148	0.92612
Pcp4l1	-4.22661	0.0275741	0.953352
Nr1i3	-7.36885	0.00352009	0.776011
Tomm40l	-4.4472	0.0255207	0.844302
Apoa2	-9.46886	0.000880023	0.658345
Fcer1g	-6.0084	0.00762687	1.02424
Ndufs2	-1.88942	0.135817	0.990745
Adamts4	-7.40967	0.00352009	0.735042
B4galt3	-3.48299	0.0486946	0.876758
Ppox	-3.492	0.0442945	1.00438
Usp21	-4.29904	0.0293341	0.79162
Ufc1	-3.21053	0.0566148	0.931862
Gm20045	-4.34467	0.0264007	0.897973
Dedd	-4.02587	0.0334409	0.875868
Nit1	-2.55852	0.0871223	0.962119
Pfdn2	-2.86347	0.0695219	0.982699
Klhdc9	-5.94731	0.00880023	0.878964
Nectin4	-8.9616	0.00146671	0.435496
Arhgap30	-9.35309	0.000586682	1.36086
Usf1	-4.59478	0.0228806	0.854188
Tstd1	-7.4428	0.00322675	0.827308
F11r	-8.1449	0.00234673	0.581117
B930036N10Rik	-8.47947	0.00146671	0.922222
Alyref2	-6.00276	0.00792021	0.975435
Cd48	-10.6519	0.000293341	1.03048
Slamf1	-10.7957	0.000293341	0.881115
Cd84	-8.59482	0.00176005	0.54288
Gm10521	-15.4522	0	0
Gm37065	-15.4522	0	0
Slamf6	-11.4271	0.000293341	0.216629
Vangl2	-3.49415	0.0422411	1.07071
Ncstn	-3.6872	0.0425345	0.867624
Copa	-1.60364	0.160751	1.03338
Gm37756	-9.42378	0.000880023	0.704135
Pex19	-3.30476	0.0563215	0.845113
Dcaf8	-0.903279	0.25022	1.09541
Pea15a	-2.38643	0.0941625	1.02212
Igsf8	-1.77784	0.146671	0.991417
Atp1a2	3.66471	0.962159	3.72037
Kcnj9	-3.56776	0.048988	0.783307
Kcnj10	-0.937346	0.211206	1.30588
Pigm	-3.65968	0.0419478	0.915188
Slamf9	-15.4522	0	0
Igsf9	-6.92421	0.00616016	0.414716
Tagln2	-7.04326	0.00381344	0.987199
Cfap45	-7.05662	0.00322675	1.2148
4933439K11Rik	-10.2365	0.000880023	-0.125604
Vsig8	-9.40527	0.000880023	0.722927
Slamf8	-15.4522	0	0
Dusp23	-6.85375	0.00440012	0.970782
Ackr1	-4.49784	0.025814	0.777154
Cadm3	-2.84748	0.0794955	0.805295
Aim2	-8.89364	0.00146671	0.5042
Ifi204	-15.4522	0	0
Mndal	-9.23502	0.00117336	0.480615
Ifi203	-9.08108	0.000880023	1.05157
Fmn2	-1.0118	0.223526	1.14963
Grem2	-6.06152	0.0099736	0.584026
Rgs7	-2.06894	0.120563	0.983082
Fh1	-3.14971	0.0563215	1.00019
Kmo	-10.0815	0.000293341	1.61839
Opn3	-6.84956	0.00528014	0.711953
Chml	-5.88887	0.00821355	1.03701
Exo1	-8.99221	0.000880023	1.14149
Pld5	-6.33896	0.00733353	0.749724
Rbm8a2	-8.81087	0.00176005	0.324801
Gm38101	-9.19449	0.00176005	-0.063268
Cep170	-2.25486	0.108536	0.948754
Sdccag8	-3.24068	0.0583749	0.857545
Gm15423	-9.61329	0.000586682	1.09643
Akt3	-3.18419	0.0601349	0.871191
Gm26801	-8.9323	0.00117336	0.787045
Zbtb18	-2.57369	0.086829	0.951813
Gm29856	-15.4522	0	0
Gm37306	-15.4522	0	0
Adss	-2.49219	0.0953359	0.898479
Catspere1	-15.4522	0	0
Catspere2	-5.51302	0.0114403	0.935262
Desi2	-2.0244	0.120563	1.02762
B230369F24Rik	-4.88845	0.0164271	1.03839
Cox20	-3.94494	0.0328542	0.982363
Hnrnpu	0.325609	0.462599	1.43776
Efcab2	-5.60318	0.0117336	0.80848
Kif26b	-7.30326	0.00528014	0.256879
Gm16564	-10.2607	0.000586682	0.434424
Smyd3	-4.1817	0.0290408	0.923509
Tfb2m	-4.59813	0.0225873	0.869458
Cnst	-4.08975	0.0325609	0.850435
Sccpdh	-2.8684	0.0715752	0.935779
Ahctf1	-2.51809	0.0909358	0.940748
Cdc42bpa	-0.545152	0.298621	1.19843
Coq8a	-5.18559	0.0161338	0.767027
Gm37336	-8.96244	0.000880023	1.1716
Psen2	-3.92924	0.0343209	0.935052
Itpkb	-1.53054	0.14051	1.30063
Stum	-4.47967	0.0252273	0.828502
Parp1	-3.3692	0.0554415	0.80338
Lin9	-5.67426	0.0108536	0.849796
Acbd3	-3.4237	0.0513347	0.859896
Gm37768	-10.793	0.000293341	0.883883
H3f3a	-1.41201	0.174831	1.10388
H3f3aos	-6.70822	0.00528014	0.853632
Sde2	-4.65558	0.0225873	0.811969
Lefty2	-15.4522	0	0
Pycr2	-3.70942	0.038721	0.980913
Lefty1	-8.58973	0.00146671	0.811036
Tmem63a	-5.26611	0.012907	1.00837
Ephx1	-3.18511	0.0566148	0.957291
Nvl	-1.96269	0.13611	0.914357
Cnih4	-2.84411	0.0674685	1.04531
Wdr26	-2.02307	0.127017	0.953721
A430110L20Rik	-4.67044	0.0193605	1.0195
Cnih3	-4.65326	0.023174	0.777302
Dnah14	-6.3818	0.00616016	0.958347
Lbr	-3.95363	0.0337342	0.93553
Enah	0.206387	0.421825	1.45166
Srp9	-3.13172	0.0586682	0.959291
Degs1	-2.25105	0.104136	1.01227
1700047M11Rik	-4.34062	0.023174	1.09009
Fbxo28	-3.53893	0.0454679	0.919721
Trp53bp2	-2.27635	0.0959226	1.10549
Capn2	-2.37227	0.0926958	1.05893
Gm37885	-4.73313	0.0193605	0.956773
Susd4	-3.81264	0.0454679	0.645939
Tlr5	-9.89104	0.000586682	0.813231
Disp1	-5.17622	0.0143737	0.943059
Brox	-3.34915	0.0545615	0.846517
Aida	-3.24623	0.0551481	0.934023
Mia3	-1.77052	0.149017	0.975837
Taf1a	-4.59509	0.0205339	1.01
Gm37986	-8.46005	0.00146671	0.94179
Hhipl2	-15.4522	0	0
Gm37214	-15.4522	0	0
Dusp10	-6.52697	0.00557348	0.957283
Hlx	-15.4522	0	0
2022-03-02	-1.44656	0.172485	1.08883
C130074G19Rik	-7.06551	0.00352009	1.08036
Mark1	-3.54386	0.051628	0.731486
Gm38251	-9.55929	0.000880023	0.566414
Rab3gap2	-2.99885	0.0668818	0.903156
Iars2	-2.99891	0.0657084	0.928626
Bpnt1	-4.44637	0.0261074	0.812343
4930532G15Rik	-7.10792	0.00381344	0.922345
Eprs	-1.77238	0.146671	0.996871
Gm2061	-6.84864	0.00410678	1.07544
Slc30a10	-1.22139	0.188032	1.18951
Lyplal1	-7.27297	0.00293341	1.13526
Tgfb2	-2.74069	0.0715752	1.06351
Rrp15	-5.1387	0.0140804	1.01035
A430105J06Rik	-5.8001	0.00909358	0.979055
Spata17	-5.67385	0.00968026	1.01526
1700007P06Rik	-11.0551	0.000586682	-0.390069
Gpatch2	-2.06521	0.118216	1.01517
Gm38155	-9.25701	0.000880023	0.873354
Gm37896	-9.93441	0.000586682	0.768901
Esrrg	-6.94644	0.00440012	0.877841
Gm36388	-10.0981	0.000586682	0.601344
Kctd3	-3.22807	0.0601349	0.827304
Kcnk2	-1.14675	0.179231	1.3333
2900042K21Rik	-6.18628	0.00645351	1.08709
A430027H14Rik	-6.13118	0.00762687	0.90127
Cenpf	-6.73452	0.00469346	0.997196
Ptpn14	-6.44337	0.00674685	0.765415
Gm37422	-7.90816	0.00234673	0.81924
Smyd2	-4.04482	0.0331476	0.869621
Prox1	-4.31304	0.0275741	0.866878
Gm28172	-9.99687	0.000293341	1.70501
Prox1os	-7.62748	0.00264007	0.931363
Rps6kc1	-4.36571	0.0290408	0.739422
Angel2	-1.99798	0.12467	1.00572
Vash2	-7.60198	0.00440012	0.220025
Flvcr1	-4.41124	0.0252273	0.896958
Tatdn3	-3.39667	0.051628	0.878714
Nsl1	-9.32174	0.000880023	0.80771
Batf3	-8.89241	0.00117336	0.827365
Atf3	-8.59843	0.00117336	1.12419
D730003I15Rik	-4.77117	0.0196539	0.897013
Gm37168	-11.0781	0.000293341	0.585796
Nenf	-2.26933	0.102083	1.02272
Pacc1	-6.43569	0.00645351	0.837242
Ppp2r5a	-1.44572	0.171605	1.09704
Gm32200	-6.23581	0.00645351	1.03748
Dtl	-6.87186	0.00440012	0.952629
Ints7	-3.98043	0.0352009	0.847318
Lpgat1	-2.54756	0.0915224	0.901995
Gm38037	-8.7377	0.000880023	1.39868
Nek2	-9.39076	0.000586682	1.32262
1700034H15Rik	-10.2813	0.000586682	0.413228
Slc30a1	-2.99672	0.0642417	0.963382
Gm26670	-8.24025	0.00205339	0.677785
Traf5	-5.99677	0.00850689	0.878346
Gm26879	-4.59553	0.0228806	0.853438
Rcor3	-2.20742	0.110296	0.972989
Gm10516	-6.65254	0.00557348	0.831438
Kcnh1	-4.31553	0.0316808	0.664093
Hhat	-8.1079	0.00176005	1.03338
Sertad4	-6.23145	0.00792021	0.746398
Gm15867	-12.2734	0.000293341	-0.70708
Syt14	-4.27282	0.0340276	0.603727
Utp25	-4.01284	0.0319742	0.953605
A130010J15Rik	-5.81137	0.00909358	0.967774
Traf3ip3	-9.44597	0.000586682	1.26656
Lamb3	-8.9423	0.00146671	0.455007
Hsd11b1	-2.35418	0.0850689	1.20089
G0s2	-3.6925	0.0381344	1.01986
Camk1g	-6.44287	0.00704019	0.704515
Plxna2	-2.79584	0.0821355	0.809803
Cd34	-5.68402	0.012907	0.590044
Gm16897	-7.49583	0.00352009	0.648537
A330023F24Rik	-1.691	0.161338	0.94076
Gm32250	-8.01686	0.00234673	0.70993
Cd46	-3.41183	0.049868	0.913585
Cr1l	-2.16917	0.11059	1.00741
Cr2	-3.98931	0.0305075	1.04489
Fam171a1	-3.08124	0.0654151	0.852736
Nmt2	-2.77569	0.0815488	0.840303
Rpp38	-4.9642	0.0167204	0.93705
Meig1	-7.156	0.00352009	0.989589
Dclre1c	-3.7063	0.0425345	0.84852
Suv39h2	-6.40093	0.00645351	0.872067
Hspa14	-4.07903	0.0331476	0.835394
Gm45902	-5.27615	0.0140804	0.87279
Cdnf	-10.9637	0.000293341	0.705668
Fam107b	-5.56186	0.011147	0.923836
Frmd4a	0.231955	0.419185	1.48628
Gm10862	-3.12768	0.063655	0.845641
Gm38085	-4.32494	0.0290408	0.780212
1700080N15Rik	-5.11498	0.0170138	0.76108
Gm13189	-9.72297	0.000586682	0.984722
Gm37814	-4.67745	0.0255207	0.613941
Gm37107	-2.57225	0.085949	0.967955
Gm38348	-3.51965	0.0451745	0.948348
Gm13187	-5.58345	0.0102669	1.02087
Gm36988	-1.89415	0.125843	1.09605
Gm13179	-7.56056	0.00293341	0.846572
Prpf18	-3.12555	0.0624817	0.874605
Bend7	-4.52007	0.0222939	0.966412
Sephs1	-5.2737	0.0143737	0.845491
Phyh	-2.87944	0.0689352	0.978956
Ucma	-7.03212	0.00352009	1.11385
Mcm10	-8.47078	0.00176005	0.667945
Optn	-4.67189	0.0217072	0.852991
4930551O13Rik	-7.16746	0.00381344	0.862614
Ccdc3	-5.71502	0.00850689	1.16046
Camk1d	-3.36931	0.0563215	0.780544
Cdc123	-3.17209	0.0589616	0.911715
Nudt5	-2.52226	0.0882957	0.979085
Gm13199	-7.11893	0.00322675	1.1523
Sec61a2	-2.11983	0.121443	0.921696
Dhtkd1	-3.03581	0.0604283	1.01258
Upf2	-1.97312	0.122617	1.05454
Proser2	-7.12481	0.00293341	1.28391
Echdc3	-5.18618	0.0126137	1.12153
Usp6nl	-3.86749	0.0352009	0.960303
Gm13391	-15.4522	0	0
Celf2	0.191196	0.408918	1.4813
Gm10855	-6.06263	0.0099736	0.582905
Gm10115	-3.1593	0.0613083	0.868202
Gata3	-9.94849	0.000880023	0.169551
Taf3	-3.47019	0.0475213	0.924755
Atp5c1	-1.66937	0.149311	1.07415
Kin	-3.96829	0.036081	0.823843
Itih2	-8.82507	0.00176005	0.310456
Itih5	-3.10672	0.0542681	1.09677
Gm13261	-9.91259	0.000586682	0.791205
Sfmbt2	-4.96702	0.0184805	0.789845
Prkcq	-7.28613	0.00352009	0.859031
8030442B05Rik	-15.4522	0	0
Gm13293	-8.50802	0.00146671	0.89344
Pfkfb3	-3.17019	0.0530947	1.06482
Rbm17	-3.76478	0.0398944	0.882474
Il15ra	-3.57038	0.0437078	0.945218
Fbh1	-2.55861	0.086829	0.966894
Ankrd16	-2.88374	0.0686418	0.980807
Itga8	-7.32506	0.00469346	0.404925
E030013I19Rik	-10.1856	0.000293341	1.51153
Mindy3	-2.99992	0.0645351	0.953616
Pter	-5.06768	0.0143737	1.05168
C1ql3	-2.58637	0.0797888	1.06112
Rsu1	-2.38777	0.0965092	0.985264
Gm13270	-7.14689	0.00352009	0.998727
Cubn	-7.68094	0.00205339	1.24023
Trdmt1	-6.77494	0.00528014	0.786762
Vim	-3.41277	0.0425345	1.14212
St8sia6	-9.24257	0.00117336	0.47296
Hacd1	-4.86545	0.0190672	0.846391
Stamos	-7.21916	0.00264007	1.34126
Stam	-3.13977	0.0589616	0.94404
Tmem236	-15.4522	0	0
Mrc1	-9.73821	0.000586682	0.969194
Slc39a12	-0.582049	0.283074	1.23866
Cacnb2	-3.52215	0.0525081	0.728813
Gm10848	-6.00751	0.0105603	0.555652
Gm13269	-7.42475	0.00410678	0.497512
Nsun6	-2.96845	0.0654151	0.965546
Arl5b	-3.59247	0.0437078	0.923123
Plxdc2	-3.02504	0.063655	0.948297
Nebl	-0.55759	0.278087	1.28877
A930004D18Rik	-6.97575	0.00410678	0.947988
Skida1	-5.50798	0.0117336	0.903775
Mllt10	-1.84385	0.134937	1.04569
Dnajc1	-1.57094	0.161338	1.06083
Commd3	-2.83323	0.0712819	0.976881
Bmi1	-4.95346	0.0178938	0.849961
Spag6	-9.41532	0.000880023	0.712725
Gm20539	-15.4522	0	0
Carlr	-15.4522	0	0
Pip4k2a	-3.63223	0.0422411	0.932601
Armc3	-7.68615	0.00264007	0.872431
4930447M23Rik	-15.4522	0	0
Msrb2	-4.40612	0.0225873	1.06156
Gm33940	-15.4522	0	0
Otud1	-4.66052	0.0217072	0.864366
Etl4	-3.74134	0.0431211	0.793713
Gm17171	-15.4522	0	0
Gm13362	-9.80449	0.000880023	0.316642
Arhgap21	-1.53884	0.171311	1.00639
Gm13380	-8.31491	0.00176005	0.824998
Gm13375	-7.03618	0.00381344	0.994299
Enkur	-5.11048	0.012907	1.16412
Thnsl1	-3.94199	0.0357876	0.861931
Gpr158	-3.64579	0.0478146	0.740228
Gad2	-2.45722	0.0906424	1.00629
Apbb1ip	-6.50809	0.00528014	1.05421
Pdss1	-4.44189	0.0261074	0.816832
Abi1	-1.98904	0.125843	1.00115
Acbd5	-2.27162	0.101496	1.02874
Mastl	-5.15752	0.0149604	0.904056
Yme1l1	-1.83952	0.137284	1.02515
4931423N10Rik	-9.51792	0.000880023	0.608478
Nxph2	-9.19218	0.00117336	0.524031
Spopl	-2.6529	0.0786154	1.01595
Hnmt	-5.07146	0.0158404	0.907722
Psd4	-15.4522	0	0
Cacna1b	-3.17559	0.0648284	0.771369
Ehmt1	-2.16258	0.117923	0.921375
Arrdc1	-5.5756	0.012027	0.800462
Zmynd19	-5.32879	0.0140804	0.820107
Dph7	-4.66517	0.0214139	0.879336
Mrpl41	-2.58961	0.0853623	0.960466
Pnpla7	-1.95093	0.12291	1.07329
Nsmf	-1.29445	0.185685	1.13456
Nrarp	-3.06811	0.0569082	1.06685
Tor4a	-8.93829	0.00117336	0.780988
Nelfb	-3.17053	0.0595483	0.898993
Tubb4b	-1.11215	0.208859	1.14719
Slc34a3	-15.4522	0	0
Rnf208	-3.23885	0.0560282	0.918564
Ndor1	-4.03751	0.0363743	0.74292
Tmem203	-4.79376	0.0190672	0.918126
Tprn	-6.25808	0.00704019	0.889647
Ssna1	-4.11932	0.0328542	0.807915
Anapc2	-3.42847	0.0501613	0.888479
Grin1	-2.01312	0.133764	0.889008
Grin1os	-12.4982	0.000293341	-0.962349
Man1b1	-3.52766	0.0454679	0.930998
Dpp7	-3.916	0.0354943	0.899805
Uap1l1	-5.60275	0.0108536	0.921378
Sapcd2	-10.115	0.000293341	1.58405
Entpd2	-1.46815	0.158991	1.18476
Npdc1	-1.43728	0.178058	1.05223
Fut7	-10.769	0.000293341	0.90889
Abca2	-2.13846	0.118803	0.934766
Paxx	-3.41702	0.0451745	1.051
Clic3	-10.6559	0.000293341	1.0264
Ptgds	0.412448	0.431798	1.62401
C8g	-7.54662	0.00205339	1.37514
Fbxw5	-3.08065	0.0662951	0.834048
Traf2	-5.60547	0.011147	0.880183
Edf1	-1.4585	0.169551	1.10163
Mamdc4	-6.93397	0.00440012	0.890346
Phpt1	-5.1996	0.013787	0.97978
Ajm1	-3.45064	0.0504547	0.85789
Rabl6	-2.1341	0.112936	1.01219
Fcnaos	-15.4522	0	0
Ccdc183	-8.14244	0.00176005	0.998627
Tmem141	-5.06032	0.0161338	0.892393
A230005M16Rik	-7.36306	0.00352009	0.781824
Bmyc	-1.67082	0.146377	1.10133
Kcnt1	-1.95281	0.12291	1.0714
Camsap1	-2.56461	0.0915224	0.884947
Ubac1	-3.54622	0.0457612	0.903148
Nacc2	-1.75444	0.14051	1.07672
Tmem250-ps	-4.77086	0.0205339	0.834125
1810012K08Rik	-11.2457	0.000293341	0.409123
Qsox2	-4.16454	0.0308008	0.855792
Ccdc187	-6.22126	0.00733353	0.867631
Gpsm1	-2.93826	0.0677618	0.944891
Dnlz	-3.99201	0.0319742	0.974442
Card9	-10.9891	0.000293341	0.679127
Gm13562	-15.4522	0	0
Snapc4	-3.53818	0.0475213	0.856745
Gm13563	-6.85607	0.0049868	0.787887
Entr1	-2.66756	0.0850689	0.887472
Pmpca	-3.28011	0.0522147	0.978996
Inpp5e	-4.76468	0.0190672	0.947225
Sec16a	-3.96294	0.0372543	0.783026
0610009E02Rik	-4.47555	0.0220006	1.03006
Notch1	-0.444281	0.301261	1.2866
Egfl7	-5.16076	0.0152537	0.872803
Agpat2	-8.33629	0.00146671	1.06649
Dipk1b	-2.61212	0.0891757	0.874904
Surf6	-6.00564	0.00909358	0.773242
Med22	-4.95697	0.0161338	0.995818
Rpl7a	-1.59449	0.158111	1.06642
Surf1	-3.58423	0.0469346	0.828604
Surf2	-3.77255	0.0357876	1.03142
Surf4	-2.95591	0.0654151	0.978087
Rexo4	-3.32061	0.0569082	0.814312
Adamts13	-10.0604	0.000586682	0.639985
Cacfd1	-4.20052	0.0296275	0.875825
Slc2a6	-6.42565	0.00704019	0.721769
Adamtsl2	-6.93048	0.0049868	0.713275
Fam163b	-4.9078	0.0196539	0.760293
Sardh	-4.75823	0.0187738	0.976045
Vav2	-4.90953	0.0170138	0.966673
Brd3os	-5.52222	0.0117336	0.889526
Brd3	-2.13414	0.113523	1.00468
Wdr5	-4.5306	0.0243473	0.828764
Gm13421	-7.71259	0.00264007	0.845865
Rxra	-5.56707	0.012907	0.707125
Col5a1	-6.00639	0.00968026	0.682297
F730016J06Rik	-15.4522	0	0
Olfm1	-0.525437	0.289821	1.2613
Gm13373	-15.4522	0	0
Ppp1r26	-5.22508	0.0143737	0.894155
1700007K13Rik	-6.06945	0.00674685	1.13997
Mrps2	-5.12938	0.0149604	0.93222
Gm10134	-7.84989	0.00264007	0.707896
Ralgds	-2.22496	0.109416	0.967011
Gtf3c5	-4.98012	0.0176005	0.84712
Tsc1	-2.27473	0.109416	0.917231
Spaca9	-8.44571	0.00176005	0.693217
Ak8	-9.37414	0.000586682	1.33949
Gtf3c4	-4.39558	0.026694	0.831094
Ddx31	-5.56738	0.0108536	0.956792
Barhl1	-11.4376	0.000293341	0.205389
Ttf1	-3.41797	0.0504547	0.890567
Setx	-2.2741	0.105309	0.973051
Ntng2	-8.77442	0.00146671	0.624649
6530402F18Rik	-4.77107	0.0184805	0.985925
Med27	-5.20558	0.0161338	0.747027
Rapgef1	-4.05246	0.0322675	0.900799
Gm13420	-15.4522	0	0
Trub2	-4.36443	0.0269874	0.846499
Coq4	-4.58875	0.0217072	0.93617
Slc27a4	-3.71145	0.0425345	0.843368
Urm1	-3.69063	0.0413611	0.904551
Cercam	-6.46405	0.00586682	0.946325
Odf2	-1.50947	0.177178	0.987178
Gle1	-2.2622	0.100616	1.05073
Sptan1	-1.32276	0.194485	1.03945
Wdr34	-4.71666	0.0225873	0.75086
Set	-2.08842	0.120857	0.96009
Zdhhc12	-3.822	0.0346143	1.03005
Zer1	-1.48695	0.170431	1.06571
Tbc1d13	-4.50505	0.0261074	0.753637
Endog	-3.4614	0.0469346	0.951467
Spout1	-4.2364	0.0308008	0.783897
Kyat1	-4.67012	0.0199472	0.976746
1700084E18Rik	-7.67294	0.00293341	0.733703
Lrrc8a	-2.20824	0.103256	1.06733
Phyhd1	-2.4304	0.0812555	1.19083
Dolk	-3.15544	0.0545615	1.04026
Nup188	-5.40792	0.0149604	0.653439
Sh3glb2	-1.77675	0.146671	0.9925
Miga2	-3.11526	0.0616016	0.90537
Dolpp1	-3.97043	0.0334409	0.931328
Crat	-3.77661	0.0381344	0.935727
Gm16323	-11.5457	0.000293341	0.0899217
Ptpa	-2.6162	0.0844823	0.948823
Ier5l	-3.64046	0.0410678	0.965008
Cstad	-7.20136	0.00410678	0.721696
1700001O22Rik	-7.00255	0.00410678	0.921108
Ntmt1	-4.66443	0.0217072	0.860451
Asb6	-3.97388	0.0354943	0.841906
Prrx2	-6.59951	0.0049868	1.04505
Ptges	-5.33094	0.0117336	1.08098
Tor1b	-3.01851	0.0645351	0.935015
Tor1a	-3.40634	0.0501613	0.910618
BC005624	-2.65361	0.0803755	0.983306
Usp20	-3.61932	0.0475213	0.77559
Fnbp1	-0.620039	0.288354	1.17401
D330023K18Rik	-3.75442	0.038721	0.935904
Gpr107	-2.24927	0.10707	0.97397
Ncs1	-3.17936	0.0616016	0.841256
Hmcn2	-8.91169	0.00176005	0.222929
Ass1	-4.05354	0.0313875	0.939613
Fubp3	-3.23109	0.0589616	0.852712
Prdm12	-8.8742	0.00146671	0.52385
Exosc2	-4.9169	0.0196539	0.751194
Abl1	-3.71787	0.0419478	0.856989
Fibcd1	-5.67144	0.0102669	0.932787
Lamc3	-9.58157	0.000586682	1.1287
Aif1l	-5.48087	0.0105603	1.08292
Nup214	-3.44068	0.0492813	0.901799
Fam78a	-8.45652	0.00176005	0.682319
Plpp7	-4.42423	0.0252273	0.883966
Prrc2b	-1.72473	0.156644	0.949619
Gm13610	-10.3991	0.000586682	0.291962
Pomt1	-3.53888	0.0457612	0.910498
Uck1	-4.16818	0.0290408	0.937037
Swi5	-2.16972	0.11147	0.995428
Golga2	-3.48497	0.0492813	0.857502
Dnm1	-1.40418	0.180405	1.06645
Ciz1	-3.3604	0.0510414	0.931477
1110008P14Rik	-2.48169	0.087709	1.02928
Lcn2	-10.1989	0.000293341	1.49792
Ptges2	-4.04866	0.0319742	0.917769
Slc25a25	-3.42421	0.0519214	0.842986
Naif1	-8.10032	0.00205339	0.818618
Fam102a	-3.25184	0.0539748	0.959437
Dpm2	-3.45496	0.051628	0.820408
9430097D07Rik	-10.5951	0.000293341	1.08944
Pip5kl1	-7.66686	0.00381344	0.361303
St6galnac4	-4.19559	0.0293341	0.895115
St6galnac6	-4.76082	0.0234673	0.651532
Ak1	-3.3827	0.0513347	0.900906
Eng	-7.34181	0.00322675	0.92868
Fpgs	-5.17819	0.0149604	0.883373
Cdk9	-2.30855	0.107363	0.910741
Sh2d3c	-6.4324	0.00733353	0.656117
6330409D20Rik	-9.04786	0.00117336	0.670158
Ttc16	-6.4393	0.0049868	1.20559
Tor2a	-3.41218	0.048988	0.938919
Ptrh1	-7.40034	0.00352009	0.744405
Cfap157	-8.47097	0.00176005	0.667761
Stxbp1	-1.23412	0.202405	1.0705
Gm13524	-7.90938	0.00293341	0.496094
Fam129b	-6.46566	0.00674685	0.743086
Lrsam1	-4.75583	0.0199472	0.890989
Rpl12	-1.74664	0.138164	1.10882
Slc2a8	-3.48159	0.0475213	0.913352
Garnl3	-3.66709	0.0425345	0.88774
Ralgps1	-2.60505	0.088589	0.891496
Gm13528	-11.2279	0.000293341	0.42798
Angptl2	-7.48001	0.00352009	0.664428
Zbtb34	-5.29013	0.012907	0.984331
Zbtb43	-3.43482	0.050748	0.865353
Mvb12b	-3.43003	0.0510414	0.861826
Nron	-8.38475	0.00146671	1.01767
Gm13403	-15.4522	0	0
Gm13404	-6.8267	0.00410678	1.09743
C230014O12Rik	-12.3047	0.000293341	-0.742237
Pbx3	-3.93403	0.0366676	0.834843
Mapkap1	-2.89683	0.0724553	0.889718
Gapvd1	-1.69933	0.156351	0.97772
Hspa5	-0.749657	0.266647	1.1573
Rabepk	-3.63298	0.0442945	0.863367
Fbxw2	-2.23918	0.107656	0.976177
Psmd5	-4.39442	0.0269874	0.816495
Phf19	-8.01315	0.00205339	0.906302
Traf1	-6.07946	0.00645351	1.19408
AI182371	-8.30687	0.00176005	0.833095
Cntrl	-2.60226	0.0809622	1.02417
Rab14	-0.737302	0.268114	1.16174
Gsn	-3.05952	0.0563215	1.0904
Stom	-5.17765	0.0140804	0.971371
Ggta1	-4.97092	0.0155471	1.0353
Gm13446	-7.98928	0.00234673	0.737669
Dab2ip	-2.79964	0.0792021	0.858468
Ttll11	-6.01614	0.00968026	0.672531
Ndufa8	-2.07505	0.11939	0.991079
Morn5	-9.48927	0.000880023	0.637606
Lhx6	-6.97556	0.00528014	0.58561
Rbm18	-3.62154	0.0466412	0.800329
Mrrf	-5.37609	0.012907	0.898287
Gm13429	-15.4522	0	0
Ptgs1	-4.11095	0.0310942	0.895724
Olfr338	-15.4522	0	0
Olfr344	-10.5251	0.000586682	0.161837
Pdcl	-4.78666	0.0205339	0.818318
Rc3h2	-1.49722	0.170138	1.05792
Zbtb6	-4.33579	0.026694	0.89092
Zbtb26	-3.64194	0.0401877	0.994773
Rabgap1	-1.65337	0.160164	0.98892
Strbp	-0.311813	0.330302	1.2863
Gpr21	-4.90143	0.0193605	0.788368
Crb2	-4.18674	0.0255207	1.10488
Dennd1a	-1.07119	0.215899	1.14033
Gm13556	-15.4522	0	0
Lhx2	-1.96219	0.11499	1.15812
Gm27197	-9.46503	0.000586682	1.24719
Gm13589	-9.07378	0.00117336	0.643926
Nek6	-4.79466	0.0187738	0.939598
Psmb7	-2.55407	0.0874157	0.961723
Nr6a1	-5.37232	0.0134937	0.837937
Nr6a1os	-7.38319	0.00293341	1.02465
Olfml2a	-6.49352	0.00616016	0.846408
Wdr38	-6.57533	0.00557348	0.908821
Rpl35	-2.90011	0.0698152	0.939984
Arpc5l	-2.7181	0.0794955	0.934686
Golga1	-2.71193	0.0794955	0.940863
Scai	-2.36595	0.103256	0.909602
Ppp6c	-4.22137	0.026694	1.00538
Lrp1b	-0.457342	0.289821	1.32939
Arhgap15	-7.09014	0.00528014	0.470697
Gtdc1	-4.71359	0.0234673	0.698787
Zeb2	-0.520436	0.286594	1.28245
Zeb2os	-6.73574	0.00557348	0.748053
Gm13479	-9.9688	0.000880023	0.148783
Gm13481	-10.6909	0.000293341	0.990062
Acvr2a	-3.54359	0.0472279	0.860264
Orc4	-2.03793	0.12731	0.935538
Mbd5	-2.06677	0.121443	0.974755
Epc2	-2.58125	0.0847756	0.978781
Kif5c	-2.28597	0.109416	0.905988
Lypd6b	-6.38452	0.00733353	0.704088
Lypd6	-4.19491	0.0299208	0.867228
Mmadhc	-4.11707	0.0313875	0.87606
Gm13483	-5.33778	0.0132004	0.904211
Rnd3	-3.35522	0.0513347	0.928386
Rbm43	-5.76253	0.00968026	0.926481
Nmi	-5.87943	0.00850689	0.995846
Tnfaip6	-5.43426	0.012907	0.840066
Rif1	-1.67258	0.155177	1.01534
Neb	-6.72795	0.00469346	1.00379
Arl5a	-3.84294	0.0396011	0.814933
A430018G15Rik	-7.70845	0.00264007	0.85003
Cacnb4	-2.45253	0.0982693	0.894431
Stam2	-3.45335	0.0475213	0.9416
Fmnl2	-2.88891	0.0712819	0.921194
Prpf40a	-1.91647	0.133177	0.992005
Arl6ip6	-3.83038	0.0366676	0.93853
Rprm	-4.31207	0.0272807	0.88328
Galnt13	-5.23587	0.0173071	0.615429
Gm14033	-9.83212	0.000880023	0.288439
Kcnj3	-3.35694	0.0528014	0.886023
Nr4a2	-4.43047	0.023174	1.0002
BB557941	-11.4456	0.000586682	-0.80308
A930012O16Rik	-8.02643	0.00176005	1.11534
Gpd2	-2.04215	0.11675	1.05624
Gm33594	-11.1281	0.000293341	0.533119
Ermn	-4.68535	0.0205339	0.919688
Acvr1c	-4.18881	0.025814	1.08632
Gm13544	-15.4522	0	0
Acvr1	-3.99783	0.036081	0.79429
Upp2	-4.4876	0.0252273	0.82056
Gm13558	-15.4522	0	0
Ccdc148	-3.53989	0.0434145	0.985429
Pkp4	-2.94613	0.0645351	1.00741
Tanc1	-3.84179	0.0372543	0.904219
Wdsub1	-4.24112	0.0272807	0.954258
Baz2b	-1.48918	0.168671	1.07846
Gm13620	-8.10326	0.00176005	1.03805
2022-03-07	-1.37617	0.190378	1.01682
Cd302	-3.7777	0.036081	1.01449
Ly75	-9.52175	0.000586682	1.18955
Pla2r1	-15.4522	0	0
Rbms1	-3.08053	0.0616016	0.940101
Tank	-2.47524	0.0906424	0.988268
Psmd14	-3.35746	0.0522147	0.901628
Tbr1	-4.05448	0.0325609	0.88572
Slc4a10	-2.68684	0.0850689	0.86819
Dpp4	-10.3959	0.000586682	0.295244
Gm13561	-12.1457	0.000293341	-0.564256
Fap	-7.23265	0.00352009	0.912685
Ifih1	-5.68841	0.00909358	1.09088
Gca	-3.54389	0.0448812	0.933493
Kcnh7	-2.53246	0.0900557	0.940405
Fign	-6.02354	0.00938692	0.709519
Grb14	-4.4664	0.0281608	0.683078
Cobll1	-5.95453	0.00821355	0.971272
Slc38a11	-11.5628	0.000293341	0.071524
Scn3a	-2.94127	0.0730419	0.833633
Gm13595	-11.2304	0.000586682	-0.574702
Scn2a	-1.35456	0.180991	1.11138
Csrnp3	-3.28094	0.0586682	0.810044
Gm13619	-9.72824	0.000293341	1.97934
Galnt3	-8.71009	0.00205339	0.204171
Ttc21b	-3.56689	0.049868	0.758488
Scn1a	-2.14352	0.115576	0.969431
Gm13630	-9.91927	0.000586682	0.784383
Gm13629	-6.21858	0.0108536	0.304726
Scn9a	-5.96308	0.012027	0.412518
Scn7a	-5.532	0.00821355	1.3943
Xirp2	-11.597	0.000293341	0.0348288
Gm13601	-10.6645	0.000586682	0.0174639
B3galt1	-2.14021	0.11411	0.991167
Gm26743	-10.2937	0.000293341	1.40049
Stk39	-3.34665	0.0554415	0.825929
Cers6	-4.09422	0.0334409	0.807492
Nostrin	-10.266	0.000586682	0.428988
Spc25	-9.14138	0.000880023	0.990516
Lrp2	-8.17456	0.00176005	0.966301
Bbs5	-4.80659	0.0196539	0.861568
Klhl41	-8.78064	0.00146671	0.61836
Fastkd1	-3.54626	0.0445879	0.940586
Ppig	-1.7952	0.144617	0.994391
Ccdc173	-3.8001	0.0366676	0.968813
Phospho2	-4.28044	0.0290408	0.824732
Klhl23	-3.97364	0.0349076	0.866192
Ssb	-1.77473	0.14315	1.02957
Mettl5	-4.01941	0.0313875	0.973754
Gm13625	-7.1241	0.00469346	0.606561
Mettl5os	-6.97295	0.00410678	0.950797
Ubr3	-1.7827	0.154884	0.907949
Myo3b	-8.54261	0.00176005	0.595534
Erich2	-7.20445	0.00322675	1.06652
Gad1	-2.16147	0.108536	1.04216
Gm26558	-15.4522	0	0
Gorasp2	-3.16436	0.0607216	0.877019
Tlk1	-2.51497	0.0906424	0.948536
Gm13632	-15.4522	0	0
Mettl8	-4.34065	0.0261074	0.918111
Dcaf17	-2.16231	0.114403	0.96537
Cybrd1	-5.72641	0.00821355	1.19968
Dync1i2	-1.22975	0.203579	1.06653
Slc25a12	-2.28521	0.102669	0.998566
Hat1	-4.43413	0.0252273	0.874061
Metap1d	-2.06028	0.11851	1.01652
Dlx1as	-7.14322	0.00352009	1.00241
Dlx1	-5.64288	0.012907	0.63123
Dlx2	-6.89869	0.00469346	0.832612
Itga6	-0.548687	0.273394	1.32223
Gm13663	-10.6454	0.000293341	1.03728
Pdk1	-3.20798	0.0539748	1.00331
Rapgef4	-3.42836	0.0557348	0.736589
Rapgef4os2	-15.4522	0	0
Rapgef4os3	-10.6059	0.000586682	0.0782014
Map3k20	-5.42907	0.0117336	0.982768
Cdca7	-5.26201	0.0143737	0.857193
Sp3	-2.4104	0.0929891	1.01624
Sp3os	-5.40571	0.0117336	1.00615
Ola1	-2.56539	0.0888824	0.926393
Sp9	-6.68343	0.00616016	0.656092
Cir1	-3.24029	0.0566148	0.902103
Scrn3	-4.89434	0.0184805	0.862569
Gpr155	-3.50556	0.0481079	0.871672
D230022J07Rik	-4.86291	0.0170138	1.01333
Wipf1	-4.68371	0.0176005	1.14372
Chrna1	-9.71476	0.000586682	0.993091
Chrna1os	-7.01711	0.00440012	0.806978
Chn1os3	-7.29148	0.00352009	0.853657
Chn1	-0.591303	0.289821	1.19543
Chn1os1	-10.6127	0.000586682	0.0711849
Atf2	-2.41296	0.099736	0.912632
Atp5g3	-1.03279	0.218833	1.15926
Lnpk	-2.14098	0.117336	0.950171
Haglr	-15.4522	0	0
Mtx2	-3.76746	0.0398944	0.879788
2600014E21Rik	-7.00671	0.00528014	0.554377
Hnrnpa3	-0.27279	0.339689	1.2849
Nfe2l2	-3.32421	0.0513347	0.959411
Agps	-3.85563	0.0363743	0.924855
Ttc30b	-5.70869	0.00880023	1.11788
Ttc30a1	-6.84988	0.00469346	0.881551
Pde11a	-7.55656	0.00352009	0.587557
Rbm45	-5.428	0.0123203	0.913448
Osbpl6	-3.29109	0.0616016	0.729497
Prkra	-4.62475	0.0222939	0.861682
Fkbp7	-4.94397	0.0161338	1.00883
Plekha3	-4.23111	0.0272807	0.964272
Ttn	-6.37023	0.00616016	0.969936
Ccdc141	-0.919655	0.224993	1.23235
Sestd1	-3.41203	0.0522147	0.84704
Zfp385b	-5.15166	0.0193605	0.537957
Cwc22	-4.21808	0.0316808	0.761581
Ube2e3	-3.04354	0.0645351	0.909982
Itga4	-6.53468	0.00733353	0.553629
Cerkl	-8.10726	0.00176005	1.03402
Neurod1	-6.21683	0.00821355	0.708575
Itprid2	-2.55447	0.0882957	0.946869
Pde1a	-2.79813	0.0721619	0.994285
Dnajc10	-2.3057	0.106483	0.925465
Frzb	-5.18394	0.0102669	1.42075
Nckap1	-0.899062	0.243767	1.13732
Dusp19	-5.19971	0.0158404	0.779374
Nup35	-4.28919	0.0269874	0.921772
Zfp804a	-5.2155	0.0167204	0.685565
Zc3h15	-2.05449	0.117336	1.03667
Itgav	-1.65969	0.147844	1.09807
Gm13684	-7.66675	0.00234673	1.06185
Fam171b	-0.648722	0.276621	1.20526
Calcrl	-6.00337	0.00821355	0.922363
Tfpi	-8.18238	0.00234673	0.543396
Gm13710	-9.70389	0.000880023	0.419217
Ctnnd1	-3.1276	0.0633617	0.852385
Selenoh	-5.12069	0.0167204	0.780452
Tmx2	-2.12966	0.114696	0.994322
Med19	-3.95986	0.0308008	1.06054
Zdhhc5	-3.31967	0.0522147	0.939422
Clp1	-6.26916	0.00704019	0.878549
Ypel4	-4.60918	0.0255207	0.682245
Gm19426	-7.79737	0.00234673	0.9306
Serping1	-6.86578	0.00557348	0.617689
Ube2l6	-8.09964	0.00176005	1.0417
Timm10	-3.81003	0.0343209	1.0543
Slc43a1	-12.5057	0.000293341	-0.970985
Rtn4rl2	-15.4522	0	0
P2rx3	-15.4522	0	0
Ssrp1	-2.99816	0.0645351	0.955371
Tnks1bp1	-4.08169	0.0313875	0.911447
4930443O20Rik	-15.4522	0	0
Lrrc55	-5.79975	0.0114403	0.648209
Olfr259	-15.4522	0	0
Olfr1152	-9.45409	0.000586682	1.25831
Olfr1156	-9.78437	0.00117336	-0.0778681
Olfr73	-10.5802	0.000586682	0.104864
Olfr1175-ps	-15.4522	0	0
Olfr1220	-15.4522	0	0
Olfr1256	-8.19639	0.00234673	0.529295
Ptprj	-3.50508	0.0510414	0.786761
4933423P22Rik	-7.35468	0.00293341	1.05326
Nup160	-4.19353	0.0299208	0.868605
Fnbp4	-1.67467	0.154297	1.02146
Agbl2	-6.65856	0.0049868	0.985869
Mtch2	-1.05494	0.223526	1.10649
C1qtnf4	-0.916179	0.229979	1.2042
Ndufs3	-1.50954	0.164564	1.09365
Kbtbd4	-5.34604	0.0143737	0.773094
Ptpmt1	-3.41301	0.0481079	0.96424
Celf1	-0.901364	0.242886	1.14024
Rapsn	-7.67242	0.00293341	0.734227
Gm13778	-8.00925	0.00234673	0.717591
Psmc3	-2.08519	0.118803	0.988041
Slc39a13	-3.62642	0.0442945	0.869927
Spi1	-7.95833	0.00205339	0.961439
Mybpc3	-15.4522	0	0
Madd	-2.36735	0.104429	0.891898
Nr1h3	-6.47126	0.00528014	1.09111
Gm13783	-8.71277	0.00117336	1.00881
Acp2	-2.3137	0.100323	1.00344
Ddb2	-3.70355	0.0425345	0.851275
Pacsin3	-3.20748	0.0577882	0.905325
Arfgap2	-2.38927	0.0938692	1.02378
1110051M20Rik	-3.2582	0.051628	1.01721
Lrp4	-2.11539	0.101203	1.18917
Ckap5	-1.42122	0.181872	1.03772
Zfp408	-5.80014	0.011147	0.685295
Arhgap1	-4.10972	0.0319742	0.856686
Atg13	-4.21114	0.0340276	0.665431
Harbi1	-5.09128	0.0155471	0.914852
Ambra1	-3.66156	0.0428278	0.883363
Chrm4	-9.15774	0.00117336	0.558913
Mdk	-1.86847	0.119977	1.19061
Dgkz	-2.23229	0.11059	0.944285
Gm9821	-7.47601	0.00264007	1.08347
Creb3l1	-5.98793	0.00762687	1.04473
2900072N19Rik	-15.4522	0	0
Phf21a	-2.4765	0.0926958	0.954691
Large2	-15.4522	0	0
Pex16	-3.60799	0.0428278	0.936943
1700029I15Rik	-7.71147	0.00293341	0.694994
Mapk8ip1	-2.36073	0.0985626	0.981932
Cry2	-0.980514	0.226753	1.16024
D930015M05Rik	-10.6619	0.000293341	1.02014
Slc35c1	-5.53111	0.0108536	0.993096
Chst1	-0.750545	0.262247	1.18042
Syt13	-3.13818	0.0613083	0.889328
Prdm11	-6.0107	0.00938692	0.722379
Trp53i11	-5.79214	0.0117336	0.619306
Tspan18	-5.20302	0.0123203	1.13863
Cd82	-4.71208	0.0187738	1.02223
Alx4	-9.1093	0.000880023	1.023
Ext2	-3.42116	0.0481079	0.956096
Accs	-4.87376	0.0190672	0.83808
Accsl	-15.4522	0	0
Gm13889	-4.0498	0.0284541	1.08491
Alkbh3	-5.41082	0.012027	0.965412
Hsd17b12	-1.68408	0.146377	1.08807
Mir670hg	-5.69181	0.0108536	0.832224
Ttc17	-3.0116	0.0668818	0.890404
2810002D19Rik	-6.33258	0.00704019	0.815009
Api5	-3.75993	0.0422411	0.804865
Lrrc4c	-2.09918	0.119683	0.963408
4930445B16Rik	-11.8447	0.000293341	-0.233016
Gm10800	-7.81313	0.00205339	1.10741
B230118H07Rik	-3.44529	0.0472279	0.958588
Traf6	-4.98027	0.0170138	0.895882
Prr5l	-5.77898	0.00880023	1.04751
Commd9	-4.94967	0.0173071	0.90184
Ldlrad3	-3.78123	0.036081	1.01097
Gm13920	-10.2653	0.000293341	1.42964
Trim44	-1.91579	0.137577	0.945794
Fjx1	-0.0508209	0.341449	1.49941
Pamr1	-2.75798	0.0709886	1.05809
Slc1a2	3.92733	0.965092	3.97859
Gm13872	-4.49224	0.0252273	0.815918
Cd44	-4.54991	0.0193605	1.14009
Pdhx	-3.80592	0.0381344	0.906411
Apip	-4.4609	0.0208272	1.12379
Cat	-3.90633	0.0349076	0.93352
Abtb2	-4.43789	0.023174	0.992776
Nat10	-4.08908	0.0337342	0.800038
Caprin1	-1.57419	0.163978	1.03416
Lmo2	-6.12552	0.00704019	1.02241
Fbxo3	-2.83835	0.0706952	0.983684
Cd59b	-9.206	0.000880023	0.925053
Cd59a	-6.41873	0.00586682	0.991731
D430041D05Rik	-3.42772	0.0528014	0.815229
Gm13883	-15.4522	0	0
Hipk3	-3.69795	0.0457612	0.75138
Platr14	-7.60577	0.00264007	0.95317
Cstf3	-2.45517	0.0994427	0.874667
Tcp11l1	-3.16983	0.0548548	1.01813
Depdc7	-7.33449	0.00293341	1.07353
Qser1	-3.55211	0.0475213	0.84281
Prrg4	-7.80816	0.00205339	1.1124
Ccdc73	-7.72778	0.00293341	0.678606
Eif3m	-2.76079	0.0750953	0.974141
Rcn1	-4.54497	0.0211206	1.0195
Pax6	-1.666	0.139337	1.17726
Elp4	-3.282	0.0557348	0.882982
Immp1l	-5.20051	0.0152537	0.833021
Dnajc24	-4.26283	0.0293341	0.827842
BB218582	-7.00218	0.00381344	1.02839
Mpped2	-2.6341	0.0844823	0.930923
Arl14ep	-4.07918	0.0305075	0.954981
Kcna4	-4.23107	0.0322675	0.722122
Mettl15	-6.29054	0.00616016	1.04977
Kif18a	-6.92246	0.0049868	0.721322
Bdnf	-3.9798	0.0346143	0.872198
Lin7c	-2.93498	0.0677618	0.948178
Lgr4	-2.25386	0.101496	1.0465
Ccdc34	-2.38659	0.0906424	1.07693
Gm13936	-9.49017	0.000586682	1.22164
Bbox1	-6.09384	0.00704019	1.05415
Fibin	-6.9975	0.00410678	0.926174
Slc5a12	-15.4522	0	0
Ano3	-3.11093	0.0654151	0.823043
Muc15	-9.01533	0.00176005	0.118121
Olfr1307	-9.34629	0.00117336	0.367767
Lpcat4	-5.37885	0.0140804	0.770003
Nop10	-3.18116	0.0533881	1.0459
Slc12a6	-2.56184	0.0944559	0.842205
Emc4	-2.41991	0.0976826	0.935689
Katnbl1	-3.3931	0.0510414	0.898766
Emc7	-1.52173	0.159284	1.12851
Chrm5	-15.4522	0	0
Aven	-5.03711	0.0167204	0.864096
Ryr3	-4.24753	0.0319742	0.718829
Fmn1	-6.56364	0.00704019	0.583504
Grem1	-8.11987	0.00205339	0.798951
Scg5	-1.36762	0.182165	1.08899
Arhgap11a	-7.8903	0.00205339	1.02984
Gjd2	-8.28655	0.00234673	0.438528
A530058N18Rik	-6.45693	0.00762687	0.574956
C130080G10Rik	-10.9862	0.000586682	-0.317832
Aqr	-2.80382	0.073922	0.953825
Zfp770	-3.67158	0.0434145	0.853707
Dph6	-4.34565	0.0255207	0.9459
Gm13974	-8.14461	0.00205339	0.774054
Gm28492	-9.18581	0.000880023	0.945515
BC052040	-5.88419	0.0105603	0.679133
Meis2	-0.192326	0.325902	1.42514
2700033N17Rik	-7.46373	0.00352009	0.680772
G630016G05Rik	-6.36813	0.00674685	0.840795
Tmco5	-12.3619	0.000293341	-0.806909
D330050G23Rik	-7.02991	0.00440012	0.794139
Gm29340	-9.14101	0.000586682	1.57585
Spred1	-0.93024	0.23262	1.17367
Fam98b	-3.65213	0.0419478	0.922749
Rasgrp1	-1.93375	0.12995	1.01011
Gm13986	-11.7731	0.000293341	-0.155169
Thbs1	-8.37683	0.00176005	0.762622
Fsip1	-7.7023	0.00234673	1.02613
Gpr176	-7.54625	0.00322675	0.723442
1700054M17Rik	-10.1842	0.000293341	1.51303
Eif2ak4	-4.07173	0.0328542	0.855529
Srp14	-2.81178	0.0742153	0.940147
Bmf	-8.95278	0.00117336	0.766341
Bub1b	-10.8979	0.000586682	-0.225513
Pak6	-5.22715	0.0178938	0.576063
Ankrd63	-5.54907	0.0105603	1.01464
Plcb2	-8.9085	0.00117336	0.811104
Inafm2	-5.13853	0.0143737	0.980776
Ccdc9b	-4.96625	0.0184805	0.790618
Disp2	-3.35099	0.0604283	0.697335
Knstrn	-8.63713	0.00117336	1.08515
Ivd	-1.079	0.213259	1.15026
Bahd1	-4.89454	0.0196539	0.773566
Chst14	-6.76151	0.0049868	0.882685
Ccdc32	-4.56926	0.0234673	0.843197
Rpusd2	-7.6677	0.00293341	0.73897
Knl1	-7.54976	0.00176005	1.59438
Rad51	-8.39687	0.00146671	1.00546
Rmdn3	-4.3742	0.0269874	0.836723
Dnajc17	-4.76752	0.0184805	0.989468
Gm14137	-15.4522	0	0
Zfyve19	-4.92831	0.0187738	0.805861
Spint1	-8.76029	0.00176005	0.375882
Rhov	-7.23823	0.00352009	0.907094
Vps18	-4.2071	0.0290408	0.898095
Dll4	-11.031	0.000293341	0.635155
Chac1	-8.61305	0.00146671	0.787515
Ino80	-3.14006	0.0630683	0.846612
Exd1	-5.88726	0.00821355	1.03863
Chp1	-3.46063	0.0492813	0.881844
Oip5os1	-1.48193	0.171311	1.0633
Oip5	-7.26059	0.00410678	0.662263
Nusap1	-10.2457	0.000586682	0.449879
Ndufaf1	-4.49398	0.0225873	0.973653
Rtf1	-2.22582	0.11059	0.950758
Itpka	-3.07719	0.0639484	0.889504
Ltk	-5.94103	0.0108536	0.582689
Rpap1	-4.19739	0.0308008	0.822929
Tyro3	-3.06354	0.063655	0.909791
Mga	-1.23251	0.200939	1.08261
Mapkbp1	-3.80796	0.0393077	0.86065
Jmjd7	-6.48995	0.00528014	1.07238
Pla2g4b	-5.88713	0.00968026	0.801723
Sptbn5	-6.20133	0.00674685	1.00789
Ehd4	-7.3444	0.00410678	0.578155
Pla2g4e	-7.29976	0.00440012	0.523429
Vps39	-3.80707	0.0393077	0.861536
Tmem87a	-2.69694	0.0786154	0.971913
Ganc	-2.50145	0.0865356	1.02895
Capn3	-8.32902	0.00146671	1.07381
Zfp106	-2.30354	0.102669	0.980235
Snap23	-4.10233	0.0281608	1.04731
Lrrc57	-4.88564	0.0181872	0.894361
Haus2	-4.7079	0.0199472	0.938945
Stard9	-4.34398	0.0264007	0.898659
Cdan1	-3.7252	0.0463479	0.705749
Ttbk2	-2.89536	0.0701085	0.938681
AV039307	-5.47192	0.012907	0.802371
Ubr1	-2.42781	0.0929891	0.998823
Tmem62	-3.78108	0.037841	0.942397
Ccndbp1	-3.9176	0.0328542	1.0097
Lcmt2	-5.47784	0.0114403	0.97047
Adal	-4.92532	0.0187738	0.808855
Zscan29	-4.4828	0.0237606	0.911781
Tubgcp4	-3.09503	0.0633617	0.884954
Trp53bp1	-2.36823	0.101203	0.936305
Map1a	-1.74503	0.152831	0.964874
Ppip5k1	-2.00691	0.132004	0.91433
Ckmt1	-2.58777	0.0891757	0.89926
Strc	-10.846	0.000293341	0.828676
Catsper2	-5.6789	0.0102669	0.925321
Pdia3	-1.44754	0.180111	1.02542
Serinc4	-7.40686	0.00293341	1.00089
Serf2	-1.84393	0.138164	1.01152
Hypk	-3.67771	0.0422411	0.887102
Mfap1b	-4.22602	0.0296275	0.850314
Mfap1a	-3.74052	0.038721	0.949807
Wdr76	-5.30305	0.0114403	1.14542
Frmd5	-5.10029	0.0205339	0.504481
Gm14019	-8.66595	0.00117336	1.05607
Casc4	-1.67587	0.161338	0.95589
Ctdspl2	-2.21991	0.11147	0.945231
Eif3j1	-3.35652	0.049868	0.968912
Spg11	-4.17017	0.0287474	0.949693
B2m	-3.84877	0.0357876	0.955177
Sord	-6.04915	0.00762687	0.983426
Shf	-5.33613	0.0126137	0.971456
Gatm	-3.06942	0.0586682	1.02161
Spata5l1	-8.20286	0.00205339	0.715425
Slc30a4	-3.49629	0.0422411	1.06857
Bloc1s6os	-7.88558	0.00264007	0.672019
Bloc1s6	-5.39868	0.0149604	0.662685
Sqor	-6.04967	0.00792021	0.928462
Sema6d	-0.626528	0.269874	1.26308
Slc24a5	-2.91322	0.0803755	0.723653
Myef2	-2.89902	0.0809622	0.727367
Gm14004	-7.83039	0.00234673	0.897417
Ctxn2	-6.13169	0.00821355	0.793852
Slc12a1	-15.4522	0	0
Gm14002	-15.4522	0	0
Dut	-4.74224	0.0178938	1.0613
Fbn1	-6.50075	0.00762687	0.531053
Cep152	-5.55837	0.0108536	0.965813
Shc4	-6.82855	0.0049868	0.815477
Eid1	-1.74485	0.141977	1.07133
Secisbp2l	-2.19078	0.11059	0.985805
Cops2	-3.7437	0.0407744	0.872081
Galk2	-4.16495	0.0325609	0.775208
Fgf7	-7.81128	0.00293341	0.594695
Dtwd1	-5.73731	0.0105603	0.826202
Slc27a2	-8.80125	0.00176005	0.334517
Gabpb1	-4.44386	0.024934	0.881203
Gm27003	-8.06083	0.00205339	0.858349
Usp8	-2.89521	0.0724553	0.89133
Usp50	-6.07297	0.00821355	0.852653
Trpm7	-0.870727	0.249927	1.12965
Sppl2a	-2.34749	0.098856	0.990889
Ap4e1	-4.01958	0.0340276	0.857064
Blvra	-4.32926	0.025814	0.945808
Ncaph	-15.4522	0	0
Itpripl1	-7.67235	0.00234673	1.05622
1810024B03Rik	-6.00593	0.00821355	0.9198
Snrnp200	-3.01163	0.0645351	0.941898
Ciao1	-3.85249	0.0352009	0.975308
Tmem127	-3.22572	0.0595483	0.843798
Stard7	-2.84762	0.0774421	0.842901
Dusp2	-9.35377	0.000880023	0.775209
Adra2b	-10.6816	0.000293341	0.999668
Fahd2a	-4.68035	0.0208272	0.904226
Kcnip3	-2.68271	0.0789088	0.980772
Zfp661	-6.70056	0.00557348	0.783313
Mrps5	-1.32389	0.184805	1.11197
Mal	-2.49729	0.0836022	1.08286
[truncated: 17,586 more rows]

## Sheet: Cluster 4
	MGE	DR	MDGE
Xkr4	-2.96259	0.128859	-0.00666954
Gm19938	-1.62481	0.277818	0.222908
Sox17	-11.0415	0.000358938	0.333016
Mrpl15	-3.19856	0.106604	0.0308357
Lypla1	-4.74002	0.0384063	-0.0383385
Tcea1	-2.83857	0.130653	0.0974171
Rgs20	-4.27956	0.0588658	-0.193722
Gm16041	-7.67306	0.00717875	-0.557541
Atp6v1h	-1.20243	0.360373	0.269963
Oprk1	-2.17778	0.170495	0.374293
Npbwr1	-9.0835	0.00179469	0.0210143
Rb1cc1	-0.584893	0.48636	0.454984
4732440D04Rik	-3.81365	0.0681981	0.0600522
St18	-7.6834	0.00430725	0.169018
Pcmtd1	-0.675103	0.454415	0.462787
Gm26901	-4.57626	0.045944	-0.133011
Sntg1	-1.59921	0.291457	0.179366
Rrs1	-5.19498	0.0330223	-0.275702
Adhfe1	-8.74708	0.00251256	-0.124317
2610203C22Rik	-9.34054	0.000717875	1.08244
Vxn	-4.77289	0.0366116	-0.00218119
Mybl1	-9.12397	0.00251256	-0.505369
Vcpip1	-2.73814	0.150036	-0.00170037
Sgk3	-2.47979	0.169777	0.0783473
Mcmdc2	-4.74238	0.0391242	-0.0674097
Snhg6	-5.50957	0.0215363	0.0260875
Ppp1r42	-8.93222	0.00251256	-0.311365
Cops5	-2.58385	0.165829	0.00821503
Cspp1	-0.135684	0.572864	0.668035
Arfgef1	-1.51197	0.299713	0.226311
Cpa6	-7.9728	0.00394831	0.00366991
Prex2	-3.46181	0.0893754	0.0218484
A830018L16Rik	-1.64543	0.260948	0.292659
Sulf1	-3.64855	0.0717875	0.151201
Slco5a1	-2.39874	0.151113	0.327416
Ncoa2	-2.35415	0.189878	0.0425742
Gm29570	-15.4522	0	0
Tram1	-4.35533	0.0455851	0.0993389
Lactb2	-3.44529	0.0882986	0.0558552
Eya1	-6.09208	0.0168701	-0.204847
Gm9947	-8.78647	0.00215363	0.0582997
Msc	-9.74127	0.00107681	0.0899714
Kcnb2	-2.85537	0.117014	0.23968
Terf1	-3.15907	0.111989	-0.000750297
Sbspon	-6.96698	0.00753769	0.0806798
4930444P10Rik	-6.95045	0.0086145	-0.0953843
Rpl7	-2.24402	0.188083	0.166416
Rdh10	-4.91474	0.0376884	-0.185939
Gm28095	-11.0466	0.000717875	-0.67231
Stau2	-2.51381	0.174085	0.00817516
Gm7568	-8.01878	0.00430725	-0.168093
Ube2w	-2.99467	0.127782	-0.0266427
Eloc	-2.96619	0.128141	-0.00220508
Tmem70	-4.52015	0.0473798	-0.121267
Ly96	-10.9216	0.000358938	0.458545
Jph1	-3.56283	0.0915291	-0.113545
Gdap1	-1.58184	0.284996	0.229079
Gm28784	-9.45694	0.00107681	0.379307
Pi15	-9.46264	0.00143575	-0.0415185
Gm28154	-7.42833	0.005743	0.0101235
Gm16070	-5.74027	0.0208184	-0.155955
Crispld1	-5.07446	0.034458	-0.216487
Gm28756	-6.03003	0.0165111	-0.111682
Gm15825	-9.93368	0.000358938	1.47849
Tfap2d	-15.4522	0	0
Tfap2b	-12.0304	0.000358938	-0.727702
Mcm3	-10.246	0.000717875	0.15843
6720483E21Rik	-8.01783	0.00323044	0.247885
Paqr8	-4.44424	0.045944	-0.000929999
Efhc1	-10.9234	0.000717875	-0.543238
Tram2	-11.6411	0.000358938	-0.303756
Tmem14a	-4.25538	0.0549174	-0.0693704
Gsta3	-6.74096	0.0100503	-0.107744
Gm28836	-8.97753	0.00179469	0.128234
Kcnq5	-2.17146	0.211773	0.0678366
Rims1	-1.66216	0.288227	0.132492
Gm27028	-15.4522	0	0
Gm29107	-7.07725	0.0100503	-0.44493
Ogfrl1	-2.58987	0.162958	0.0273997
B3gat2	-4.1576	0.0613783	-0.132012
Smap1	-2.88087	0.134602	0.0121604
Sdhaf4	-4.9124	0.0362527	-0.127569
Fam135a	-3.21514	0.109835	-0.0288189
Col9a1	-15.4522	0	0
Col19a1	-5.42966	0.0236899	-0.0314319
Lmbrd1	-1.94335	0.235463	0.14298
Adgrb3	0.578574	0.723977	1.04455
Gm9898	-15.4522	0	0
Phf3	-0.778176	0.437545	0.41429
Ptp4a1	-7.08175	0.00646088	0.187967
Khdrbs2	-2.2726	0.187365	0.143345
Gm5415	-6.95811	0.00825556	-0.0416697
Gm37724	-8.71373	0.00251256	-0.0906434
Prim2	-6.25281	0.0143575	-0.133182
Rab23	-3.63189	0.0839914	-0.0586452
Bag2	-7.29171	0.005743	0.147251
Zfp451	-1.84953	0.25664	0.112565
Bend6	-3.99049	0.0664034	-0.0783712
Dst	0.0164716	0.614501	0.718972
Gm26788	-7.80553	0.00394831	0.171827
Gm37233	-5.20357	0.0315865	-0.220169
Ccdc115	-5.04406	0.034458	-0.186072
Imp4	-4.56728	0.0427136	-0.0188499
Ptpn18	-7.65364	0.005743	-0.216117
Gm28417	-15.4522	0	0
Amer3	-5.07712	0.0305097	-0.0435817
Arhgef4	-2.31754	0.187724	0.0956389
Gm38336	-8.00677	0.00358938	0.107006
Fam168b	-2.38906	0.181263	0.0746446
Plekhb2	-2.45947	0.166547	0.126378
1110002O04Rik	-8.63875	0.0028715	-0.20762
Hs6st1	-3.70515	0.0760948	0.0105204
Gm33280	-9.17051	0.00215363	-0.330117
Uggt1	-2.7789	0.147523	-0.0181015
Neurl3	-10.3896	0.000358938	1.01057
Arid5a	-6.67781	0.00897344	0.119041
4930403P22Rik	-7.05372	0.00789663	-0.073418
Kansl3	-2.33864	0.188083	0.0717838
Lman2l	-1.87599	0.252692	0.108473
Cnnm4	-5.07253	0.0308686	-0.0558688
Cnnm3	-3.56046	0.0890165	-0.0710207
Gm38033	-10.1217	0.000358938	1.28602
Ankrd23	-5.94426	0.0154343	0.071505
Ankrd39	-5.11953	0.0294329	-0.0341916
Sema4c	-5.06155	0.0265614	0.171927
D430040D24Rik	-9.99806	0.00107681	-0.172298
Cox5b	-1.73671	0.254487	0.237549
Actr1b	-1.65772	0.282484	0.165971
Gm33533	-6.7051	0.0111271	-0.218638
Zap70	-10.2338	0.00107681	-0.414012
Tmem131	-2.21605	0.207107	0.055381
Gm38115	-4.80276	0.0369706	-0.0461509
Vwa3b	-11.2073	0.000717875	-0.841464
Gm37020	-7.60572	0.005743	-0.167987
Inpp4a	-1.5873	0.298995	0.154442
Coa5	-4.82027	0.0394831	-0.158528
Unc50	-3.39727	0.0979899	-0.0463498
Mgat4a	-3.03407	0.118449	0.0433501
2010300C02Rik	-0.872719	0.423546	0.366655
Tsga10	-2.62305	0.159727	0.0231001
Gm26805	-7.11335	0.00825556	-0.19736
Lipt1	-7.10007	0.00825556	-0.184033
Mitd1	-5.01506	0.0323044	-0.0639441
Mrpl30	-3.81433	0.0692749	0.0367752
Txndc9	-2.87841	0.131012	0.0536136
Eif5b	-1.37546	0.320531	0.265946
Rev1	-1.36141	0.329146	0.241736
Gm37062	-10.1903	0.00107681	-0.369346
Aff3	-3.37831	0.100861	-0.0690547
Gm16150	-9.23837	0.00251256	-0.621269
Gm16152	-4.47747	0.0473798	-0.0785627
Lonrf2	-2.49564	0.167983	0.0778236
Chst10	-3.17908	0.103015	0.0997278
Pdcl3	-4.72629	0.0398421	-0.077545
Npas2	-3.73203	0.0782484	-0.0566332
Rpl31	-2.30945	0.186648	0.11203
Tbc1d8	-2.51321	0.168342	0.0571725
Cnot11	-4.38383	0.0491744	-0.0385191
Gm15832	-7.72749	0.00538406	-0.197204
Rnf149	-4.22704	0.0603015	-0.175942
Creg2	-3.40707	0.0947595	-0.00779706
D930019O06Rik	-12.386	0.000358938	-1.12534
1700066B17Rik	-15.4522	0	0
Map4k4	-1.85291	0.249103	0.152191
Il1r2	-11.6489	0.000358938	-0.312132
Gm16894	-4.88082	0.0384063	-0.179221
Il1r1	-8.41031	0.00358938	-0.299204
Il1rl2	-8.27128	0.00251256	0.355397
Slc9a4	-15.4522	0	0
Slc9a2	-5.84408	0.0190237	-0.129838
Mfsd9	-7.67175	0.00538406	-0.141207
Gm29260	-12.2826	0.000358938	-1.00854
Gm28175	-8.52637	0.00215363	0.320753
Pantr1	-3.97256	0.0613783	0.0530962
Gm20646	-5.97594	0.0179469	-0.177811
Pou3f3	-2.27916	0.174085	0.242848
Pantr2	-8.34436	0.00251256	0.281795
Dalir	-8.02899	0.00394831	-0.0528385
Mrps9	-3.15429	0.11163	0.00866128
Gpr45	-3.10401	0.116655	-0.00457558
Tgfbrap1	-3.57268	0.0847093	-0.011695
8430432A02Rik	-7.87718	0.00323044	0.389312
AI597479	-5.28774	0.0290739	-0.184828
Fhl2	-5.69364	0.0215363	-0.15818
Nck2	-5.27342	0.0244078	0.0818769
Ecrg4	-8.18543	0.00358938	-0.0727424
Gm29155	-10.276	0.00107681	-0.457427
Gm29156	-8.76754	0.00215363	0.0774091
Uxs1	-2.68671	0.154702	0.00554956
Tpp2	-1.89638	0.237258	0.179002
Mettl21c	-6.73854	0.0111271	-0.252161
Gm8251	-9.588	0.00107681	0.246061
Tex30	-7.2565	0.00825556	-0.340976
Poglut2	-5.80317	0.0218952	-0.291686
Bivm	-3.98596	0.0660445	-0.066023
Ercc5	-3.07198	0.114501	0.0543509
Gulp1	-4.21124	0.0466619	0.209801
Col3a1	-9.92461	0.00107681	-0.0971786
Col5a2	-7.60213	0.00394831	0.376181
Wdr75	-3.37863	0.0958363	0.00435218
Slc40a1	-8.87301	0.00179469	0.233902
Dnah7b	-7.73101	0.00538406	-0.200734
Dnah7c	-9.83661	0.00143575	-0.422322
Slc39a10	-1.59381	0.281407	0.235385
Gm28151	-5.37026	0.022972	0.072422
Gm28826	-15.4522	0	0
4933411E06Rik	-9.45914	0.00143575	-0.0379557
Tmeff2	-2.31897	0.170136	0.236136
Gm28322	-9.69333	0.00107681	0.138829
Gm28320	-3.22934	0.0922469	0.208737
Gm29325	-5.4903	0.0208184	0.0942804
9330175M20Rik	-9.00287	0.00251256	-0.382811
Cavin2	-6.29481	0.0104092	0.288683
Nabp1	-5.00463	0.0323044	-0.0535037
Myo1b	-1.74186	0.259153	0.206181
Gm29453	-6.25354	0.0129218	0.0180911
Gm28323	-6.6656	0.0118449	-0.269247
Stat4	-8.29751	0.00323044	-0.033584
Gm31812	-10.5136	0.000717875	-0.117452
Stat1	-4.92716	0.0312276	0.0729223
Gls	0.455339	0.703877	0.961937
Nab1	-4.10789	0.0495334	0.227037
Nemp2	-5.98848	0.0139986	0.168084
Mfsd6	-2.32263	0.178751	0.161213
Gm29670	-9.24719	0.00179469	-0.144791
Inpp1	-3.40866	0.0890165	0.0808163
Hibch	-4.1803	0.0563532	-0.0314958
1700019D03Rik	-5.26954	0.028715	-0.14869
Mstn	-15.4522	0	0
Pms1	-5.09693	0.0294329	-0.0115673
Ormdl1	-6.794	0.00897344	0.00257573
Osgepl1	-4.31771	0.0513281	-0.0342087
Asnsd1	-5.29471	0.0269203	-0.0807757
Dnah7a	-7.40427	0.00466619	0.333833
Stk17b	-10.0336	0.00107681	-0.208696
Hecw2	-1.79123	0.269562	0.100001
Ccdc150	-9.72451	0.000717875	0.692003
Gtf3c3	-3.06765	0.120603	-0.0162253
Pgap1	-1.86943	0.247308	0.146104
Ankrd44	-5.50229	0.0222541	-0.0139331
Sf3b1	0.577114	0.754128	0.984228
Coq10b	-3.38236	0.0958363	0.000618755
Hspd1	-2.45993	0.170136	0.0951612
Hspe1	-2.96447	0.122039	0.0699025
Mob4	-2.98306	0.119526	0.0813172
Rftn2	-9.83036	0.00107681	-0.000911687
Gm10561	-10.4426	0.000717875	-0.0440742
Mars2	-4.68145	0.0405599	-0.0584371
Plcl1	-4.67901	0.0380474	0.0362591
Satb2	-6.81081	0.00933238	-0.0708511
9130024F11Rik	-5.69039	0.0183058	0.0795325
1700066M21Rik	-6.10869	0.0132807	0.123642
Tyw5	-4.74561	0.0405599	-0.122643
Maip1	-4.49943	0.045944	-0.0561453
Spats2l	-3.19826	0.115219	-0.0809737
Kctd18	-3.50287	0.0908112	-0.0422119
Sgo2a	-8.43373	0.0028715	-0.000887235
Aox1	-8.61319	0.00215363	0.233196
Aox3	-12.2603	0.000358938	-0.983435
Aox4	-8.39627	0.0028715	0.0368571
Aox2	-9.07439	0.00251256	-0.455172
Bzw1	-2.52801	0.16547	0.0671884
Clk1	0.0160456	0.624551	0.695142
Ppil3	-4.7129	0.0409189	-0.102617
Nif3l1	-5.86084	0.0193826	-0.173579
Orc2	-3.69679	0.0800431	-0.0540955
Gm15834	-6.37106	0.0132807	-0.139169
Fam126b	-1.02075	0.376167	0.389768
Ndufb3	-2.69092	0.142139	0.123529
Cflar	-7.08334	0.00753769	-0.0360114
Casp8	-8.9409	0.00215363	-0.0977534
Trak2	-3.32545	0.103733	-0.0566857
Stradb	-3.89763	0.0710696	-0.0834483
Tmem237	-4.53362	0.0448672	-0.0561322
G730003C15Rik	-8.50151	0.00394831	-0.528625
Mpp4	-7.44498	0.00538406	0.0865182
Als2	-4.95966	0.0337401	-0.0712372
Cdk15	-9.01212	0.00215363	-0.169783
Fzd7	-8.7889	0.00215363	0.0558442
Gm973	-9.39379	0.00143575	0.0284137
Sumo1	-3.05458	0.114142	0.0762762
Nop58	-3.12539	0.109476	0.0656753
Bmpr2	-1.84351	0.245154	0.184643
Fam117b	-2.89202	0.132448	0.0242759
Ica1l	-4.24324	0.0581479	-0.139687
Wdr12	-2.59635	0.153266	0.109369
Carf	-2.62642	0.153625	0.0759276
Nbeal1	-1.6532	0.271357	0.228459
Cyp20a1	-6.60255	0.0111271	-0.115863
Abi2	-0.48276	0.509691	0.489523
Raph1	-1.81171	0.249103	0.193397
Icos	-12.0033	0.000358938	-0.697806
Pard3b	-6.43899	0.0107681	0.0953334
Pard3bos1	-7.03995	0.00646088	0.229888
Nrp2	-1.66697	0.18234	0.788246
Gm29083	-15.4522	0	0
Gm4208	-10.8739	0.000717875	-0.491573
Ino80d	-2.03614	0.222541	0.131614
Ino80dos	-4.95738	0.0362527	-0.172579
Gm20342	-2.57251	0.155061	0.116416
Ndufs1	-2.16464	0.215363	0.0504032
Eef1b2	-2.73816	0.139268	0.105722
Gpr1	-8.08165	0.00251256	0.546247
Zdbf2	-1.48289	0.277459	0.366705
Adam23	-0.107446	0.572505	0.697178
Dytn	-15.4522	0	0
Mdh1b	-9.72952	0.00143575	-0.313084
Fastkd2	-3.88607	0.0732233	-0.114956
Klf7	-2.03158	0.211414	0.21017
Creb1	-2.74449	0.139986	0.091977
Mettl21a	-5.42209	0.0244078	-0.066923
2810408I11Rik	-8.4145	0.00251256	0.211133
Ccnyl1	-3.84422	0.0768126	-0.142129
Fzd5	-7.21031	0.00717875	-0.0929933
Plekhm3	-2.90928	0.135319	-0.0239279
D630023F18Rik	-6.55173	0.0100503	0.0819063
Idh1	-5.85101	0.0165111	0.0675766
Pikfyve	-2.25127	0.202441	0.0530402
Pth2r	-8.92103	0.00251256	-0.300049
Map2	0.791794	0.766691	1.17507
Gm10558	-7.05852	0.0086145	-0.203757
Unc80	0.407179	0.687365	0.948022
Rpe	-3.26945	0.109835	-0.0831364
Kansl1l	-3.05548	0.122398	-0.0253669
Acadl	-7.9605	0.00466619	-0.22496
Myl1	-7.9618	0.00358938	0.15223
Lancl1	-1.95387	0.233309	0.145718
Erbb4	-2.20671	0.15865	0.449244
Gm16076	-8.75852	0.00251256	-0.135864
Gm29113	-9.22925	0.00215363	-0.389636
Ikzf2	-3.55443	0.0628141	0.437984
Gm29112	-9.42034	0.00179469	-0.320469
Gm28112	-7.04838	0.00538406	0.484467
Spag16	-11.7552	0.000358938	-0.426907
Vwc2l	-4.53161	0.0391242	0.143474
Bard1	-7.06648	0.00610194	0.285747
Abca12	-15.4522	0	0
Atic	-4.9411	0.034458	-0.0830371
Fn1	-6.61248	0.00897344	0.184521
Apol7d	-10.7823	0.000717875	-0.39613
Mreg	-9.47289	0.00143575	-0.0519262
Pecr	-5.84269	0.0154343	0.173203
Tmem169	-5.73033	0.0201005	-0.0953855
Xrcc5	-4.71567	0.0394831	-0.053865
2022-03-04	-4.49222	0.0473798	-0.0933241
Smarcal1	-4.36344	0.0480976	0.0138161
Gm39662	-9.05826	0.00179469	0.0465672
Rpl37a	-2.01436	0.218593	0.17922
Igfbp2	-6.13676	0.0143575	-0.016938
Igfbp5	-4.97208	0.0333812	-0.0682355
6030407O03Rik	-10.104	0.000717875	0.304154
Tns1	-5.14093	0.0319454	-0.173779
Cxcr2	-8.41777	0.00323044	-0.154729
Arpc2	-1.7577	0.255922	0.20844
Aamp	-3.04603	0.125628	-0.0534973
Pnkd	-2.89432	0.130653	0.0416526
Tmbim1	-4.76931	0.0369706	-0.0126811
Gm29358	-5.77518	0.0193826	-0.0878189
Catip	-9.17923	0.00215363	-0.338946
Slc11a1	-9.31947	0.00143575	0.103834
Ctdsp1	-6.78607	0.00933238	-0.0460541
Usp37	-3.36667	0.097631	-0.0104555
Cnot9	-5.16329	0.0279971	-0.0058296
Plcd4	-7.74204	0.00394831	0.235628
Zfp142	-3.37164	0.100144	-0.0520828
Bcs1l	-3.8316	0.0743001	-0.0815317
Rnf25	-4.28439	0.0520459	-0.0209137
Stk36	-6.66264	0.0111271	-0.176083
Ttll4	-3.72676	0.0771716	-0.0313671
Cyp27a1	-9.59887	0.00107681	0.235004
Wnt6	-10.1478	0.000717875	0.259205
Wnt10a	-6.93303	0.00681981	0.259112
Cdk5r2	-2.9996	0.120962	0.0475483
Cfap65	-6.75864	0.0100503	-0.125471
Ihh	-9.86908	0.00107681	-0.0404476
Nhej1	-7.18534	0.00789663	-0.205447
Slc23a3	-10.558	0.000717875	-0.163383
Cnppd1	-3.88265	0.0703518	-0.0538216
Retreg2	-2.20105	0.2028	0.100702
Zfand2b	-4.85292	0.0348169	-0.00975054
Abcb6	-4.24801	0.0513281	0.0355201
Atg9a	-2.15523	0.208184	0.108731
Ankzf1	-3.44385	0.0965542	-0.0716502
Glb1l	-6.38179	0.0139986	-0.225858
Stk16	-3.37636	0.0972721	-0.0148304
Tuba4a	-1.70666	0.269921	0.182658
Dnajb2	-4.01861	0.0610194	0.0154904
Ptprn	0.397629	0.68916	0.93471
Gm28294	-11.8451	0.000358938	-0.524623
Resp18	-3.4906	0.0825556	0.107557
Dnpep	-4.07809	0.0595836	-0.00966218
Des	-15.4522	0	0
Speg	-1.72727	0.269921	0.162044
Gm15178	-8.77211	0.0028715	-0.342225
Gmppa	-4.25053	0.0545585	-0.0550595
Asic4	-3.93975	0.0681981	-0.066089
Chpf	-3.32522	0.100503	-0.0108141
Obsl1	-5.43043	0.0226131	0.0349154
Tmem198	-3.79539	0.0739411	-0.0383222
Inha	-2.6029	0.155061	0.0860265
Stk11ip	-4.72883	0.040201	-0.0930205
Slc4a3	-0.458933	0.510409	0.51132
Gm17751	-15.4522	0	0
Gm816	-10.3888	0.000358938	1.01135
Epha4	-0.753285	0.399856	0.569129
Sgpp2	-5.2646	0.0254846	0.028429
Farsb	-3.79711	0.0728643	-0.018879
BC035947	-11.0792	0.000358938	0.293464
Acsl3	-1.70593	0.257717	0.250128
Utp14b	-4.75905	0.0427136	-0.210724
Kcne4	-11.469	0.000358938	-0.119255
Scg2	-1.06059	0.323403	0.567957
Ap1s3	-8.85007	0.00179469	0.257082
Wdfy1	-3.12945	0.115219	-0.0121501
Mrpl44	-4.91429	0.0348169	-0.0711641
Serpine2	-1.35764	0.295047	0.403289
9830004L10Rik	-10.5805	0.000717875	-0.18667
Cul3	-2.43385	0.180905	0.0327024
Dock10	-1.72501	0.246949	0.292628
Nyap2	-2.1501	0.20603	0.128862
Irs1	-5.65224	0.0179469	0.146298
Gm9747	-15.4522	0	0
Rhbdd1	-6.80915	0.00825556	0.107681
Gm28940	-9.18598	0.00179469	-0.0827562
Col4a4	-11.1022	0.000358938	0.269261
Col4a3	-11.4779	0.000358938	-0.128692
C430014B12Rik	-10.1941	0.000717875	0.211739
Mff	-2.03184	0.225413	0.117417
Gm28941	-6.63852	0.0107681	-0.104604
Agfg1	-2.13803	0.209261	0.118485
A030005L19Rik	-10.0365	0.00107681	-0.211675
A030014E15Rik	-15.4522	0	0
Sphkap	-2.89898	0.109476	0.292115
Pid1	-2.52826	0.14537	0.253786
Dner	-2.15784	0.150395	0.575212
Trip12	-1.08216	0.388011	0.28363
Fbxo36	-6.56552	0.0100503	0.0680814
Slc16a14	-6.39012	0.0118449	0.00680007
Sp110	-12.2856	0.000358938	-1.01194
Sp140	-7.74008	0.00538406	-0.20985
Sp100	-11.0286	0.000358938	0.346585
A630001G21Rik	-15.4522	0	0
Cab39	-2.30556	0.194185	0.0588107
Itm2c	0.466232	0.677674	1.02756
4933407L21Rik	-5.92208	0.0168701	-0.034605
Gpr55	-7.4267	0.00717875	-0.310157
Spata3	-15.4522	0	0
2810459M11Rik	-8.89168	0.00251256	-0.270379
Psmd1	-2.30421	0.189878	0.0925203
Htr2b	-8.13552	0.00358938	-0.0225104
Armc9	-1.87376	0.25664	0.0883301
B3gnt7	-15.4522	0	0
Gm28626	-15.4522	0	0
Ncl	-1.07647	0.374372	0.340943
C130036L24Rik	-4.82133	0.0358938	-0.0220798
Ptma	-1.86276	0.226131	0.281921
Pde6d	-4.65253	0.0423546	-0.0919707
Cops7b	-3.33559	0.10481	-0.0817234
Nppc	-7.70615	0.005743	-0.26887
Dis3l2	-2.76633	0.144293	0.0264119
Gm29055	-6.59391	0.0118449	-0.197399
Gm29374	-15.4522	0	0
Ecel1	-5.83077	0.0161522	0.119557
Prss56	-10.2185	0.000717875	0.186639
Eif4e2	-3.54495	0.0857861	-0.00218322
Efhd1	-8.02244	0.00358938	0.0912452
Gigyf2	-1.88981	0.248026	0.121533
Kcnj13	-5.60333	0.0215363	-0.0677766
Snorc	-8.60865	0.0028715	-0.177252
Ngef	-1.02593	0.396985	0.306873
Neu2	-7.85417	0.005743	-0.417615
Inpp5d	-6.84193	0.00897344	-0.0454743
Atg16l1	-1.74097	0.269203	0.152187
Sag	-5.14563	0.0279971	0.0118388
Dgkd	-1.95314	0.237617	0.120055
Usp40	-1.9057	0.237258	0.169681
Ugt1a7c	-15.4522	0	0
Dnajb3	-8.50239	0.00394831	-0.529516
Mroh2a	-9.85302	0.00143575	-0.439075
Hjurp	-2.32759	0.193108	0.044797
Glrp1	-15.4522	0	0
Arl4c	-5.52273	0.0240488	-0.146286
Sh3bp4	-5.70806	0.0208184	-0.123713
Agap1	-2.06596	0.220029	0.118172
4933400F21Rik	-8.6785	0.00323044	-0.417647
Gbx2	-11.1594	0.000358938	0.209047
Asb18	-7.43824	0.00681981	-0.247745
Ackr3	-6.01958	0.0136396	0.174415
Gm28723	-15.4522	0	0
Cops8	-2.82545	0.139986	0.0110032
Col6a3	-6.65329	0.00646088	0.617545
Mlph	-15.4522	0	0
Lrrfip1	-2.18096	0.198134	0.154378
Ramp1	-2.26905	0.188442	0.138626
Ube2f	-3.72457	0.0760948	-0.00890724
Scly	-5.9855	0.017229	-0.128483
Espnl	-15.4522	0	0
Erfe	-10.3331	0.000717875	0.0687547
Ilkap	-3.48823	0.0915291	-0.0389365
Hes6	-6.87192	0.00825556	0.0447595
Per2	-3.33912	0.0994257	-0.00918013
Traf3ip1	-4.31707	0.0545585	-0.121623
Asb1	-5.13928	0.0283561	-0.000188361
Gm29100	-15.4522	0	0
Twist2	-9.78454	0.00143575	-0.369183
Gm29101	-11.6785	0.000358938	-0.34399
Hdac4	-2.85432	0.135678	0.0272148
Ndufa10	-2.104	0.217875	0.0943223
Cops9	-4.01208	0.0592247	0.0650896
Gm29483	-15.4522	0	0
Gpc1	-3.70176	0.0739411	0.055333
Gm29480	-7.78836	0.00538406	-0.258368
Ankmy1	-6.13674	0.0132807	0.0955503
Dusp28	-6.1494	0.0139986	0.00691947
5033417F24Rik	-7.04447	0.00717875	0.0733595
Rnpepl1	-3.3877	0.101579	-0.0886772
9430060I03Rik	-6.38613	0.0104092	0.197207
Capn10	-4.37461	0.0520459	-0.111176
Kif1a	-0.953547	0.406676	0.344463
Sned1	-7.67038	0.00466619	0.0666225
Mterf4	-4.41598	0.0498923	-0.09159
Gm28535	-7.5122	0.00610194	-0.161537
Pask	-5.08988	0.0305097	-0.0563567
Ppp1r7	-2.13295	0.209261	0.123561
Hdlbp	-2.07774	0.228643	0.0509876
2022-09-02	-4.72139	0.0366116	0.0493453
Farp2	-5.47506	0.0211773	0.0848777
Stk25	-2.08491	0.2229	0.0805166
Bok	-5.09104	0.0308686	-0.0743859
Thap4	-4.07459	0.0628141	-0.0823278
Atg4b	-3.74989	0.0786073	-0.081094
Dtymk	-3.5952	0.0743001	0.154933
Ing5	-4.79485	0.0348169	0.0483577
D2hgdh	-4.93483	0.0348169	-0.0917105
Neu4	-8.00713	0.00394831	-0.0308556
Fam174a	-3.24752	0.102656	0.0363125
St8sia4	-4.31461	0.051687	-0.0411619
Slco4c1	-6.69489	0.0104092	-0.112198
Panct2	-6.67323	0.00969131	0.0126029
D1Ertd622e	-3.63403	0.0796841	0.0151659
Ppip5k2	-1.96937	0.227566	0.166173
Gin1	-3.07694	0.117373	0.013652
Pam	-2.16078	0.208543	0.100689
B230216N24Rik	-2.57547	0.15542	0.110128
Gm7967	-10.6874	0.000358938	0.70252
Cntnap5b	-5.29352	0.0283561	-0.154549
Gm28187	-15.4522	0	0
Cdh20	-7.24834	0.00717875	-0.131155
Rnf152	-5.99051	0.0168701	-0.103128
Gm17634	-9.88862	0.00107681	-0.0604033
Pign	-3.32184	0.102297	-0.0329707
Gm28404	-8.19071	0.00430725	-0.34109
Relch	-1.53084	0.304379	0.185159
Tnfrsf11a	-6.97513	0.00969131	-0.290048
Gm7160	-10.3226	0.00107681	-0.505347
Zcchc2	-4.03891	0.0595836	0.0295313
Phlpp1	-3.74295	0.0786073	-0.0741563
Bcl2	-2.31953	0.174803	0.196535
Kdsr	-2.62087	0.154702	0.0714013
Vps4b	-2.95216	0.133884	-0.0514238
Serpinb8	-9.42928	0.00143575	-0.00763185
Cdh7	-2.64513	0.145011	0.140464
Cdh19	-8.5548	0.00251256	0.0696974
Gm29088	-8.60649	0.00251256	0.017564
Dsel	-2.17083	0.20603	0.108129
9330185C12Rik	-6.86423	0.00717875	0.254099
Cntnap5a	-1.23919	0.322685	0.392562
Tsn	-2.35742	0.180187	0.114884
Nifk	-5.26954	0.0265614	-0.0362253
Clasp1	-1.48553	0.309763	0.205175
2900060B14Rik	-5.63363	0.0222541	-0.145411
Tfcp2l1	-10.2646	0.00107681	-0.445686
Gli2	-15.4522	0	0
Gm29455	-15.4522	0	0
Inhbb	-9.30938	0.00143575	0.114063
Ralb	-4.5542	0.0373295	0.188611
Gm27184	-15.4522	0	0
Tmem185b	-5.33181	0.0251256	-0.0183765
Epb41l5	-5.30631	0.0265614	-0.0730209
Ptpn4	-2.75879	0.139268	0.0850886
Tmem177	-6.75914	0.00897344	0.0375196
Cfap221	-10.1446	0.00107681	-0.322487
Sctr	-15.4522	0	0
Tmem37	-10.2185	0.00107681	-0.398277
Dbi	-3.2397	0.0936827	0.176096
3110009E18Rik	-7.0299	0.00897344	-0.233948
Steap3	-9.88827	0.00107681	-0.0600439
C1ql2	-6.92191	0.00610194	0.43072
Celrr	-11.7781	0.000358938	-0.451804
Insig2	-3.40644	0.0944006	-0.00169187
Ccdc93	-4.19349	0.05743	-0.071993
Htr5b	-9.43578	0.00179469	-0.336151
Ddx18	-2.27487	0.188442	0.132805
Dpp10	-2.09738	0.193826	0.269669
Actr3	-1.88396	0.242642	0.15905
Slc35f5	-4.88617	0.0301508	0.164565
Lypd1	-2.16667	0.157574	0.499114
Nckap5	-7.10943	0.00753769	-0.0621836
Mgat5	-3.40684	0.0961953	-0.0292617
Tmem163	-7.29988	0.00646088	-0.0308712
Acmsd	-11.9281	0.000358938	-0.615244
2900009J06Rik	-7.38486	0.00430725	0.46879
Ccnt2	-0.551767	0.505025	0.433783
Map3k19	-10.8352	0.000717875	-0.451236
Rab3gap1	-1.29098	0.348528	0.229618
Zranb3	-4.91598	0.0337401	-0.0275255
Gm28800	-8.42708	0.00323044	-0.164105
R3hdm1	2.10689	0.937904	2.19937
Ubxn4	-2.18947	0.19598	0.161631
Lct	-10.8758	0.000358938	0.506454
Mcm6	-7.96542	0.00430725	-0.114429
Dars	-3.53962	0.0890165	-0.0501774
Cxcr4	-9.89536	0.00107681	-0.0672846
Thsd7b	-3.87144	0.0577889	0.241175
Gm15675	-9.01458	0.00215363	-0.172269
Cd55	-7.25215	0.00789663	-0.272477
Gm16083	-8.63588	0.0028715	-0.204723
Pfkfb2	-3.06971	0.119885	-0.00967683
Yod1	-3.94187	0.0667624	-0.037511
AA986860	-7.7215	0.00610194	-0.371746
Mapkapk2	-5.27135	0.0247667	0.0628897
Dyrk3	-7.32995	0.00646088	-0.0610473
Eif2d	-3.97506	0.0660445	-0.0551142
Rassf5	-7.11743	0.00789663	-0.137326
Ikbke	-10.2806	0.000717875	0.122766
Srgap2	-2.0336	0.230438	0.0838467
Gm29488	-5.31138	0.0294329	-0.226196
Fam72a	-10.3406	0.00107681	-0.523919
Rab7b	-11.5326	0.000358938	-0.18722
Pm20d1	-12.3334	0.000358938	-1.06584
Slc41a1	-3.40071	0.0929648	0.0261541
Rab29	-10.5523	0.000717875	-0.157458
Nucks1	-1.87671	0.236899	0.200855
Slc45a3	-10.5783	0.000358938	0.81562
Elk4	-4.17924	0.0549174	0.00680507
Mfsd4a	-3.90821	0.0656856	0.0196141
Cdk18	-6.34557	0.0122039	0.00835824
Gm29629	-15.4522	0	0
Lemd1	-7.80246	0.00430725	0.0493858
Gm29695	-7.50621	0.00502513	0.124586
Klhdc8a	-6.55251	0.00969131	0.133588
Nuak2	-9.86483	0.00143575	-0.451128
Tmcc2	-3.87972	0.0674803	0.00923351
Dstyk	-2.06812	0.21967	0.118368
6030442K20Rik	-4.97965	0.034458	-0.12161
Rbbp5	-3.98609	0.0667624	-0.081743
Tmem81	-6.51609	0.0111271	-0.0292258
Cntn2	-3.61119	0.0793252	0.0445268
Nfasc	-1.68588	0.279612	0.152544
Gm10538	-8.28758	0.0028715	0.146335
Lrrn2	-1.93687	0.225772	0.210098
Mdm4	-1.35333	0.326274	0.26246
Pik3c2b	-2.55818	0.168701	0.00912046
Ppp1r15b	-3.69859	0.0775305	-0.00988837
Plekha6	-2.37179	0.190237	0.0222057
Gm19461	-8.67109	0.00179469	0.437803
Etnk2	-6.79223	0.0086145	0.063245
Sox13	-7.37074	0.00646088	-0.101987
Snrpe	-3.88156	0.0678392	-0.000261198
Zc3h11a	-4.79044	0.0380474	-0.0752368
Gm38394	-5.34098	0.0283561	-0.202054
Lax1	-9.50908	0.00143575	-0.08871
Atp2b4	-0.882995	0.2972	0.867455
Optc	-10.6061	0.000358938	0.786809
Prelp	-8.666	0.00179469	0.442948
Fmod	-10.6539	0.000717875	-0.262682
Btg2	-4.14016	0.0455851	0.314598
Chil1	-10.1177	0.00107681	-0.294815
Mybph	-9.64452	0.00143575	-0.226489
Adora1	-2.95986	0.121321	0.0830159
Ppfia4	-2.77024	0.150754	-0.0406914
Tmem183a	-4.02299	0.0624551	-0.0224413
Cyb5r1	-5.47968	0.0226131	-0.0143838
Adipor1	-3.55454	0.0893754	-0.0709088
Klhl12	-3.14269	0.116296	-0.0388145
Rabif	-5.92671	0.0186648	-0.185092
Kdm5b	-1.65013	0.283202	0.169892
Syt2	-3.85618	0.0714286	-0.0492544
Ppp1r12b	-2.05254	0.217875	0.145782
Ube2t	-9.1524	0.00251256	-0.534155
Lgr6	-8.14013	0.00323044	0.124848
Ptpn7	-7.27156	0.0086145	-0.417479
Arl8a	-2.66549	0.154343	0.0301241
Gm15445	-7.27407	0.00681981	-0.0829709
Gpr37l1	-4.49692	0.0373295	0.24592
Rnpep	-2.4824	0.166188	0.106565
Timm17a	-2.57535	0.15542	0.110249
Lmod1	-15.4522	0	0
Shisa4	-4.07122	0.0559943	0.08685
Ipo9	-2.96814	0.12168	0.0704789
Gm28277	-8.34267	0.00358938	-0.231067
Nav1	-1.39531	0.314788	0.272174
Gm4793	-8.71937	0.00251256	-0.0963349
Csrp1	-5.74721	0.0201005	-0.112281
Phlda3	-6.04125	0.0136396	0.15271
Tnni1	-8.9158	0.00179469	0.190655
Lad1	-11.3993	0.000358938	-0.0449012
Tnnt2	-7.35711	0.00717875	-0.240309
Igfn1	-8.11021	0.00394831	-0.134542
Tmem9	-4.31756	0.0520459	-0.0541011
Cacna1s	-15.4522	0	0
Gm15850	-9.48428	0.00107681	0.351528
Kif21b	-3.05945	0.118808	0.0136073
Mroh3	-11.1763	0.000358938	0.191268
Inava	-9.53693	0.00143575	-0.117024
Gm26781	-8.23205	0.00251256	0.39489
Gpr25	-15.4522	0	0
Camsap2	-2.41929	0.174085	0.102711
9230116N13Rik	-9.66677	0.00143575	-0.249146
Ddx59	-7.27688	0.00610194	0.074671
Kif14	-9.19904	0.00215363	-0.359018
Zfp281	-3.18708	0.111271	-0.0194894
Gm19705	-10.4455	0.00107681	-0.631996
Gm4258	-3.25341	0.0940416	0.156872
Gm26936	-12.0823	0.000358938	-0.785003
Gm26930	-5.19751	0.0254846	0.0955665
A430106G13Rik	-4.35146	0.0477387	0.0366141
Ptprc	-8.07542	0.00358938	0.0379548
Nek7	-5.66425	0.0157933	0.318689
Lhx9	-8.14492	0.00358938	-0.0319753
2310009B15Rik	-5.33659	0.0244078	0.0186557
Dennd1b	-2.00729	0.226849	0.132807
4930596I21Rik	-15.4522	0	0
Crb1	-8.22663	0.00358938	-0.114211
Zbtb41	-4.40783	0.0466619	0.0131275
Aspm	-9.42667	0.00143575	-0.00497794
Cfh	-7.17533	0.00538406	0.357122
Kcnt2	-4.1861	0.0545585	0.00939805
Cdc73	-2.38764	0.179828	0.0875338
B3galt2	-3.24139	0.0997846	0.0833708
Glrx2	-2.56281	0.161163	0.0704418
Ro60	-2.69893	0.142857	0.108248
Uchl5	-5.15789	0.0279971	-0.000425869
Gm29170	-5.10897	0.0315865	-0.125494
Rgs2	-2.46747	0.156856	0.204869
Rgs13	-15.4522	0	0
Rgs1	-11.4655	0.000358938	-0.115465
Gm29514	-7.82087	0.00430725	0.0308861
Brinp3	-1.60658	0.231515	0.504164
A230059L01Rik	-7.80305	0.00538406	-0.273131
Pla2g4a	-11.0395	0.000358938	0.335094
Ptgs2os	-7.54545	0.00502513	0.0851782
Ptgs2	-5.58954	0.0147164	0.495358
Odr4	-3.2775	0.10481	-0.0236197
Tpr	-0.719578	0.44257	0.456415
Prg4	-9.40498	0.00143575	0.0170493
Hmcn1	-8.8427	0.00179469	0.264522
Gm10138	-6.22335	0.0139986	-0.0671483
Ivns1abp	-0.716668	0.410625	0.567409
Swt1	-1.98737	0.226849	0.15273
Trmt1l	-2.31064	0.186648	0.110843
Rnf2	-5.24608	0.0283561	-0.107069
Fam129a	-15.4522	0	0
2810414N06Rik	-9.58255	0.00143575	-0.16342
Edem3	-3.74466	0.0796841	-0.0954962
1700025G04Rik	-2.94441	0.12491	0.0564058
Tsen15	-3.85902	0.0692749	-0.00793194
Colgalt2	-9.67725	0.00143575	-0.259821
Rgl1	-2.78837	0.139986	0.0480863
Gm15479	-7.84488	0.00502513	-0.215639
Gm28792	-4.94376	0.0369706	-0.187235
Arpc5	-3.16101	0.111271	0.00658668
Ncf2	-9.87471	0.00143575	-0.461224
Smg7	-2.91604	0.137473	-0.0534711
Gm28791	-3.49716	0.0879397	0.00984711
Nmnat2	-3.64828	0.0818378	-0.0375615
Lamc2	-6.75492	0.00897344	0.0417517
Lamc1	-3.99306	0.0685571	-0.126988
E330020D12Rik	-15.4522	0	0
Shcbp1l	-5.56969	0.0244078	-0.214661
Dhx9	-2.28513	0.191314	0.100736
Npl	-6.54845	0.0132807	-0.3169
Rgs8	-2.26182	0.192391	0.115948
Rgs16	-6.9802	0.00969131	-0.295133
Rnasel	-4.66878	0.034458	0.189443
Rgsl1	-6.93399	0.00933238	-0.194356
Teddm2	-5.72161	0.0197416	-0.0606535
Teddm1b	-9.16034	0.00251256	-0.542201
Glul	-2.7781	0.132089	0.142123
A830008E24Rik	-11.1099	0.000358938	0.261147
Cacna1e	0.588541	0.722541	1.05738
Gm9530	-9.50148	0.00143575	-0.0809805
Ier5	-3.27462	0.10122	0.0295236
Mr1	-10.1038	0.000717875	0.304361
Stx6	-2.46325	0.176956	0.0351433
BC034090	-7.56464	0.00466619	0.172823
Xpr1	-0.826539	0.409548	0.461324
Acbd6	-2.8828	0.133166	0.025698
Qsox1	-4.49045	0.0480976	-0.11325
Cep350	-1.7149	0.271357	0.166764
Tor1aip1	-4.13075	0.0531228	0.103247
Tor1aip2	-3.97294	0.0664034	-0.0608138
Fam163a	-8.46795	0.0028715	-0.0353727
Tdrd5	-7.51901	0.00502513	0.111731
Axdnd1	-9.10895	0.00215363	-0.267774
Gm2000	-7.84426	0.00323044	0.422402
Soat1	-3.59113	0.0829146	0.000745279
Abl2	-1.98095	0.221823	0.191465
Tor3a	-6.05261	0.0150754	-0.00305396
Fam20b	-4.1631	0.0538406	0.0515143
Ralgps2	-1.41603	0.321967	0.218928
Angptl1	-8.1899	0.00430725	-0.340271
4930439D14Rik	-11.4353	0.000358938	-0.0832898
Rasal2	-2.03222	0.220747	0.147211
Cryzl2	-10.564	0.000717875	-0.16957
Sec16b	-15.4522	0	0
Brinp2	-1.8518	0.228284	0.279205
Astn1	-1.16173	0.361809	0.304922
Gm37679	-8.43086	0.00358938	-0.319916
Pappa2	-11.8271	0.000358938	-0.505048
Cop1	-1.73733	0.261307	0.198779
Tnr	-1.80946	0.238335	0.25939
Gm10530	-10.2155	0.00107681	-0.395219
Gm38039	-6.26278	0.0118449	0.134357
4930523C07Rik	-10.0692	0.000717875	0.339771
Mrps14	-3.51846	0.0872218	0.000369357
Cacybp	-3.24862	0.0965542	0.123626
Rabgap1l	-1.25303	0.333812	0.329809
Gm36975	-9.46961	0.00179469	-0.370514
Gm37529	-3.27574	0.101579	0.0233038
Gpr52	-4.54034	0.0437904	-0.0278153
Gm37328	-7.792	0.00502513	-0.162491
Rc3h1	-2.98389	0.122398	0.0462367
Serpinc1	-6.20025	0.0136396	-0.00653497
Zbtb37	-2.79383	0.135319	0.0915315
Gas5	-1.34689	0.322685	0.284854
Dars2	-5.59717	0.0208184	-0.0126986
Cenpl	-9.19892	0.00215363	-0.358897
Klhl20	-3.80232	0.0753769	-0.0730024
Ankrd45	-3.40547	0.0936827	0.010294
Tex50	-9.17189	0.00251256	-0.553905
Prdx6	-2.79976	0.138191	0.0553102
Fasl	-10.135	0.000717875	0.272329
Suco	-2.70351	0.151472	0.0191911
4930558K02Rik	-8.48995	0.00251256	0.135085
Pigc	-4.30209	0.0520459	-0.0386213
Gm38304	-9.38996	0.00215363	-0.552647
Dnm3	-0.319491	0.53051	0.595039
2810442N19Rik	-9.64521	0.00107681	0.187832
Dnm3os	-5.05862	0.0348169	-0.21559
Eef1aknmt	-4.2111	0.0552764	-0.0344686
Vamp4	-3.10511	0.113065	0.0394118
Myoc	-6.79577	0.00538406	0.737754
Prrc2c	0.0121189	0.62491	0.690386
Fmo1	-9.0534	0.00179469	0.0514826
Prrx1	-9.29638	0.00215363	-0.457694
Gorab	-5.18958	0.0276382	-0.0135337
Kifap3	-0.724829	0.45944	0.397193
Scyl3	-4.02918	0.068916	-0.170651
BC055324	-7.85704	0.00538406	-0.327392
Mettl18	-6.8777	0.0107681	-0.344364
F5	-11.4296	0.000358938	-0.0772336
Slc19a2	-5.331	0.0269203	-0.117104
Ccdc181	-6.06648	0.0154343	-0.0508856
Blzf1	-3.72474	0.0750179	0.0114848
Nme7	-1.41449	0.310122	0.274546
Atp1b1	1.252	0.836683	1.50924
Gm20743	-11.7552	0.000358938	-0.426907
4930568G15Rik	-8.10512	0.00430725	-0.254952
Sft2d2	-6.66223	0.011486	-0.221479
Tiprl	-3.42039	0.0972721	-0.0588684
Gm38190	-4.87086	0.0387653	-0.182676
Gpr161	-5.30264	0.0222541	0.185897
Dcaf6	-3.05083	0.120962	-0.0036883
Gm37864	-6.06258	0.0186648	-0.321149
Mpc2	-2.37224	0.167265	0.207416
Adcy10	-8.2733	0.00323044	-0.0092004
Gm38325	-10.1407	0.00107681	-0.318419
Mpzl1	-4.34389	0.0484566	0.0226541
Rcsd1	-7.51335	0.00610194	-0.162693
Creg1	-4.63933	0.0376884	0.0896309
Cd247	-8.52533	0.00251256	0.0994193
Pou2f1	-2.36347	0.170854	0.185557
Ildr2	-1.70591	0.249103	0.299203
5330438I03Rik	-10.6779	0.00107681	-0.872562
Gm15853	-10.8282	0.000717875	-0.443857
Tada1	-3.76953	0.0757358	-0.0470576
Pogk	-4.3796	0.0513281	-0.0961235
Gm16701	-6.62126	0.0125628	-0.309694
Gm16701.1	-5.58943	0.0218952	-0.0777068
Fam78b	-4.11899	0.0649677	-0.175378
Uck2	-5.27256	0.0265614	-0.039247
Tmco1	-3.73455	0.0721464	0.0579764
Aldh9a1	-6.34922	0.0118449	0.0477708
Mgst3	-4.53427	0.0430725	0.00210438
Rxrg	-2.98549	0.123475	0.0319973
Pbx1	0.0534602	0.603015	0.783182
Nuf2	-10.2241	0.00107681	-0.404052
Rgs5	-8.31701	0.00358938	-0.205226
Rgs4	-1.56879	0.273151	0.303365
Ccdc190	-11.2735	0.000717875	-0.911405
Hsd17b7	-4.91933	0.0355348	-0.105647
3110045C21Rik	-9.68857	0.00143575	-0.271357
Ddr2	-9.12551	0.00215363	-0.284545
Uap1	-4.4828	0.045944	-0.0395071
Gm37748	-15.4522	0	0
Uhmk1	-3.06096	0.114142	0.0699005
Gm7694	-7.58141	0.00646088	-0.313493
Nos1ap	-1.53864	0.295406	0.220527
Olfml2b	-8.6615	0.0028715	-0.230574
Atf6	-2.27837	0.198134	0.0569611
Gm9929	-6.24325	0.0139986	-0.0870787
Dusp12	-4.58081	0.0419957	-0.00793042
Gm26620	-6.37975	0.011486	0.0615802
Fcgr2b	-9.43245	0.00107681	0.404184
Fcgr3	-9.66874	0.000717875	0.748826
Cfap126	-9.78884	0.00107681	0.041452
Sdhc	-3.83191	0.0696339	0.0117335
Pcp4l1	-2.34295	0.172649	0.191
Nr1i3	-7.67194	0.00610194	-0.32196
Tomm40l	-4.2456	0.0570711	-0.115082
Apoa2	-9.78385	0.00107681	0.0465421
Fcer1g	-7.51284	0.00538406	0.0183889
Ndufs2	-2.57621	0.159727	0.0699482
Adamts4	-9.34099	0.00179469	-0.239918
B4galt3	-3.65589	0.0793252	-0.000185284
Ppox	-4.63549	0.0405599	-0.0124619
Usp21	-3.93539	0.0671213	-0.0387599
Ufc1	-3.58654	0.0843503	-0.019435
Gm20045	-3.94098	0.0635319	0.0349326
Dedd	-4.55063	0.0445083	-0.061568
Nit1	-2.36859	0.184494	0.0696332
Pfdn2	-2.88142	0.132807	0.0309689
Klhdc9	-6.30213	0.0132807	-0.0701141
Nectin4	-8.41351	0.00251256	0.212127
Arhgap30	-10.6117	0.000717875	-0.21889
Usf1	-4.99059	0.0340991	-0.117457
Tstd1	-9.9222	0.00143575	-0.509742
F11r	-8.1274	0.00323044	0.137652
B930036N10Rik	-9.18984	0.00143575	0.235254
Alyref2	-6.75287	0.0104092	-0.170314
Cd48	-10.9919	0.000717875	-0.614988
Slamf1	-10.7582	0.000717875	-0.371061
Cd84	-10.905	0.000717875	-0.524084
Gm10521	-11.3021	0.000358938	0.0582419
Gm37065	-10.6902	0.000717875	-0.300331
Slamf6	-10.7425	0.000717875	-0.354746
Vangl2	-5.65721	0.0161522	0.293321
Ncstn	-3.8008	0.0721464	-0.00828558
Copa	-1.73779	0.263101	0.188441
Gm37756	-8.84717	0.00179469	0.260009
Pex19	-3.6954	0.0768126	0.006726
Dcaf8	-1.43882	0.319095	0.209065
Pea15a	-3.55875	0.0807609	0.0711013
Igsf8	-1.50515	0.297559	0.243541
Atp1a2	-3.4099	0.0778894	0.272212
Kcnj9	-3.34656	0.102297	-0.0576953
Kcnj10	-6.35478	0.011486	0.0865915
Pigm	-4.64424	0.0416368	-0.0590172
Slamf9	-11.1248	0.000358938	0.245529
Igsf9	-4.02344	0.0545585	0.172117
Tagln2	-8.88146	0.00215363	-0.0376724
Cfap45	-6.62559	0.0111271	-0.138956
4933439K11Rik	-9.49002	0.00179469	-0.391255
Vsig8	-6.30768	0.0122039	0.0463164
Slamf8	-11.1414	0.000358938	0.227965
Dusp23	-8.39142	0.00358938	-0.280178
Ackr1	-3.37191	0.0983489	-0.0262608
Cadm3	-1.83018	0.250179	0.168696
Aim2	-6.41126	0.0125628	-0.0992669
Ifi204	-10.5346	0.000717875	-0.139112
Mndal	-12.0033	0.000358938	-0.697806
Ifi203	-9.96075	0.00107681	-0.134129
Fmn2	-2.61928	0.157933	0.0431739
Grem2	-5.56607	0.022972	-0.123579
Rgs7	-2.81171	0.140345	0.021048
Fh1	-3.78418	0.0739411	-0.0271118
Kmo	-8.44063	0.0028715	-0.00784143
Opn3	-7.76687	0.00466619	-0.0303203
Chml	-6.54128	0.0111271	-0.0544603
Exo1	-9.69473	0.00107681	0.1374
Pld5	-3.48799	0.0843503	0.0791412
Rbm8a2	-5.90002	0.0157933	0.0826315
Gm38101	-6.28007	0.0143575	-0.160481
Cep170	-2.09592	0.218593	0.0976583
Sdccag8	-2.93158	0.136396	-0.0576647
Gm15423	-15.4522	0	0
Akt3	-3.44239	0.0979899	-0.0914846
Gm26801	-11.8098	0.000358938	-0.486231
Zbtb18	-3.52849	0.0926059	-0.0960699
Gm29856	-15.4522	0	0
Gm37306	-15.4522	0	0
Adss	-2.10788	0.225413	0.0413668
Catspere1	-10.4964	0.000717875	-0.0996335
Catspere2	-4.47639	0.0495334	-0.141612
Desi2	-2.8805	0.136755	-0.0103743
B230369F24Rik	-4.6875	0.0391242	-0.0125052
Cox20	-4.23446	0.0524049	0.0191215
Hnrnpu	0.590418	0.749821	1.0058
Efcab2	-6.14732	0.0143575	-0.0275179
Kif26b	-4.40421	0.0509691	-0.110627
Gm16564	-8.90376	0.00251256	-0.282596
Smyd3	-3.23946	0.108758	-0.0389228
Tfb2m	-4.89797	0.0355348	-0.0842726
Cnst	-2.79331	0.150395	-0.0603282
Sccpdh	-4.46147	0.0412778	0.136336
Ahctf1	-1.94004	0.240488	0.115833
Cdc42bpa	-0.144922	0.577172	0.647991
Coq8a	-4.50648	0.0455851	-0.051879
Gm37336	-10.3535	0.00107681	-0.537217
Psen2	-5.02184	0.0312276	-0.0218171
Itpkb	-6.59906	0.0118449	-0.202565
Stum	-3.52791	0.0926059	-0.0954975
Parp1	-3.10993	0.119526	-0.045572
Lin9	-6.02462	0.0150754	0.0249822
Acbd3	-3.87683	0.0692749	-0.025752
Gm37768	-9.67244	0.00143575	-0.254923
H3f3a	-1.89323	0.234386	0.199722
H3f3aos	-8.07664	0.00430725	-0.226297
Sde2	-4.28444	0.0531228	-0.0505099
Lefty2	-15.4522	0	0
Pycr2	-3.87532	0.0703518	-0.0464869
Lefty1	-10.681	0.00107681	-0.875749
Tmem63a	-8.00979	0.00358938	0.103968
Ephx1	-4.5543	0.0430725	-0.0179356
Nvl	-0.579717	0.492821	0.441123
Cnih4	-3.78865	0.0707107	0.0328641
Wdr26	-2.15392	0.207107	0.117514
A430110L20Rik	-6.23814	0.0132807	-0.00600783
Cnih3	-4.13933	0.0559943	0.0187162
Dnah14	-9.52217	0.00143575	-0.102017
Lbr	-4.3365	0.0466619	0.0844894
Enah	-0.990182	0.383704	0.391712
Srp9	-3.31265	0.105528	-0.0686286
Degs1	-3.46671	0.0951184	-0.0729057
1700047M11Rik	-7.4264	0.00646088	-0.157856
Fbxo28	-3.84839	0.0725054	-0.0630524
Trp53bp2	-5.3167	0.0254846	-0.0237172
Capn2	-4.29807	0.0509691	-0.00443681
Gm37885	-12.2231	0.000358938	-0.941772
Susd4	-1.64301	0.26346	0.28126
Tlr5	-11.2404	0.000717875	-0.876384
Disp1	-5.55078	0.0215363	-0.0151641
Brox	-3.63054	0.0832735	-0.0449039
Aida	-3.92108	0.0678392	-0.0397992
Mia3	-1.57287	0.290022	0.21283
Taf1a	-4.39166	0.0527638	-0.147991
Gm37986	-6.89824	0.0086145	-0.0430328
Hhipl2	-15.4522	0	0
Gm37214	-10.8453	0.000717875	-0.461693
Dusp10	-8.52523	0.00215363	0.321906
Hlx	-15.4522	0	0
2022-03-02	-3.38788	0.0936827	0.0278932
C130074G19Rik	-7.7597	0.00502513	-0.130035
Mark1	-1.75178	0.268485	0.145223
Gm38251	-8.15413	0.00358938	-0.0412435
Rab3gap2	-2.68504	0.156497	-0.00942245
Iars2	-3.6822	0.0800431	-0.0394957
Bpnt1	-4.65517	0.040201	-0.01932
4930532G15Rik	-6.42888	0.0118449	-0.0320342
Eprs	-1.38149	0.323762	0.245449
Gm2061	-7.6658	0.00610194	-0.315789
Slc30a10	-3.4822	0.0947595	-0.0829436
Lyplal1	-7.55005	0.00502513	0.0805571
Tgfb2	-4.91809	0.0276382	0.258153
Rrp15	-4.71183	0.0416368	-0.126635
A430105J06Rik	-7.7294	0.00610194	-0.379687
Spata17	-9.64734	0.00143575	-0.229361
1700007P06Rik	-15.4522	0	0
Gpatch2	-2.69413	0.150754	0.0354224
Gm38155	-9.80948	0.00107681	0.0203951
Gm37896	-8.99111	0.00143575	0.436425
Esrrg	-5.7475	0.0175879	0.0800737
Gm36388	-7.98073	0.00394831	-0.00430265
Kctd3	-3.06985	0.123833	-0.0565617
Kcnk2	0.238069	0.536612	1.13611
2900042K21Rik	-4.73285	0.0394831	-0.0710567
A430027H14Rik	-6.1992	0.0150754	-0.149872
Cenpf	-7.21247	0.00717875	-0.0951692
Ptpn14	-5.46271	0.0150754	0.587549
Gm37422	-9.22175	0.00215363	-0.382037
Smyd2	-4.60603	0.0394831	0.0558353
Prox1	-6.72014	0.0086145	0.135507
Gm28172	-15.4522	0	0
Prox1os	-9.67329	0.000717875	0.744195
Rps6kc1	-4.08193	0.0656856	-0.154155
Angel2	-1.50429	0.296123	0.251379
Vash2	-8.60705	0.0028715	-0.175635
Flvcr1	-4.73438	0.0394831	-0.0725872
Tatdn3	-3.89315	0.0714286	-0.0862396
Nsl1	-9.31491	0.00143575	0.108461
Batf3	-9.29799	0.00143575	0.125623
Atf3	-11.4963	0.000358938	-0.148346
D730003I15Rik	-5.48314	0.0236899	-0.0849574
Gm37168	-9.47785	0.00179469	-0.378886
Nenf	-3.13402	0.107322	0.085706
Pacc1	-7.45099	0.00538406	0.0804858
Ppp2r5a	-2.53072	0.171213	0.0152626
Gm32200	-8.93898	0.00251256	-0.318197
Dtl	-7.98377	0.00323044	0.28214
Ints7	-2.52969	0.166188	0.0592709
Lpgat1	-1.40083	0.316583	0.258455
Gm38037	-9.67346	0.00143575	-0.255963
Nek2	-8.3702	0.00358938	-0.258797
1700034H15Rik	-7.285	0.00753769	-0.238329
Slc30a1	-3.58863	0.0857861	-0.0458762
Gm26670	-8.73141	0.00215363	0.113896
Traf5	-7.80324	0.00538406	-0.273314
Gm26879	-4.62905	0.0398421	0.0197452
Rcor3	-2.5349	0.162599	0.0855601
Gm10516	-6.56234	0.0118449	-0.165767
Kcnh1	-2.17101	0.201005	0.14357
Hhat	-5.937	0.017229	-0.0799267
Sertad4	-3.89972	0.0660445	0.0202516
Gm15867	-7.93456	0.00358938	0.179621
Syt14	-1.88099	0.243719	0.155634
Utp25	-3.60149	0.0865039	-0.0707573
A130010J15Rik	-6.89744	0.0100503	-0.26462
Traf3ip3	-15.4522	0	0
Lamb3	-7.07198	0.00825556	-0.155861
Hsd11b1	-7.26913	0.00538406	0.263013
G0s2	-7.44136	0.00646088	-0.17287
Camk1g	-4.19111	0.0559943	-0.033088
Plxna2	-1.11798	0.370424	0.314733
Cd34	-6.75995	0.00897344	0.0367121
Gm16897	-8.87646	0.00251256	-0.254997
A330023F24Rik	-1.1679	0.368629	0.271817
Gm32250	-7.40335	0.00717875	-0.286714
Cd46	-3.87922	0.0750179	-0.14304
Cr1l	-2.89535	0.135678	-0.0138152
Cr2	-7.53499	0.00466619	0.202595
Fam171a1	-2.64666	0.154702	0.0456093
Nmt2	-2.01399	0.223259	0.149113
Rpp38	-5.64616	0.0222541	-0.157951
Meig1	-8.24237	0.0028715	0.191863
Dclre1c	-3.7912	0.0739411	-0.0341328
Suv39h2	-6.45456	0.0122039	-0.100833
Hspa14	-3.7994	0.0732233	-0.0282622
Gm45902	-5.06643	0.0337401	-0.178077
Cdnf	-9.40803	0.00179469	-0.307971
Fam107b	-7.83216	0.00358938	0.282564
Frmd4a	-1.3672	0.313711	0.305228
Gm10862	-2.65778	0.148959	0.089056
Gm38085	-3.73977	0.0778894	-0.0577349
1700080N15Rik	-4.859	0.0362527	-0.0741348
Gm13189	-9.40153	0.00179469	-0.301372
Gm37814	-4.02096	0.0628141	-0.0286852
Gm37107	-4.67466	0.0423546	-0.11411
Gm38348	-5.44187	0.0269203	-0.228067
Gm13187	-7.9495	0.00502513	-0.320813
Gm36988	-3.90225	0.0664034	0.00989948
Gm13179	-7.85652	0.00502513	-0.227337
Prpf18	-2.73711	0.143934	0.0592228
Bend7	-4.23911	0.0531228	-0.00516386
Sephs1	-4.85119	0.0358938	-0.0519594
Phyh	-4.8551	0.0355348	-0.0413761
Ucma	-11.325	0.000358938	0.03398
Mcm10	-11.2766	0.000717875	-0.914698
Optn	-7.41287	0.00538406	0.118759
4930551O13Rik	-10.5615	0.000717875	-0.16691
Ccdc3	-8.73484	0.00179469	0.373464
Camk1d	-2.49935	0.172649	0.0345852
Cdc123	-2.95863	0.125987	0.0298004
Nudt5	-2.90309	0.132089	0.0171161
Gm13199	-7.67334	0.00502513	-0.0432621
Sec61a2	-1.95881	0.236181	0.12313
Dhtkd1	-4.97766	0.0348169	-0.134569
Upf2	-1.85548	0.237976	0.215549
Proser2	-11.8073	0.000358938	-0.48343
Echdc3	-15.4522	0	0
Usp6nl	-6.54574	0.0118449	-0.149128
Gm13391	-15.4522	0	0
Celf2	2.3241	0.940416	2.41273
Gm10855	-3.14597	0.110553	0.0309691
Gm10115	-0.588133	0.458004	0.538408
Gata3	-10.7892	0.000717875	-0.403261
Taf3	-3.37415	0.0990668	-0.0389933
Atp5c1	-2.32999	0.181263	0.133722
Kin	-4.24238	0.0524049	0.0111964
Itih2	-15.4522	0	0
Itih5	-8.96779	0.00215363	-0.12494
Gm13261	-11.4923	0.000358938	-0.144083
Sfmbt2	-5.05877	0.0301508	-0.00814454
Prkcq	-5.22913	0.0193826	0.458774
8030442B05Rik	-15.4522	0	0
Gm13293	-12.1185	0.000358938	-0.825166
Pfkfb3	-4.34182	0.0480976	0.0354502
Rbm17	-3.41573	0.0958363	-0.0327552
Il15ra	-6.52701	0.0104092	0.0560468
Fbh1	-2.79002	0.13855	0.0613083
Ankrd16	-3.07971	0.122039	-0.0453603
Itga8	-7.52992	0.00502513	0.100773
E030013I19Rik	-11.4137	0.000358938	-0.060256
Mindy3	-3.7464	0.0732233	0.0247493
Pter	-8.15432	0.00358938	-0.041431
C1ql3	-4.25692	0.0498923	0.0675357
Rsu1	-3.78574	0.0725054	-0.000386678
Gm13270	-9.27206	0.00215363	-0.433032
Cubn	-8.47045	0.0028715	-0.0378985
Trdmt1	-6.52777	0.0107681	0.00637395
Vim	-6.80938	0.00825556	0.107454
St8sia6	-7.97776	0.00466619	-0.242312
Hacd1	-4.91329	0.0315865	0.0703229
Stamos	-7.75451	0.00430725	0.0975733
Stam	-3.21614	0.110194	-0.0345186
Tmem236	-15.4522	0	0
Mrc1	-8.62474	0.00215363	0.221549
Slc39a12	-7.87522	0.00430725	-0.0237489
Cacnb2	-0.804866	0.397703	0.525337
Gm10848	-2.35516	0.174803	0.160903
Gm13269	-3.64663	0.0796841	0.00256002
Nsun6	-2.79759	0.141421	0.0241501
Arl5b	-4.20686	0.0538406	0.00773814
Plxdc2	-3.44125	0.0857861	0.101539
Nebl	-0.644573	0.454774	0.492178
A930004D18Rik	-8.42382	0.0028715	0.0091016
Skida1	-7.71098	0.005743	-0.273721
Mllt10	-1.74015	0.268844	0.154931
Dnajc1	-1.68912	0.276023	0.167944
Commd3	-3.28604	0.105169	-0.0370941
Bmi1	-4.59171	0.0455851	-0.137153
Spag6	-8.76075	0.00215363	0.0842724
Gm20539	-15.4522	0	0
Carlr	-9.92283	0.000717875	0.48959
Pip4k2a	-4.28679	0.0524049	-0.0332324
Armc3	-9.75458	0.00107681	0.0763986
4930447M23Rik	-8.47958	0.00358938	-0.369024
Msrb2	-4.94715	0.0340991	-0.0739872
Gm33940	-7.70769	0.005743	-0.270412
Otud1	-5.33924	0.0244078	0.0160004
Etl4	-3.46158	0.0865039	0.069184
Gm17171	-11.2355	0.000717875	-0.871235
Gm13362	-7.92809	0.00466619	-0.192376
Arhgap21	-1.76072	0.27028	0.126678
Gm13380	-9.61556	0.00107681	0.218021
Gm13375	-7.67532	0.00538406	-0.144793
Enkur	-7.54576	0.005743	-0.107776
Thnsl1	-4.17582	0.0585068	-0.0811118
Gpr158	-1.22708	0.348887	0.292035
Gad2	-0.228279	0.54056	0.659177
Apbb1ip	-7.85975	0.00358938	0.254838
Pdss1	-4.23115	0.0581479	-0.12759
Abi1	-2.71448	0.153266	-0.00876917
Acbd5	-2.69927	0.152907	0.00982614
Mastl	-6.47913	0.011486	-0.0379882
Yme1l1	-1.77412	0.268485	0.122885
4931423N10Rik	-10.9114	0.000717875	-0.530754
Nxph2	-11.5531	0.000358938	-0.209138
Spopl	-2.63953	0.156856	0.0327936
Hnmt	-6.20301	0.0125628	0.109344
Psd4	-10.8045	0.000717875	-0.419259
Cacna1b	-1.1987	0.361809	0.267956
Ehmt1	-1.85374	0.256999	0.106338
Arrdc1	-6.69218	0.0104092	-0.109477
Zmynd19	-5.56608	0.0208184	0.0184242
Dph7	-4.31531	0.0567121	-0.17572
Mrpl41	-2.74151	0.14537	0.0405037
Pnpla7	-7.53712	0.005743	-0.099094
Nsmf	-2.53909	0.169777	0.0190417
Nrarp	-8.53338	0.00251256	0.0913018
Tor4a	-9.35912	0.000717875	1.06359
Nelfb	-3.84231	0.0628141	0.15003
Tubb4b	-2.43255	0.167265	0.147099
Slc34a3	-15.4522	0	0
Rnf208	-3.12875	0.114142	0.00210171
Ndor1	-4.08997	0.063173	-0.10594
Tmem203	-5.05445	0.0297918	0.0134492
Tprn	-6.95708	0.00897344	-0.160927
Ssna1	-3.94882	0.063173	0.035258
Anapc2	-3.94657	0.0656856	-0.018754
Grin1	0.164673	0.63855	0.811791
Grin1os	-7.43412	0.00646088	-0.16561
Man1b1	-3.62112	0.0807609	0.00871855
Dpp7	-4.9289	0.0348169	-0.0857768
Uap1l1	-6.46617	0.0107681	0.0680983
Sapcd2	-15.4522	0	0
Entpd2	-8.24374	0.00358938	-0.131445
Npdc1	-1.81278	0.24336	0.225969
Fut7	-9.7992	0.000717875	0.615843
Abca2	-2.16223	0.211055	0.0819665
Paxx	-4.21302	0.0563532	-0.0642201
Clic3	-15.4522	0	0
Ptgds	-1.45069	0.274946	0.412025
C8g	-8.29876	0.00323044	-0.0348418
Fbxw5	-3.0129	0.12168	0.0257078
Traf2	-6.85943	0.00717875	0.258911
Edf1	-2.21933	0.188083	0.191104
Mamdc4	-8.1432	0.00358938	-0.0302471
Phpt1	-6.18129	0.0147164	-0.097161
Ajm1	-2.29453	0.195262	0.0618586
Rabl6	-1.95514	0.236899	0.122419
Fcnaos	-10.1071	0.000358938	1.301
Ccdc183	-7.83079	0.00502513	-0.201476
Tmem141	-6.99553	0.00753769	0.0520556
A230005M16Rik	-10.7028	0.00107681	-0.898397
Bmyc	-2.38039	0.173726	0.144592
Kcnt1	-0.655142	0.45621	0.477062
Camsap1	-2.04113	0.225772	0.105831
Ubac1	-3.85844	0.0728643	-0.080231
Nacc2	-4.22204	0.0491744	0.123337
Tmem250-ps	-4.66328	0.0423546	-0.102727
1810012K08Rik	-11.7843	0.000358938	-0.458449
Qsox2	-3.191	0.107322	0.0287112
Ccdc187	-1.7625	0.250538	0.234312
Gpsm1	-3.58751	0.0839914	-0.0142466
Dnlz	-4.06728	0.0635319	-0.0914138
Card9	-10.1664	0.000358938	1.2401
Gm13562	-8.90738	0.00251256	-0.286254
Snapc4	-3.23718	0.108758	-0.0366486
Gm13563	-7.39249	0.00717875	-0.275819
Entr1	-2.1947	0.210337	0.0544052
Pmpca	-3.61078	0.0872218	-0.0919693
Inpp5e	-5.01058	0.0348169	-0.167516
Sec16a	-3.49416	0.091888	-0.0505144
0610009E02Rik	-6.30081	0.0147164	-0.216883
Notch1	-8.18055	0.00323044	0.0841713
Egfl7	-5.12416	0.0297918	-0.0563066
Agpat2	-9.95009	0.000717875	0.461726
Dipk1b	-2.26142	0.197416	0.0791437
Surf6	-5.84031	0.0208184	-0.256116
Med22	-5.80296	0.0204594	-0.193635
Rpl7a	-2.43302	0.177674	0.0595325
Surf1	-4.04403	0.0610194	-0.00993798
Surf2	-4.27297	0.0538406	-0.0584015
Surf4	-4.0573	0.0592247	0.0198507
Rexo4	-2.87204	0.143216	-0.0685105
Adamts13	-15.4522	0	0
Cacfd1	-4.27673	0.0563532	-0.127962
Slc2a6	-5.58696	0.0218952	-0.0752281
Adamtsl2	-7.96962	0.00430725	-0.118656
Fam163b	-4.10859	0.0552764	0.0680814
Sardh	-9.88856	0.000717875	0.524608
Vav2	-6.01989	0.0157933	-0.0374008
Brd3os	-5.75851	0.0226131	-0.293514
Brd3	-2.30387	0.184494	0.134351
Wdr5	-4.72707	0.0416368	-0.141885
Gm13421	-7.31597	0.00681981	-0.125016
Rxra	-5.66314	0.0218952	-0.151494
Col5a1	-5.27782	0.0201005	0.357577
F730016J06Rik	-11.591	0.000358938	-0.249853
Olfm1	-1.37286	0.285714	0.434435
Gm13373	-10.3182	0.000717875	0.0841085
Ppp1r26	-6.95422	0.0086145	-0.0991617
1700007K13Rik	-8.84924	0.00179469	0.257921
Mrps2	-5.8253	0.0190237	-0.111034
Gm10134	-15.4522	0	0
Ralgds	-3.21717	0.103733	0.0516161
Gtf3c5	-5.11249	0.0319454	-0.14532
Tsc1	-1.85224	0.25664	0.109854
Spaca9	-8.17634	0.00466619	-0.442091
Ak8	-8.81476	0.0028715	-0.385299
Gtf3c4	-4.00953	0.0635319	-0.033644
Ddx31	-5.38645	0.0251256	-0.0730703
Barhl1	-15.4522	0	0
Ttf1	-3.44648	0.0926059	-0.0140421
Setx	-2.14421	0.208902	0.114781
Ntng2	-8.43176	0.00215363	0.416123
6530402F18Rik	-6.26262	0.0107681	0.27202
Med27	-4.47704	0.0441493	0.0237413
Rapgef1	-3.50893	0.0900933	-0.0368273
Gm13420	-15.4522	0	0
Trub2	-4.29716	0.0498923	0.0272789
Coq4	-5.11061	0.028715	0.0103659
Slc27a4	-3.80994	0.0678392	0.071381
Urm1	-4.11981	0.0567121	0.0198654
Cercam	-7.07437	0.00646088	0.195366
Odf2	-1.39394	0.325915	0.223438
Gle1	-2.66843	0.151831	0.0508597
Sptan1	-0.915439	0.418521	0.341153
Wdr34	-4.33341	0.0509691	-0.0397982
Set	-1.55989	0.292534	0.213371
Zdhhc12	-5.49678	0.0236899	-0.0986162
Zer1	-1.14352	0.370782	0.287793
Tbc1d13	-4.94845	0.0333812	-0.044588
Endog	-4.48494	0.0448672	-0.0074362
Spout1	-4.09676	0.0610194	-0.062688
Kyat1	-5.70652	0.0190237	0.00788956
1700084E18Rik	-11.5035	0.000358938	-0.15609
Lrrc8a	-4.53331	0.0452261	-0.067319
Phyhd1	-4.66837	0.0416368	-0.0831571
Dolk	-4.33371	0.0498923	-0.00928786
Nup188	-5.41184	0.0254846	-0.118945
Sh3glb2	-1.47933	0.310481	0.208036
Miga2	-3.442	0.091888	0.00165927
Dolpp1	-4.61857	0.0419957	-0.0457096
Crat	-3.59405	0.0854271	-0.0452429
Gm16323	-7.29589	0.00717875	-0.178871
Ptpa	-2.59316	0.166547	-0.00731879
Ier5l	-3.04427	0.111989	0.114076
Cstad	-5.73303	0.0215363	-0.197613
1700001O22Rik	-6.16665	0.0139986	-0.0103553
Ntmt1	-5.47984	0.0240488	-0.103356
Asb6	-4.34653	0.0498923	-0.0221175
Prrx2	-15.4522	0	0
Ptges	-9.53822	0.00179469	-0.440255
Tor1b	-3.0123	0.12491	-0.0114922
Tor1a	-4.11424	0.0545585	0.0812863
BC005624	-2.78632	0.138909	0.061277
Usp20	-3.18995	0.109835	-0.00362429
Fnbp1	-3.07921	0.119167	-0.0105058
D330023K18Rik	-4.30871	0.0520459	-0.0452455
Gpr107	-2.35467	0.18916	0.0475192
Ncs1	-2.45907	0.171213	0.0869218
Hmcn2	-9.79216	0.00107681	0.0380678
Ass1	-4.88243	0.0380474	-0.167288
Fubp3	-2.68612	0.155061	0.00279257
Prdm12	-8.97252	0.00179469	0.1333
Exosc2	-4.38689	0.0491744	-0.0415805
Abl1	-3.57886	0.0839914	-0.00559474
Fibcd1	-5.72471	0.0193826	-0.0372851
Lamc3	-15.4522	0	0
Aif1l	-9.51215	0.00179469	-0.413747
Nup214	-3.13113	0.119167	-0.0624338
Fam78a	-5.64402	0.0218952	-0.132357
Plpp7	-4.56863	0.045944	-0.125379
Prrc2b	-1.03265	0.390165	0.325155
Gm13610	-9.0399	0.00215363	-0.197883
Pomt1	-5.24358	0.0305097	-0.210172
Uck1	-4.51591	0.0437904	-0.00337189
Swi5	-2.50312	0.166188	0.0858379
Golga2	-3.50891	0.0933238	-0.0876255
Dnm1	-1.11461	0.374372	0.302805
Ciz1	-3.70794	0.0807609	-0.0781308
1110008P14Rik	-3.43101	0.0879397	0.0760184
Lcn2	-15.4522	0	0
Ptges2	-5.01148	0.0323044	-0.0603551
Slc25a25	-2.51307	0.165829	0.0790054
Naif1	-8.36485	0.00430725	-0.516438
Fam102a	-3.96923	0.0664034	-0.0571074
Dpm2	-3.21286	0.108758	-0.0123173
9430097D07Rik	-8.77614	0.00215363	0.0687249
Pip5kl1	-6.85521	0.00825556	0.0615074
St6galnac4	-4.71195	0.0358938	0.0873555
St6galnac6	-4.12904	0.0585068	-0.0343168
Ak1	-3.88547	0.068916	-0.0268926
Eng	-9.17916	0.00179469	-0.0758565
Fpgs	-6.21133	0.0150754	-0.162021
Cdk9	-1.57186	0.286073	0.233617
Sh2d3c	-6.24156	0.0132807	-0.0094345
6330409D20Rik	-9.25786	0.00143575	0.166311
Ttc16	-8.787	0.00215363	0.0577628
Tor2a	-4.13282	0.0624551	-0.132313
Ptrh1	-7.37217	0.00610194	-0.0209611
Cfap157	-12.2665	0.000358938	-0.990421
Stxbp1	-0.760675	0.450108	0.390953
Gm13524	-6.28932	0.0136396	-0.095749
Fam129b	-7.55938	0.005743	-0.121451
Lrsam1	-5.31224	0.0247667	0.0219675
Rpl12	-2.28956	0.185212	0.143064
Slc2a8	-4.52571	0.0434314	-0.00130558
Garnl3	-3.55476	0.0936827	-0.139029
Ralgps1	-1.9601	0.237617	0.113102
Gm13528	-8.3859	0.00215363	0.462334
Angptl2	-8.03019	0.00502513	-0.401957
Zbtb34	-5.02281	0.0305097	0.0107591
Zbtb43	-3.01423	0.126346	-0.0299056
Mvb12b	-3.51665	0.086145	0.0201005
Nron	-9.49173	0.00215363	-0.656023
Gm13403	-9.00902	0.00179469	0.0963855
Gm13404	-7.48372	0.00610194	-0.132944
C230014O12Rik	-6.62396	0.0122039	-0.270587
Pbx3	-0.955926	0.351041	0.554322
Mapkap1	-2.34639	0.191673	0.0367637
Gapvd1	-1.40411	0.316224	0.25681
Hspa5	-1.0787	0.372577	0.34565
Rabepk	-3.78523	0.0778894	-0.10321
Fbxw2	-2.3967	0.192749	-0.0216375
Psmd5	-3.86723	0.0696339	-0.0236049
Phf19	-9.17127	0.00107681	0.669094
Traf1	-11.9348	0.000358938	-0.622645
AI182371	-15.4522	0	0
Cntrl	-4.22096	0.0513281	0.0625819
Rab14	-0.65574	0.456927	0.474195
Gsn	-5.26326	0.0247667	0.070993
Stom	-7.98172	0.00502513	-0.353214
Ggta1	-9.4192	0.00215363	-0.582339
Gm13446	-8.04553	0.00358938	0.068028
Dab2ip	-2.17892	0.193826	0.188131
Ttll11	-4.35581	0.0520459	-0.0923613
Ndufa8	-2.90238	0.127423	0.0697186
Morn5	-15.4522	0	0
Lhx6	-7.8317	0.0028715	0.604948
Rbm18	-3.34331	0.10122	-0.0391761
Mrrf	-5.79639	0.0211773	-0.236807
Gm13429	-15.4522	0	0
Ptgs1	-7.39071	0.00610194	-0.0395666
Olfr338	-9.09939	0.00179469	0.00492793
Olfr344	-9.88366	0.00107681	-0.0553317
Pdcl	-5.82749	0.0186648	-0.0857425
Rc3h2	-0.902163	0.416368	0.361872
Zbtb6	-4.48798	0.0466619	-0.0670541
Zbtb26	-4.03628	0.0646088	-0.0846505
Rabgap1	-1.68338	0.276382	0.171812
Strbp	-0.289704	0.552764	0.565543
Gpr21	-4.65459	0.0437904	-0.142126
Crb2	-7.84777	0.00430725	0.00385017
Dennd1a	-1.86424	0.247667	0.149203
Gm13556	-11.1952	0.000358938	0.171275
Lhx2	-6.13548	0.0147164	-0.0512824
Gm27197	-12.1692	0.000358938	-0.881583
Gm13589	-8.84535	0.0028715	-0.416207
Nek6	-5.85327	0.0175879	-0.0258272
Psmb7	-3.23137	0.105887	0.0077639
Nr6a1	-4.50171	0.0463029	-0.0696505
Nr6a1os	-8.51957	0.00251256	0.105223
Olfml2a	-11.7552	0.000358938	-0.426907
Wdr38	-7.53157	0.00646088	-0.263442
Rpl35	-3.78898	0.0721464	0.00353844
Arpc5l	-2.39302	0.181263	0.0706783
Golga1	-2.81203	0.136396	0.0618997
Scai	-1.83202	0.249462	0.171006
Ppp6c	-4.52535	0.0452261	-0.059359
Lrp1b	0.362496	0.627064	1.0358
Arhgap15	-7.70702	0.00538406	-0.176637
Gtdc1	-4.37275	0.0502513	-0.0586869
Zeb2	-3.67482	0.0696339	0.168868
Zeb2os	-10.8659	0.000717875	-0.483261
Gm13479	-15.4522	0	0
Gm13481	-10.5601	0.00107681	-0.750424
Acvr2a	-2.37097	0.181622	0.0898784
Orc4	-1.77728	0.26023	0.164778
Mbd5	-1.48444	0.314429	0.184694
Epc2	-2.85487	0.136396	0.019053
Kif5c	-1.30919	0.340273	0.245994
Lypd6b	-7.01149	0.00753769	0.0360485
Lypd6	-7.92425	0.00430725	-0.0730352
Mmadhc	-4.32257	0.0466619	0.0984278
Gm13483	-8.81153	0.00251256	-0.189406
Rnd3	-4.75632	0.0351759	0.0721074
Rbm43	-5.957	0.0161522	-0.00683908
Nmi	-10.6772	0.00107681	-0.871812
Tnfaip6	-6.54142	0.00825556	0.376024
Rif1	-2.07056	0.211414	0.171187
Neb	-5.70548	0.0125628	0.607555
Arl5a	-3.89537	0.0653266	0.0403661
A430018G15Rik	-6.47368	0.0136396	-0.280451
Cacnb4	-0.704345	0.448313	0.453048
Stam2	-3.37636	0.0933238	0.0449531
Fmnl2	-4.87187	0.0373295	-0.129241
Prpf40a	-1.6842	0.275664	0.174742
Arl6ip6	-4.51701	0.0452261	-0.0510097
Rprm	-5.16424	0.0297918	-0.0964245
Galnt13	-2.16141	0.204953	0.125105
Gm14033	-6.8811	0.0086145	-0.0258466
Kcnj3	-3.38824	0.0893754	0.0954261
Nr4a2	-5.68704	0.0179469	0.111459
BB557941	-12.2767	0.000358938	-1.00185
A930012O16Rik	-10.9873	0.000358938	0.389827
Gpd2	-4.55803	0.0423546	0.00257769
Gm33594	-10.3167	0.000717875	0.0856266
Ermn	-6.07566	0.0168701	-0.188401
Acvr1c	-2.71455	0.134243	0.182356
Gm13544	-9.63228	0.00179469	-0.535951
Acvr1	-3.7315	0.0753769	-0.00215636
Upp2	-3.99771	0.0656856	-0.0699141
Gm13558	-11.8845	0.000358938	-0.567587
Ccdc148	-2.97566	0.120244	0.080083
Pkp4	-2.75671	0.136396	0.117224
Tanc1	-4.96347	0.0330223	-0.0440242
Wdsub1	-5.76011	0.0190237	-0.0457644
Baz2b	-2.14142	0.204953	0.145103
Gm13620	-15.4522	0	0
2022-03-07	-1.51132	0.298636	0.232155
Cd302	-5.21798	0.0262024	0.0350035
Ly75	-12.2967	0.000358938	-1.02444
Pla2r1	-15.4522	0	0
Rbms1	-2.05112	0.222182	0.118956
Tank	-3.45564	0.0900933	0.0164725
Psmd14	-3.21684	0.114501	-0.0905337
Tbr1	-5.22133	0.0251256	0.0921931
Slc4a10	-1.35372	0.321608	0.282848
Dpp4	-8.63144	0.00251256	-0.00760084
Gm13561	-11.0951	0.000358938	0.276739
Fap	-10.0201	0.00143575	-0.609925
Ifih1	-11.5262	0.000358938	-0.180354
Gca	-5.552	0.0197416	0.109137
Kcnh7	-2.61681	0.14178	0.201287
Fign	-4.34016	0.0387653	0.348308
Grb14	-4.43085	0.0473798	-0.0319305
Cobll1	-7.97007	0.00358938	0.143916
Slc38a11	-11.2751	0.000358938	0.0868456
Scn3a	-0.196342	0.548816	0.669248
Gm13595	-6.88347	0.0100503	-0.250609
Scn2a	0.636683	0.754128	1.0438
Csrnp3	-1.3104	0.334889	0.267797
Gm13619	-8.04402	0.0028715	0.391461
Galnt3	-8.22052	0.00323044	0.0439326
Ttc21b	-2.99714	0.117732	0.0890569
Scn1a	-0.399313	0.503589	0.590346
Gm13630	-8.10759	0.00394831	-0.131907
Gm13629	-5.14061	0.0279971	0.0168605
Scn9a	-3.65991	0.0778894	0.0221395
Scn7a	-9.64263	0.00107681	0.190462
Xirp2	-10.4722	0.000358938	0.925352
Gm13601	-15.4522	0	0
B3galt1	-2.33296	0.178392	0.153784
Gm26743	-8.82366	0.00215363	0.0207347
Stk39	-3.2619	0.10122	0.0422481
Cers6	-2.27933	0.196698	0.0664915
Nostrin	-11.434	0.000717875	-1.08186
Spc25	-10.6112	0.000358938	0.781535
Lrp2	-12.1911	0.000358938	-0.905981
Bbs5	-3.53801	0.0850682	0.016889
Klhl41	-8.75056	0.00251256	-0.127832
Fastkd1	-3.84785	0.0725054	-0.0625131
Ppig	-1.44781	0.311917	0.232894
Ccdc173	-4.75844	0.0358938	0.0408471
Phospho2	-4.92883	0.0366116	-0.158219
Klhl23	-3.4337	0.0933238	-0.0124043
Ssb	-2.04823	0.211773	0.191071
Mettl5	-5.54651	0.0204594	0.0631055
Gm13625	-6.5174	0.0107681	0.0167663
Mettl5os	-6.97275	0.00681981	0.219281
Ubr3	-1.21398	0.361809	0.252673
Myo3b	-5.91107	0.0175879	-0.0837061
Erich2	-9.56102	0.00143575	-0.141524
Gad1	-0.596665	0.454774	0.540087
Gm26558	-10.6387	0.000717875	-0.246872
Gorasp2	-3.3542	0.0972721	0.00733608
Tlk1	-2.33739	0.188801	0.067538
Gm13632	-11.5262	0.000358938	-0.180354
Mettl8	-4.36386	0.0541996	-0.158913
Dcaf17	-2.02617	0.228643	0.102559
Cybrd1	-11.6522	0.000358938	-0.31567
Dync1i2	-0.31401	0.535176	0.587886
Slc25a12	-2.65114	0.152907	0.0579572
Hat1	-4.9822	0.028715	0.138866
Metap1d	-3.02242	0.125987	-0.0339935
Dlx1as	-8.42651	0.00323044	-0.163533
Dlx1	-5.77958	0.017229	0.0776957
Dlx2	-6.74705	0.00897344	0.0496461
Itga6	-5.16708	0.0247667	0.167244
Gm13663	-15.4522	0	0
Pdk1	-3.44976	0.0893754	0.0339017
Rapgef4	-1.76494	0.263101	0.161293
Rapgef4os2	-8.32708	0.00215363	0.52159
Rapgef4os3	-8.63037	0.0028715	-0.199168
Map3k20	-6.36924	0.0132807	-0.137346
Cdca7	-6.6083	0.011486	-0.167426
Sp3	-2.87062	0.137114	-0.00427474
Sp3os	-6.48745	0.0122039	-0.133793
Ola1	-2.40943	0.181263	0.0542656
Sp9	-3.83583	0.0685571	0.030291
Cir1	-3.22894	0.103015	0.0498625
Scrn3	-6.01541	0.0161522	-0.0653368
Gpr155	-1.86609	0.239411	0.19626
D230022J07Rik	-5.84169	0.017229	0.0155164
Wipf1	-6.30597	0.0111271	0.181295
Chrna1	-12.0633	0.000358938	-0.764024
Chrna1os	-9.17009	0.00215363	-0.329691
Chn1os3	-7.04999	0.00897344	-0.254094
Chn1	0.162057	0.644652	0.795455
Chn1os1	-8.32846	0.00358938	-0.216755
Atf2	-1.8814	0.247667	0.132034
Atp5g3	-1.5909	0.274587	0.273692
Lnpk	-1.31909	0.340273	0.236095
Haglr	-15.4522	0	0
Mtx2	-3.63078	0.0843503	-0.0636851
2600014E21Rik	-8.77799	0.00179469	0.329888
Hnrnpa3	-1.06681	0.384781	0.311036
Nfe2l2	-9.13498	0.00179469	-0.031101
Agps	-3.88382	0.0703518	-0.0549906
Ttc30b	-6.49402	0.0111271	-0.00711117
Ttc30a1	-6.68069	0.00789663	0.30058
Pde11a	-5.10139	0.0247667	0.232989
Rbm45	-5.2966	0.0294329	-0.211404
Osbpl6	-2.00692	0.226849	0.133182
Prkra	-5.75206	0.0186648	-0.0102189
Fkbp7	-6.52438	0.0111271	-0.037529
Plekha3	-4.61002	0.0455851	-0.15548
Ttn	-5.88361	0.0175879	-0.0562086
Ccdc141	-6.50267	0.00897344	0.294556
Sestd1	-3.43673	0.0987078	-0.096355
Zfp385b	-2.52718	0.165111	0.0711537
Cwc22	-3.71594	0.0800431	-0.0732462
Ube2e3	-3.02659	0.122757	-0.00069055
Itga4	-6.4523	0.0107681	0.0819985
Cerkl	-10.5697	0.000717875	-0.175404
Neurod1	-7.66136	0.005743	-0.223875
Itprid2	-4.60575	0.0405599	0.0172958
Pde1a	-1.78278	0.206389	0.493697
Dnajc10	-1.93885	0.236899	0.138714
Frzb	-7.5728	0.00502513	0.0577167
Nckap1	-0.859182	0.437545	0.333282
Dusp19	-5.04367	0.0358938	-0.244569
Nup35	-4.40997	0.0480976	-0.0327299
Zfp804a	-3.56796	0.0782484	0.107484
Zc3h15	-2.19943	0.197775	0.13852
Itgav	-2.47596	0.159727	0.170203
Gm13684	-8.62729	0.00251256	-0.00341254
Fam171b	-1.02954	0.376167	0.380974
Calcrl	-6.58695	0.011486	-0.14603
Tfpi	-9.37001	0.00179469	-0.269369
Gm13710	-11.9785	0.000358938	-0.670559
Ctnnd1	-3.85135	0.074659	-0.108242
Selenoh	-6.12354	0.0136396	0.0702999
Tmx2	-2.33624	0.181622	0.12461
Med19	-4.19836	0.0527638	0.0453907
Zdhhc5	-3.93771	0.0667624	-0.0333481
Clp1	-6.18776	0.0157933	-0.205522
Ypel4	-3.67505	0.0832735	-0.0894258
Gm19426	-11.1009	0.000717875	-0.729334
Serping1	-10.9196	0.000717875	-0.539277
Ube2l6	-11.4342	0.000358938	-0.0820585
Timm10	-4.45141	0.0419957	0.121529
Slc43a1	-9.78795	0.000717875	0.627318
Rtn4rl2	-15.4522	0	0
P2rx3	-15.4522	0	0
Ssrp1	-2.87172	0.136037	0.00600529
Tnks1bp1	-4.5787	0.0427136	-0.0302752
4930443O20Rik	-15.4522	0	0
Lrrc55	-4.25313	0.0466619	0.167899
Olfr259	-9.15617	0.00143575	0.269359
Olfr1152	-10.7042	0.000717875	-0.314933
Olfr1156	-6.98481	0.00897344	-0.188736
Olfr73	-11.6863	0.000358938	-0.352422
Olfr1175-ps	-15.4522	0	0
Olfr1220	-15.4522	0	0
Olfr1256	-6.87725	0.00969131	-0.191914
Ptprj	-2.49015	0.174444	0.0288696
4933423P22Rik	-5.95852	0.0168701	-0.0710957
Nup160	-4.09379	0.0585068	0.000947129
Fnbp4	-1.80682	0.25341	0.173553
Agbl2	-6.79763	0.0100503	-0.164553
Mtch2	-1.78302	0.265255	0.131446
C1qtnf4	-0.206205	0.544508	0.670752
Ndufs3	-2.21192	0.202082	0.094946
Kbtbd4	-4.91481	0.0358938	-0.115623
Ptpmt1	-4.46306	0.0437904	0.0495025
Celf1	0.117026	0.63855	0.764144
Rapsn	-7.78207	0.00502513	-0.152507
Gm13778	-10.1898	0.000358938	1.21612
Psmc3	-2.55363	0.164752	0.0478434
Slc39a13	-4.48513	0.0473798	-0.086236
Spi1	-10.5359	0.000717875	-0.140465
Mybpc3	-15.4522	0	0
Madd	-1.51577	0.309045	0.178273
Nr1h3	-8.91725	0.00179469	0.189182
Gm13783	-8.77695	0.00143575	0.652865
Acp2	-2.87829	0.135319	0.00706568
Ddb2	-4.50675	0.0437904	0.00578906
Pacsin3	-7.06933	0.00753769	-0.0219611
Arfgap2	-3.1876	0.109835	-0.00127068
1110051M20Rik	-3.58379	0.0872218	-0.0649782
Lrp4	-8.61613	0.00215363	0.230231
Ckap5	-1.97797	0.232233	0.12829
Zfp408	-5.59705	0.0222541	-0.108793
Arhgap1	-4.05211	0.063173	-0.0680666
Atg13	-3.26593	0.106963	-0.0413917
Harbi1	-5.50186	0.0247667	-0.167831
Ambra1	-3.7555	0.0764537	-0.0466354
Chrm4	-6.56161	0.011486	-0.120641
Mdk	-3.8111	0.0678392	0.070219
Dgkz	-1.87782	0.245154	0.150325
Gm9821	-8.14817	0.00394831	-0.172742
Creb3l1	-11.0481	0.000717875	-0.673906
2900072N19Rik	-8.19703	0.00323044	0.0675777
Phf21a	-2.49026	0.168701	0.0770479
Large2	-10.8081	0.000717875	-0.422983
Pex16	-4.89943	0.0373295	-0.156811
1700029I15Rik	-8.0429	0.00394831	-0.0668305
Mapk8ip1	-2.0321	0.226849	0.107996
Cry2	-1.57301	0.291457	0.205561
D930015M05Rik	-11.1698	0.000717875	-0.801833
Slc35c1	-5.86969	0.0186648	-0.127999
Chst1	-0.87537	0.416368	0.388666
Syt13	-3.7308	0.0692749	0.120329
Prdm11	-6.12558	0.0168701	-0.238403
Trp53i11	-5.5021	0.0236899	-0.103943
Tspan18	-8.50896	0.0028715	-0.0767226
Cd82	-7.87486	0.00394831	0.102145
Alx4	-11.5089	0.000358938	-0.161833
Ext2	-3.44908	0.0933238	-0.027783
Accs	-7.1998	0.00753769	-0.152841
Accsl	-10.929	0.000717875	-0.549135
Gm13889	-3.46076	0.0886576	0.0345287
Alkbh3	-5.25935	0.0290739	-0.156416
Hsd17b12	-3.68942	0.0778894	-0.00737769
Mir670hg	-4.72153	0.0362527	0.0634188
Ttc17	-2.7311	0.147164	0.0332156
2810002D19Rik	-6.94993	0.00897344	-0.153751
Api5	-3.79	0.0760948	-0.0743526
Lrrc4c	-1.37368	0.321608	0.262888
4930445B16Rik	-8.26696	0.00358938	-0.15482
Gm10800	-10.8458	0.000717875	-0.462218
B230118H07Rik	-4.24708	0.0556353	-0.0798005
Traf6	-5.23959	0.0308686	-0.22305
Prr5l	-7.68019	0.00502513	-0.0501464
Commd9	-5.33615	0.0233309	0.0841874
Ldlrad3	-6.61056	0.011486	-0.169695
Gm13920	-15.4522	0	0
Trim44	-1.52	0.307968	0.179079
Fjx1	-4.45061	0.0452261	0.0154197
Pamr1	-6.37582	0.0111271	0.111316
Slc1a2	-1.81238	0.215721	0.400285
Gm13872	-10.8342	0.000717875	-0.450201
Cd44	-8.56131	0.0028715	-0.129504
Pdhx	-3.71041	0.0735822	0.0537029
Apip	-5.16552	0.0272793	0.0294128
Cat	-6.27784	0.0150754	-0.228641
Abtb2	-9.2166	0.00215363	-0.37682
Nat10	-3.71484	0.0771716	-0.0194387
Caprin1	-1.34297	0.334171	0.238322
Lmo2	-3.66249	0.0800431	-0.0197891
Fbxo3	-3.06785	0.122757	-0.0419586
Cd59b	-8.0599	0.00358938	0.0535708
Cd59a	-6.41131	0.0129218	-0.139957
D430041D05Rik	-1.83835	0.244436	0.194036
Gm13883	-8.34788	0.00394831	-0.37381
Hipk3	-3.39787	0.091888	0.0458059
Platr14	-9.79121	0.000717875	0.623994
Cstf3	-1.63355	0.281048	0.197485
Tcp11l1	-4.2893	0.0520459	-0.025822
Depdc7	-9.93244	0.00107681	-0.105178
Qser1	-4.02201	0.0667624	-0.117679
Prrg4	-9.75589	0.00107681	0.0750658
Ccdc73	-6.99482	0.0086145	-0.139878
Eif3m	-2.51549	0.173367	0.0124581
Rcn1	-4.52313	0.0466619	-0.102228
Pax6	-5.16664	0.0208184	0.418231
Elp4	-3.97325	0.0656856	-0.0454398
Immp1l	-5.18007	0.0251256	0.133492
Dnajc24	-4.52797	0.0430725	0.0084075
BB218582	-6.43985	0.011486	0.00136168
Mpped2	-0.752899	0.437545	0.439568
Arl14ep	-3.83914	0.0717875	-0.0394408
Kcna4	-0.94394	0.379038	0.455607
Mettl15	-7.74221	0.00610194	-0.392562
Kif18a	-7.50282	0.00646088	-0.23458
Bdnf	-5.49137	0.0186648	0.250752
Lin7c	-3.53897	0.0868629	-0.0141985
Lgr4	-4.37156	0.0506102	-0.0677651
Ccdc34	-2.71359	0.140345	0.119184
Gm13936	-9.92572	0.000717875	0.486635
Bbox1	-10.3402	0.000717875	0.0614788
Fibin	-8.15273	0.00430725	-0.302862
Slc5a12	-8.75848	0.00251256	-0.135828
Ano3	-0.705324	0.428212	0.518247
Muc15	-4.78563	0.0366116	-0.0149301
Olfr1307	-8.73304	0.00251256	-0.110143
Lpcat4	-3.60428	0.0843503	-0.0371768
Nop10	-3.68205	0.0793252	-0.0263492
Slc12a6	-1.53487	0.302943	0.187949
Emc4	-2.5878	0.160445	0.0518838
Katnbl1	-3.35871	0.0983489	-0.0130609
Emc7	-2.4105	0.171572	0.132467
Chrm5	-9.52609	0.00107681	0.309029
Aven	-3.86253	0.0714286	-0.0556125
Ryr3	-0.203598	0.531945	0.707035
Fmn1	-6.4463	0.0104092	0.136917
Grem1	-6.33473	0.0129218	-0.0632439
Scg5	-1.32126	0.319813	0.323386
Arhgap11a	-9.10999	0.00251256	-0.491214
Gjd2	-7.8356	0.00466619	-0.0993945
A530058N18Rik	-6.37181	0.0125628	-0.0597495
C130080G10Rik	-15.4522	0	0
Aqr	-2.48934	0.176956	0.00904926
Zfp770	-3.74778	0.0800431	-0.105095
Dph6	-2.91444	0.134602	-0.0214181
Gm13974	-6.03819	0.0139986	0.118303
Gm28492	-7.09973	0.00789663	-0.119569
BC052040	-5.23125	0.0279971	-0.0738473
Meis2	1.30648	0.769203	1.68504
2700033N17Rik	-5.72074	0.0204594	-0.111318
G630016G05Rik	-4.4182	0.0495334	-0.0833985
Tmco5	-10.1822	0.000717875	0.223901
D330050G23Rik	-7.8116	0.00502513	-0.182186
Gm29340	-8.26377	0.00323044	0.000391216
Spred1	-1.23121	0.342785	0.313366
Fam98b	-3.15044	0.11809	-0.0686556
Rasgrp1	-0.273939	0.539124	0.617354
Gm13986	-8.62071	0.00215363	0.225612
Thbs1	-8.05165	0.00358938	0.0618669
Fsip1	-7.64755	0.00538406	-0.116898
Gpr176	-5.89699	0.0165111	0.0215424
1700054M17Rik	-9.15896	0.00179469	-0.0553854
Eif2ak4	-3.80765	0.0707107	0.0138552
Srp14	-3.14171	0.113783	-0.00632532
Bmf	-15.4522	0	0
Bub1b	-10.4713	0.000717875	-0.0737045
Pak6	-2.59479	0.15542	0.0908001
Ankrd63	-2.96513	0.126705	0.015105
Plcb2	-6.26088	0.0154343	-0.245593
Inafm2	-4.76317	0.0333812	0.140802
Ccdc9b	-7.20177	0.00789663	-0.221932
Disp2	-2.70374	0.139268	0.140145
Knstrn	-8.08127	0.00394831	-0.105435
Ivd	-3.45367	0.0940416	-0.0434321
Bahd1	-4.37713	0.0524049	-0.123607
Chst14	-9.91587	0.00107681	-0.0882458
Ccdc32	-4.64867	0.045944	-0.205457
Rpusd2	-7.82857	0.00502513	-0.199244
Knl1	-10.3461	0.000717875	0.0553616
Rad51	-8.98709	0.00215363	-0.14446
Rmdn3	-3.84902	0.0707107	-0.0275214
Dnajc17	-5.49967	0.0233309	-0.0794833
Gm14137	-15.4522	0	0
Zfyve19	-5.31258	0.0283561	-0.173628
Spint1	-6.14295	0.0161522	-0.193061
Rhov	-7.71641	0.00502513	-0.0865392
Vps18	-4.10027	0.0563532	0.0485689
Dll4	-7.99933	0.00430725	-0.148532
Chac1	-9.10211	0.00179469	0.00218124
Ino80	-2.46246	0.16906	0.101784
Exd1	-8.11849	0.00358938	-0.00537965
Chp1	-3.70888	0.074659	0.0342746
Oip5os1	-2.07052	0.217157	0.132558
Oip5	-8.06383	0.00466619	-0.328884
Nusap1	-8.34449	0.0028715	0.0890252
Ndufaf1	-4.85265	0.0373295	-0.110005
Rtf1	-1.81343	0.245872	0.210502
Itpka	-2.36849	0.180187	0.10381
Ltk	-4.93764	0.0333812	-0.0337735
Rpap1	-4.11315	0.0599426	-0.0533942
Tyro3	-1.30623	0.340632	0.247436
Mga	-1.20086	0.35822	0.280172
Mapkbp1	-3.07502	0.123475	-0.0575421
Jmjd7	-8.90741	0.00143575	0.521055
Pla2g4b	-6.14674	0.0161522	-0.196863
Sptbn5	-6.76119	0.0111271	-0.274868
Ehd4	-7.40408	0.00681981	-0.213451
Pla2g4e	-6.64591	0.0122039	-0.292576
Vps39	-3.88803	0.0681981	-0.0143542
Tmem87a	-3.24862	0.106604	-0.0192285
Ganc	-4.27408	0.0585068	-0.179416
Capn3	-8.60918	0.00251256	0.0148543
Zfp106	-2.03937	0.228643	0.0893601
Snap23	-4.73844	0.0358938	0.0608594
Lrrc57	-5.18451	0.0279971	-0.027074
Haus2	-5.34307	0.0254846	-0.0501091
Stard9	-5.47224	0.0222541	0.0161412
Cdan1	-3.58974	0.0839914	-0.0164836
Ttbk2	-3.2981	0.105169	-0.0491557
AV039307	-6.23559	0.0125628	0.0767069
Ubr1	-2.23507	0.197416	0.105502
Tmem62	-3.81909	0.0728643	-0.0408662
Ccndbp1	-4.08075	0.0592247	-0.00360286
Lcmt2	-5.63307	0.0204594	-0.0235474
Adal	-4.74241	0.0398421	-0.0936739
Zscan29	-6.43771	0.0125628	-0.125775
Tubgcp4	-3.26249	0.101938	0.0314682
Trp53bp1	-1.88199	0.249821	0.118954
Map1a	-1.26666	0.340632	0.287002
Ppip5k1	-0.941838	0.402369	0.371534
Ckmt1	-2.22369	0.197057	0.11951
Strc	-10.2459	0.000717875	0.158503
Catsper2	-5.33522	0.0272793	-0.140434
Pdia3	-2.45743	0.172649	0.0765129
Serinc4	-10.4747	0.00107681	-0.66222
Serf2	-2.51568	0.164034	0.0920917
Hypk	-3.69229	0.0764537	0.0165968
Mfap1b	-4.83105	0.0366116	-0.0603781
Mfap1a	-4.26741	0.0552764	-0.0908009
Wdr76	-6.43248	0.0139986	-0.276647
Frmd5	-3.36496	0.0983489	-0.0193161
Gm14019	-10.6468	0.00107681	-0.840283
Casc4	-1.02677	0.38514	0.349731
Ctdspl2	-2.0776	0.220747	0.10183
Eif3j1	-4.1573	0.0549174	0.0287463
Spg11	-4.37983	0.051687	-0.106407
B2m	-5.73564	0.0157933	0.247217
Sord	-6.76903	0.00897344	0.0276136
Shf	-4.43481	0.051687	-0.16142
Gatm	-4.65243	0.0369706	0.104273
Spata5l1	-9.16498	0.00251256	-0.546897
Slc30a4	-3.69269	0.0771716	0.00271217
Bloc1s6os	-9.62297	0.00143575	-0.204551
Bloc1s6	-5.20548	0.0290739	-0.102508
Sqor	-9.73507	0.00107681	0.096286
Sema6d	-2.51559	0.160804	0.120879
Slc24a5	-1.27106	0.336683	0.299427
Myef2	-1.38925	0.324838	0.232898
Gm14004	-6.89752	0.00969131	-0.212232
Ctxn2	-5.79942	0.0190237	-0.0851192
Slc12a1	-12.1991	0.000358938	-0.914921
Gm14002	-12.3724	0.000358938	-1.10995
Dut	-4.56111	0.0430725	-0.0247512
Fbn1	-6.41972	0.0132807	-0.18792
Cep152	-5.79533	0.0183058	-0.0255264
Shc4	-8.24924	0.00358938	-0.136974
Eid1	-2.22597	0.196698	0.119853
Secisbp2l	-2.17932	0.212132	0.0575338
Cops2	-3.61181	0.0814788	0.00525519
Galk2	-4.3827	0.051687	-0.109279
Fgf7	-9.15043	0.00179469	-0.0467499
Dtwd1	-5.08248	0.0305097	-0.0489522
Slc27a2	-5.4228	0.0258435	-0.150094
Gabpb1	-4.24619	0.0520459	0.0173005
Gm27003	-8.47544	0.0028715	-0.0429238
Usp8	-2.67364	0.150036	0.0628102
Usp50	-5.93062	0.0186648	-0.189006
Trpm7	-1.31204	0.33776	0.25384
Sppl2a	-1.62095	0.281048	0.210095
Ap4e1	-3.82746	0.0750179	-0.0912645
Blvra	-4.79792	0.0369706	-0.041307
Ncaph	-9.82298	0.00143575	-0.408401
Itpripl1	-8.92074	0.00215363	-0.077372
1810024B03Rik	-7.44629	0.00681981	-0.255826
Snrnp200	-2.8326	0.136037	0.045125
Ciao1	-4.40342	0.0463029	0.0286792
Tmem127	-3.25436	0.101579	0.0446872
Stard7	-3.06587	0.117732	0.0203228
Dusp2	-8.27278	0.00323044	-0.00867648
Adra2b	-6.67122	0.0111271	-0.184684
Fahd2a	-5.82152	0.0204594	-0.212214
Kcnip3	-3.21086	0.105887	0.028277
Zfp661	-6.41567	0.0132807	-0.183855
Mrps5	-1.5494	0.294688	0.213279
Mal	-3.80883	0.063173	0.175292
[truncated: 17,586 more rows]

## Sheet: Cluster 5
	MGE	DR	MDGE
Xkr4	-2.469	0.21087	-0.223559
Gm19938	-0.976054	0.443043	0.19839
Sox17	-11.6995	0.000434783	-0.6432
Mrpl15	-3.55551	0.108261	-0.348428
Lypla1	-4.71359	0.0513043	-0.429613
Tcea1	-3.208	0.130435	-0.269662
Rgs20	-5.30656	0.0326087	-0.369195
Gm16041	-10.1083	0.000869565	0.0231956
Atp6v1h	-1.51914	0.355652	-0.0277413
Oprk1	-6.2554	0.0152174	-0.219685
Npbwr1	-9.34172	0.000869565	0.804683
Rb1cc1	-0.417582	0.588261	0.347872
4732440D04Rik	-4.27747	0.07	-0.441547
St18	-9.0345	0.0026087	-0.468979
Pcmtd1	-1.21877	0.412609	0.0583447
Gm26901	-5.05255	0.0386957	-0.361896
Sntg1	-2.52396	0.190435	-0.13148
Rrs1	-5.42277	0.0308696	-0.406434
Adhfe1	-8.63046	0.00217391	0.202252
2610203C22Rik	-7.16199	0.0104348	-0.584105
Vxn	-0.45015	0.556957	0.394194
Mybl1	-6.74615	0.0117391	-0.337039
Vcpip1	-2.62405	0.198261	-0.289678
Sgk3	-3.62553	0.101739	-0.328837
Mcmdc2	-5.13017	0.0356522	-0.321386
Snhg6	-5.61875	0.026087	-0.359763
Ppp1r42	-8.34003	0.00391304	-0.352962
Cops5	-2.35463	0.22913	-0.228999
Cspp1	-0.0883792	0.663043	0.504434
Arfgef1	-1.60999	0.346522	-0.0810729
Cpa6	-5.35181	0.0282609	-0.208032
Prex2	-4.17806	0.063913	-0.210861
A830018L16Rik	-0.442758	0.583043	0.335548
Sulf1	-2.75806	0.156087	-0.0786671
Slco5a1	-6.40903	0.016087	-0.453759
Ncoa2	-2.41677	0.221304	-0.241008
Gm29570	-12.0853	0.000434783	-1.06496
Tram1	-4.17766	0.0652174	-0.239609
Lactb2	-3.32062	0.125652	-0.328404
Eya1	-8.65679	0.00304348	-0.30973
Gm9947	-7.89349	0.00652174	-0.640582
Msc	-8.27025	0.00434783	-0.434682
Kcnb2	-3.95474	0.0769565	-0.255384
Terf1	-3.52034	0.106522	-0.289887
Sbspon	-9.15501	0.0026087	-0.59097
4930444P10Rik	-8.93011	0.00304348	-0.585787
Rpl7	-2.40097	0.206087	-0.122434
Rdh10	-5.51994	0.0291304	-0.420041
Gm28095	-15.4522	0	0
Stau2	-2.56901	0.195652	-0.215524
Gm7568	-8.06704	0.00565217	-0.608667
Ube2w	-2.61289	0.19087	-0.223709
Eloc	-2.8669	0.158696	-0.211429
Tmem70	-4.48956	0.0565217	-0.345196
Ly96	-8.38389	0.00391304	-0.397148
Jph1	-2.8021	0.167826	-0.227329
Gdap1	-1.85696	0.298261	-0.111691
Gm28784	-10.0653	0.00130435	-0.517658
Pi15	-10.1405	0.000869565	-0.00988943
Gm28154	-10.4921	0.000869565	-0.371735
Gm16070	-9.32272	0.00217391	-0.497944
Crispld1	-8.14257	0.00521739	-0.569191
Gm28756	-10.0315	0.00130435	-0.48309
Gm15825	-15.4522	0	0
Tfap2d	-15.4522	0	0
Tfap2b	-10.621	0.000869565	-0.505089
Mcm3	-9.17502	0.00173913	-0.026292
6720483E21Rik	-8.41338	0.00478261	-0.716353
Paqr8	-3.83108	0.0882609	-0.329415
Efhc1	-11.6212	0.000434783	-0.558893
Tram2	-10.9054	0.000869565	-0.800975
Tmem14a	-3.94715	0.0826087	-0.35004
Gsta3	-6.58477	0.0130435	-0.327297
Gm28836	-9.60131	0.00173913	-0.459067
Kcnq5	-3.86346	0.0769565	-0.164076
Rims1	-0.686711	0.521739	0.251864
Gm27028	-10.0288	0.00130435	-0.480346
Gm29107	-7.28636	0.00913043	-0.516243
Ogfrl1	-1.35081	0.366957	0.0954526
B3gat2	-3.664	0.0969565	-0.297848
Smap1	-2.18914	0.245652	-0.163944
Sdhaf4	-4.87149	0.0378261	-0.14792
Fam135a	-3.29417	0.123043	-0.271691
Col9a1	-12.0944	0.000434783	-1.07495
Col19a1	-3.87111	0.0708696	-0.0528545
Lmbrd1	-1.35737	0.396087	-0.0213128
Adgrb3	0.542785	0.798261	0.867848
Gm9898	-15.4522	0	0
Phf3	-0.891589	0.490435	0.136247
Ptp4a1	-7.43468	0.00695652	-0.272802
Khdrbs2	-1.32055	0.36913	0.117196
Gm5415	-6.20377	0.0195652	-0.530534
Gm37724	-8.90316	0.00304348	-0.558542
Prim2	-5.77974	0.0243478	-0.4214
Rab23	-3.299	0.123913	-0.286679
Bag2	-6.01499	0.0191304	-0.309044
Zfp451	-1.70294	0.333913	-0.120552
Bend6	-2.57413	0.194348	-0.210996
Dst	0.673154	0.82913	0.94348
Gm26788	-7.99606	0.00521739	-0.421798
Gm37233	-5.58071	0.0278261	-0.414795
Ccdc115	-5.32073	0.0330435	-0.402482
Imp4	-4.5805	0.0530435	-0.34455
Ptpn18	-8.01387	0.00521739	-0.439713
Gm28417	-10.1876	0.00130435	-0.64312
Amer3	-5.31356	0.0334783	-0.414162
Arhgef4	-2.29612	0.236522	-0.216281
Gm38336	-7.5093	0.00695652	-0.347717
Fam168b	-2.3797	0.227826	-0.245837
Plekhb2	-2.46047	0.207826	-0.194061
1110002O04Rik	-11.7498	0.000434783	-0.697612
Hs6st1	-4.32936	0.0608696	-0.291836
Gm33280	-9.02804	0.0026087	-0.462444
Uggt1	-2.56917	0.196957	-0.225274
Neurl3	-10.9473	0.000434783	0.155186
Arid5a	-6.68862	0.0121739	-0.331841
4930403P22Rik	-6.34619	0.0156522	-0.351275
Kansl3	-2.14976	0.253043	-0.167328
Lman2l	-2.14329	0.261304	-0.207197
Cnnm4	-3.99597	0.0769565	-0.296628
Cnnm3	-3.13876	0.143913	-0.342272
Gm38033	-11.9023	0.000434783	-0.863583
Ankrd23	-6.6716	0.0126087	-0.365401
Ankrd39	-4.8788	0.0426087	-0.327001
Sema4c	-4.26411	0.0669565	-0.364058
D430040D24Rik	-8.77108	0.00347826	-0.617743
Cox5b	-1.87882	0.284783	-0.0668339
Actr1b	-1.17778	0.422609	0.0647872
Gm33533	-4.83147	0.0434783	-0.308786
Zap70	-8.11953	0.00521739	-0.546006
Tmem131	-2.24921	0.23913	-0.185194
Gm38115	-5.02257	0.04	-0.379718
Vwa3b	-9.42529	0.0026087	-0.865072
Gm37020	-10.3267	0.000869565	-0.201158
Inpp4a	-1.3715	0.387391	-0.00340959
Coa5	-5.27811	0.0330435	-0.359824
Unc50	-3.1538	0.142174	-0.339771
Mgat4a	-3.23615	0.127826	-0.268666
2010300C02Rik	-2.38816	0.211739	-0.148648
Tsga10	-3.15254	0.132609	-0.238036
Gm26805	-8.04311	0.00565217	-0.584597
Lipt1	-7.41755	0.00826087	-0.503526
Mitd1	-4.7658	0.0469565	-0.354102
Mrpl30	-3.70364	0.0921739	-0.264527
Txndc9	-3.00396	0.145217	-0.22047
Eif5b	-1.20794	0.414783	0.0615888
Rev1	-1.59724	0.33913	-0.037219
Gm37062	-11.0303	0.000869565	-0.93174
Aff3	-3.67005	0.0956522	-0.284363
Gm16150	-10.7196	0.000434783	0.392558
Gm16152	-4.22466	0.0673913	-0.33393
Lonrf2	-2.50702	0.208261	-0.243625
Chst10	-3.43091	0.116957	-0.335257
Pdcl3	-4.70146	0.0482609	-0.329254
Npas2	-4.46324	0.0565217	-0.318864
Rpl31	-2.7568	0.173043	-0.226182
Tbc1d8	-4.36397	0.0643478	-0.406629
Cnot11	-4.48397	0.0569565	-0.35065
Gm15832	-7.18385	0.00869565	-0.34301
Rnf149	-4.57068	0.0573913	-0.448376
Creg2	-2.32399	0.221304	-0.148218
D930019O06Rik	-8.73039	0.0026087	-0.161631
1700066B17Rik	-15.4522	0	0
Map4k4	-2.10365	0.261739	-0.169959
Il1r2	-11.6175	0.000434783	-0.554867
Gm16894	-5.66408	0.0243478	-0.305614
Il1r1	-7.79565	0.00608696	-0.442713
Il1rl2	-11.5265	0.000434783	-0.457195
Slc9a4	-8.20527	0.00478261	-0.506765
Slc9a2	-6.60613	0.0130435	-0.348701
Mfsd9	-6.67092	0.0126087	-0.364722
Gm29260	-15.4522	0	0
Gm28175	-7.14135	0.00869565	-0.300369
Pantr1	-4.37245	0.0582609	-0.271745
Gm20646	-7.04473	0.00913043	-0.273842
Pou3f3	-2.80888	0.152174	-0.0928648
Pantr2	-8.48489	0.00347826	-0.329006
Dalir	-8.3563	0.00391304	-0.369353
Mrps9	-3.54679	0.107826	-0.333903
Gpr45	-2.6143	0.185652	-0.185131
Tgfbrap1	-3.34743	0.130435	-0.40912
8430432A02Rik	-9.64663	0.00173913	-0.505195
AI597479	-5.34992	0.0317391	-0.3736
Fhl2	-3.66129	0.0982609	-0.314421
Nck2	-4.20273	0.0704348	-0.375711
Ecrg4	-7.19764	0.0073913	-0.122376
Gm29155	-9.23792	0.00173913	-0.090032
Gm29156	-8.91362	0.00217391	-0.0837012
Uxs1	-3.03172	0.154348	-0.336198
Tpp2	-2.03661	0.271304	-0.154687
Mettl21c	-6.12461	0.0191304	-0.41883
Gm8251	-8.45942	0.00304348	-0.110695
Tex30	-6.58937	0.0147826	-0.512467
Poglut2	-5.96876	0.0208696	-0.388276
Bivm	-3.97899	0.0813043	-0.358929
Ercc5	-3.22795	0.131304	-0.299203
Gulp1	-7.91918	0.00565217	-0.459965
Col3a1	-9.92841	0.00130435	-0.377614
Col5a2	-7.44155	0.00608696	-0.0870557
Wdr75	-3.80043	0.0934783	-0.381611
Slc40a1	-7.80111	0.00695652	-0.640837
Dnah7b	-5.86716	0.0221739	-0.374002
Dnah7c	-6.8903	0.0113043	-0.427097
Slc39a10	-1.34863	0.375652	0.0638471
Gm28151	-5.87563	0.0230435	-0.437975
Gm28826	-15.4522	0	0
4933411E06Rik	-9.84732	0.00130435	-0.294782
Tmeff2	-2.40649	0.217391	-0.204988
Gm28322	-10.2894	0.00130435	-0.747774
Gm28320	-3.07555	0.138696	-0.22578
Gm29325	-6.17432	0.0191304	-0.468612
9330175M20Rik	-8.73531	0.00347826	-0.581625
Cavin2	-6.06901	0.0208696	-0.488672
Nabp1	-4.97594	0.0386957	-0.285228
Myo1b	-6.10069	0.02	-0.459002
Gm29453	-15.4522	0	0
Gm28323	-15.4522	0	0
Stat4	-10.7719	0.000869565	-0.661807
Gm31812	-15.4522	0	0
Stat1	-4.63615	0.05	-0.314979
Gls	0.633736	0.81913	0.921567
Nab1	-3.74208	0.096087	-0.362953
Nemp2	-5.11449	0.0382609	-0.407576
Mfsd6	-1.20688	0.43087	0.00775952
Gm29670	-7.75152	0.00652174	-0.497894
Inpp1	-3.61648	0.101304	-0.3136
Hibch	-4.65283	0.0530435	-0.416913
1700019D03Rik	-3.98949	0.0843478	-0.422457
Mstn	-15.4522	0	0
Pms1	-4.7382	0.0486957	-0.378956
Ormdl1	-6.90283	0.00956522	-0.19866
Osgepl1	-4.40397	0.063913	-0.436864
Asnsd1	-5.56618	0.0278261	-0.40025
Dnah7a	-7.60409	0.0073913	-0.530362
Stk17b	-8.57225	0.00434783	-0.739009
Hecw2	-1.25987	0.405217	0.0433135
Ccdc150	-11.5442	0.000434783	-0.47624
Gtf3c3	-3.22879	0.134348	-0.333094
Pgap1	-2.35193	0.223478	-0.190259
Ankrd44	-4.36022	0.0617391	-0.34317
Sf3b1	0.303256	0.768261	0.683582
Coq10b	-3.14995	0.12913	-0.197103
Hspd1	-2.62368	0.193043	-0.250842
Hspe1	-3.21362	0.128696	-0.255913
Mob4	-2.90461	0.167391	-0.326111
Rftn2	-9.56108	0.00173913	-0.418139
Gm10561	-15.4522	0	0
Mars2	-4.3606	0.0613043	-0.33335
Plcl1	-5.40751	0.0330435	-0.489341
Satb2	-2.96142	0.155652	-0.278033
9130024F11Rik	-2.32273	0.21087	-0.0772795
1700066M21Rik	-5.77858	0.0252174	-0.47087
Tyw5	-4.40488	0.06	-0.346626
Maip1	-4.61569	0.0517391	-0.343843
Spats2l	-4.1942	0.0673913	-0.30346
Kctd18	-4.03533	0.0821739	-0.430639
Sgo2a	-8.84305	0.00347826	-0.690435
Aox1	-8.78821	0.0026087	-0.220014
Aox3	-8.48141	0.00173913	0.674479
Aox4	-6.81606	0.0113043	-0.352671
Aox2	-8.18025	0.00434783	-0.344086
Bzw1	-2.40969	0.216522	-0.202408
Clk1	-0.376794	0.604348	0.349738
Ppil3	-4.9648	0.0391304	-0.290198
Nif3l1	-5.62384	0.0243478	-0.265324
Orc2	-3.52594	0.106957	-0.301364
Gm15834	-6.42808	0.0156522	-0.43332
Fam126b	-1.36673	0.373043	0.0558004
Ndufb3	-3.06759	0.138696	-0.217813
Cflar	-6.7032	0.0121739	-0.346454
Casp8	-12.0867	0.000434783	-1.06643
Trak2	-2.63894	0.192174	-0.25959
Stradb	-3.61735	0.102609	-0.332928
Tmem237	-3.99504	0.0773913	-0.303832
G730003C15Rik	-8.10436	0.00478261	-0.405213
Mpp4	-8.14938	0.00478261	-0.450515
Als2	-4.5377	0.0543478	-0.336775
Cdk15	-10.1049	0.00130435	-0.558255
Fzd7	-8.78948	0.00304348	-0.443684
Gm973	-11.6699	0.000434783	-0.611261
Sumo1	-3.29163	0.12913	-0.338802
Nop58	-3.09899	0.135217	-0.212582
Bmpr2	-1.49852	0.358261	-0.0176633
Fam117b	-2.98071	0.155652	-0.297323
Ica1l	-4.2822	0.0678261	-0.400766
Wdr12	-2.68417	0.180435	-0.213885
Carf	-3.09085	0.144783	-0.303042
Nbeal1	-1.4784	0.353913	0.0200763
Cyp20a1	-5.4372	0.0308696	-0.420881
Abi2	-0.571858	0.568696	0.242393
Raph1	-0.746627	0.49913	0.255857
Icos	-11.935	0.000434783	-0.899418
Pard3b	-9.14558	0.0026087	-0.581416
Pard3bos1	-9.29618	0.00173913	-0.1491
Nrp2	-2.70101	0.148261	0.0526025
Gm29083	-11.9325	0.000434783	-0.896674
Gm4208	-15.4522	0	0
Ino80d	-2.34202	0.22	-0.15772
Ino80dos	-5.78816	0.0234783	-0.377364
Gm20342	-3.23895	0.132609	-0.324462
Ndufs1	-2.32371	0.23913	-0.259706
Eef1b2	-2.85611	0.162609	-0.235783
Gpr1	-7.61746	0.00608696	-0.26369
Zdbf2	-2.63412	0.177391	-0.139287
Adam23	-0.781983	0.516087	0.172304
Dytn	-15.4522	0	0
Mdh1b	-10.2192	0.00130435	-0.67553
Fastkd2	-4.22858	0.0691304	-0.37461
Klf7	-1.29369	0.38087	0.0988893
Creb1	-2.69037	0.176087	-0.184902
Mettl21a	-5.91399	0.0221739	-0.420893
2810408I11Rik	-9.52876	0.00217391	-0.707188
Ccnyl1	-4.73924	0.0486957	-0.379998
Fzd5	-9.83123	0.00173913	-0.693381
Plekhm3	-2.94989	0.157391	-0.282532
D630023F18Rik	-4.95281	0.0391304	-0.278207
Idh1	-5.23634	0.0352174	-0.409941
Pikfyve	-2.16503	0.254783	-0.192473
Pth2r	-6.92897	0.0108696	-0.409294
Map2	0.29718	0.750435	0.711375
Gm10558	-7.14196	0.00956522	-0.438485
Unc80	0.997489	0.872174	1.1948
Rpe	-3.7216	0.096087	-0.342472
Kansl1l	-3.55183	0.108261	-0.344746
Acadl	-7.27884	0.00869565	-0.438312
Myl1	-8.01727	0.00608696	-0.665513
Lancl1	-2.2974	0.24087	-0.243846
Erbb4	-6.02418	0.0191304	-0.318253
Gm16076	-12.0133	0.000434783	-0.985358
Gm29113	-9.25736	0.00173913	-0.10974
Ikzf2	-3.39252	0.0947826	0.00641076
Gm29112	-9.31193	0.00217391	-0.486994
Gm28112	-7.07577	0.00956522	-0.372088
Spag16	-7.42511	0.00478261	0.277361
Vwc2l	-3.0596	0.113913	0.0741549
Bard1	-9.03709	0.0026087	-0.471591
Abca12	-7.62263	0.00565217	-0.161969
Atic	-4.10095	0.0691304	-0.24693
Fn1	-6.00715	0.0121739	0.350866
Apol7d	-15.4522	0	0
Mreg	-9.88625	0.00173913	-0.749559
Pecr	-6.16251	0.0156522	-0.167286
Tmem169	-5.20199	0.0347826	-0.357645
Xrcc5	-5.44094	0.0295652	-0.362337
2022-03-04	-5.69637	0.0273913	-0.507853
Smarcal1	-4.36905	0.0578261	-0.257544
Gm39662	-8.57136	0.00304348	-0.223548
Rpl37a	-1.86594	0.28913	-0.0758142
Igfbp2	-6.18656	0.016087	-0.230899
Igfbp5	-2.726	0.14087	0.101381
6030407O03Rik	-10.8385	0.000869565	-0.731228
Tns1	-6.01356	0.0208696	-0.433137
Cxcr2	-8.46229	0.00391304	-0.476149
Arpc2	-2.31049	0.232174	-0.20389
Aamp	-2.88025	0.163913	-0.271454
Pnkd	-2.45006	0.204348	-0.159302
Tmbim1	-4.98159	0.0404348	-0.354302
Gm29358	-5.74668	0.0234783	-0.335838
Catip	-6.80498	0.0117391	-0.396007
Slc11a1	-9.66299	0.00130435	-0.106831
Ctdsp1	-7.10573	0.00956522	-0.402137
Usp37	-3.52958	0.105652	-0.287308
Cnot9	-4.88812	0.046087	-0.449528
Plcd4	-6.76723	0.0108696	-0.247139
Zfp142	-3.39768	0.122174	-0.364988
Bcs1l	-3.75155	0.0878261	-0.242741
Rnf25	-4.09443	0.076087	-0.378733
Stk36	-6.87694	0.0104348	-0.29823
Ttll4	-4.35022	0.0647826	-0.402583
Cyp27a1	-9.16926	0.0026087	-0.605407
Wnt6	-9.2401	0.00217391	-0.414159
Wnt10a	-5.32967	0.0304348	-0.292788
Cdk5r2	-2.64731	0.19	-0.251541
Cfap65	-5.75917	0.023913	-0.374813
Ihh	-10.9845	0.000434783	0.116262
Nhej1	-8.23175	0.00478261	-0.533425
Slc23a3	-9.79402	0.00173913	-0.655408
Cnppd1	-3.89621	0.0830435	-0.306661
Retreg2	-2.14284	0.243478	-0.104817
Zfand2b	-4.35851	0.0634783	-0.381531
Abcb6	-4.49158	0.056087	-0.336069
Atg9a	-1.79305	0.311739	-0.111537
Ankzf1	-3.43342	0.117391	-0.343122
Glb1l	-6.35397	0.0147826	-0.276607
Stk16	-3.70178	0.0930435	-0.276212
Tuba4a	-1.01017	0.460435	0.10873
Dnajb2	-3.66211	0.0982609	-0.315242
Ptprn	0.467349	0.782174	0.821782
Gm28294	-15.4522	0	0
Resp18	-2.47827	0.198261	-0.14389
Dnpep	-4.56058	0.0552174	-0.382562
Des	-15.4522	0	0
Speg	-2.03945	0.264348	-0.120055
Gm15178	-10.5654	0.000869565	-0.447497
Gmppa	-4.4649	0.0586957	-0.37497
Asic4	-7.84954	0.00521739	-0.274483
Chpf	-3.48568	0.106957	-0.261103
Obsl1	-5.72555	0.0247826	-0.392683
Tmem198	-3.99123	0.0791304	-0.332079
Inha	-3.43331	0.11913	-0.364232
Stk11ip	-4.51146	0.0586957	-0.421545
Slc4a3	-1.84852	0.287826	-0.0518715
Gm17751	-15.4522	0	0
Gm816	-12.0285	0.000434783	-1.00215
Epha4	-1.515	0.31087	0.170557
Sgpp2	-5.36415	0.0308696	-0.347761
Farsb	-3.86409	0.0904348	-0.397543
BC035947	-11.6981	0.000434783	-0.641722
Acsl3	-1.79605	0.30913	-0.102415
Utp14b	-5.04926	0.0408696	-0.43745
Kcne4	-10.1701	0.00173913	-1.04014
Scg2	-2.55431	0.177391	-0.059474
Ap1s3	-9.98671	0.00173913	-0.852263
Wdfy1	-3.42367	0.11087	-0.250909
Mrpl44	-4.76939	0.0469565	-0.357697
Serpine2	-4.0903	0.0621739	-0.0832648
9830004L10Rik	-11.9325	0.000434783	-0.896674
Cul3	-2.69966	0.188696	-0.293961
Dock10	-5.09934	0.0369565	-0.342371
Nyap2	-2.53309	0.197391	-0.192368
Irs1	-4.91442	0.0408696	-0.302517
Gm9747	-10.9033	0.000869565	-0.798855
Rhbdd1	-7.01791	0.0104348	-0.439584
Gm28940	-9.0246	0.0026087	-0.458953
Col4a4	-8.7556	0.00304348	-0.409475
Col4a3	-15.4522	0	0
C430014B12Rik	-10.2719	0.00130435	-0.729706
Mff	-2.06561	0.27087	-0.181383
Gm28941	-6.58649	0.0143478	-0.466522
Agfg1	-2.13517	0.248261	-0.125206
A030005L19Rik	-8.85362	0.0026087	-0.286085
A030014E15Rik	-15.4522	0	0
Sphkap	-2.91928	0.154783	-0.227803
Pid1	-2.2249	0.201739	0.0844193
Dner	-3.04285	0.127826	-0.0753393
Trip12	-0.962293	0.481304	0.0926534
Fbxo36	-6.18104	0.0178261	-0.373474
Slc16a14	-6.14933	0.0195652	-0.476003
Sp110	-15.4522	0	0
Sp140	-7.31311	0.00782609	-0.320704
Sp100	-10.2463	0.00130435	-0.703415
A630001G21Rik	-15.4522	0	0
Cab39	-2.25396	0.238261	-0.184693
Itm2c	-0.199471	0.631739	0.463114
4933407L21Rik	-8.48164	0.00391304	-0.495652
Gpr55	-9.32472	0.00217391	-0.499966
Spata3	-15.4522	0	0
2810459M11Rik	-5.91186	0.0230435	-0.474258
Psmd1	-2.04777	0.26913	-0.154241
Htr2b	-7.90312	0.00521739	-0.328345
Armc9	-2.14198	0.254783	-0.169421
B3gnt7	-9.53073	0.00173913	-0.387276
Gm28626	-15.4522	0	0
Ncl	-1.38638	0.37913	0.0127997
C130036L24Rik	-5.84957	0.0226087	-0.384408
Ptma	-1.72397	0.313478	-0.0504824
Pde6d	-4.55663	0.0565217	-0.412293
Cops7b	-3.85568	0.0878261	-0.346899
Nppc	-4.92357	0.0434783	-0.400941
Dis3l2	-3.00133	0.148261	-0.247761
Gm29055	-7.57146	0.00782609	-0.580053
Gm29374	-9.65064	0.00173913	-0.509278
Ecel1	-6.74313	0.0130435	-0.486012
Prss56	-15.4522	0	0
Eif4e2	-3.62169	0.104783	-0.367518
Efhd1	-8.64821	0.00347826	-0.493719
Gigyf2	-1.89216	0.292609	-0.11929
Kcnj13	-5.29911	0.0295652	-0.22038
Snorc	-9.3526	0.00217391	-0.528256
Ngef	-1.55669	0.349565	-0.040384
Neu2	-8.43682	0.00391304	-0.450482
Inpp5d	-7.42513	0.00695652	-0.26321
Atg16l1	-1.92988	0.29	-0.144095
Sag	-6.40455	0.0156522	-0.409739
Dgkd	-2.65404	0.184348	-0.214705
Usp40	-2.09243	0.262174	-0.161122
Ugt1a7c	-15.4522	0	0
Dnajb3	-8.47365	0.00391304	-0.487594
Mroh2a	-9.9177	0.00173913	-0.78169
Hjurp	-1.65844	0.326957	-0.045675
Glrp1	-15.4522	0	0
Arl4c	-4.60828	0.0456522	-0.155855
Sh3bp4	-5.25623	0.0347826	-0.41193
Agap1	-2.07811	0.267391	-0.175229
4933400F21Rik	-10.4746	0.000869565	-0.353656
Gbx2	-15.4522	0	0
Asb18	-7.41367	0.00695652	-0.251709
Ackr3	-6.0497	0.02	-0.407935
Gm28723	-11.0297	0.000869565	-0.931092
Cops8	-2.67177	0.185652	-0.242608
Col6a3	-7.58627	0.00695652	-0.425009
Mlph	-10.5346	0.000869565	-0.415668
Lrrfip1	-1.88246	0.296087	-0.12664
Ramp1	-3.12459	0.133478	-0.219513
Ube2f	-3.67818	0.101304	-0.37532
Scly	-5.06471	0.0369565	-0.30772
Espnl	-9.07735	0.00173913	0.0726058
Erfe	-7.44765	0.00826087	-0.533744
Ilkap	-3.50814	0.111304	-0.341049
Hes6	-5.09413	0.0395652	-0.43556
Per2	-3.12113	0.133913	-0.22074
Traf3ip1	-3.87289	0.0843478	-0.305821
Asb1	-5.06851	0.0378261	-0.345078
Gm29100	-8.38923	0.00434783	-0.554522
Twist2	-7.05847	0.01	-0.418868
Gm29101	-9.21212	0.0026087	-0.648829
Hdac4	-1.62816	0.336522	-0.0569966
Ndufa10	-2.00921	0.276957	-0.157033
Cops9	-4.11135	0.0669565	-0.211238
Gm29483	-10.8284	0.000869565	-0.720681
Gpc1	-3.73277	0.0934783	-0.313935
Gm29480	-7.00024	0.0104348	-0.421867
Ankmy1	-6.13686	0.0191304	-0.431101
Dusp28	-6.09911	0.0191304	-0.393287
5033417F24Rik	-8.06522	0.00478261	-0.365834
Rnpepl1	-3.01676	0.148696	-0.267414
9430060I03Rik	-8.18779	0.00434783	-0.351674
Capn10	-4.19402	0.0713043	-0.384702
Kif1a	-0.427851	0.604783	0.297643
Sned1	-9.01373	0.00304348	-0.670346
Mterf4	-4.60957	0.0547826	-0.420179
Gm28535	-8.2677	0.00347826	-0.110195
Pask	-5.69546	0.0269565	-0.483863
Ppp1r7	-3.16941	0.138261	-0.315123
Hdlbp	-2.23538	0.247391	-0.220366
2022-09-02	-4.96044	0.0386957	-0.269714
Farp2	-5.63419	0.0265217	-0.399067
Stk25	-1.64659	0.340435	-0.0921029
Bok	-5.84622	0.0217391	-0.32447
Thap4	-4.39613	0.0591304	-0.316811
Atg4b	-3.4378	0.113043	-0.293062
Dtymk	-3.67588	0.0973913	-0.316191
Ing5	-4.74362	0.0482609	-0.371441
D2hgdh	-5.41121	0.0317391	-0.43494
Neu4	-8.52704	0.00391304	-0.541419
Fam174a	-3.6056	0.10087	-0.296513
St8sia4	-4.29639	0.053913	-0.0837616
Slco4c1	-5.38942	0.0286957	-0.267705
Panct2	-5.71197	0.0230435	-0.274117
D1Ertd622e	-3.14816	0.135217	-0.261756
Ppip5k2	-2.25273	0.227391	-0.116098
Gin1	-3.70151	0.0978261	-0.348255
Pam	-2.55634	0.198261	-0.221968
B230216N24Rik	-2.86283	0.15913	-0.21131
Gm7967	-11.0584	0.000869565	-0.961237
Cntnap5b	-6.4072	0.016087	-0.451921
Gm28187	-15.4522	0	0
Cdh20	-6.43654	0.0126087	-0.129853
Rnf152	-2.34119	0.19913	-0.0131028
Gm17634	-7.46484	0.00565217	-0.00352975
Pign	-3.75934	0.0913043	-0.306565
Gm28404	-7.04402	0.00913043	-0.273133
Relch	-1.6613	0.338261	-0.0975756
Tnfrsf11a	-6.31028	0.0156522	-0.315307
Gm7160	-9.10843	0.00304348	-0.766186
Zcchc2	-3.68614	0.0982609	-0.339271
Phlpp1	-3.86448	0.09	-0.390971
Bcl2	-1.78772	0.297391	-0.038235
Kdsr	-2.48518	0.21	-0.233786
Vps4b	-2.93394	0.156957	-0.262582
Serpinb8	-4.97249	0.0413043	-0.375893
Cdh7	-5.1485	0.033913	-0.267589
Cdh19	-9.15323	0.00217391	-0.326138
Gm29088	-10.7541	0.000869565	-0.643349
Dsel	-2.46647	0.193043	-0.0936124
9330185C12Rik	-11.1157	0.000869565	-1.02148
Cntnap5a	-3.44625	0.0952174	-0.053934
Tsn	-2.1909	0.24913	-0.185984
Nifk	-5.68494	0.0252174	-0.377118
Clasp1	-1.51626	0.357391	-0.0318929
2900060B14Rik	-5.06082	0.0378261	-0.337378
Tfcp2l1	-10.6469	0.000869565	-0.532002
Gli2	-10.7893	0.000434783	0.320046
Gm29455	-15.4522	0	0
Inhbb	-7.79346	0.00608696	-0.440509
Ralb	-4.99033	0.0417391	-0.408855
Gm27184	-10.298	0.000869565	-0.17162
Tmem185b	-5.34604	0.0330435	-0.427812
Epb41l5	-5.42627	0.0313043	-0.430118
Ptpn4	-2.54717	0.197391	-0.206454
Tmem177	-5.68869	0.0256522	-0.405533
Cfap221	-10.6126	0.000869565	-0.496401
Sctr	-15.4522	0	0
Tmem37	-15.4522	0	0
Dbi	-3.28253	0.117826	-0.197537
3110009E18Rik	-7.661	0.00565217	-0.200517
Steap3	-11.9652	0.000434783	-0.932487
C1ql2	-7.17214	0.0073913	-0.0967973
Celrr	-11.4629	0.000434783	-0.38932
Insig2	-3.29896	0.128261	-0.336391
Ccdc93	-4.04177	0.0747826	-0.301107
Htr5b	-9.00077	0.0026087	-0.434851
Ddx18	-2.74655	0.175652	-0.23752
Dpp10	-1.18535	0.407391	0.110118
Actr3	-2.33304	0.227826	-0.199169
Slc35f5	-4.40771	0.0617391	-0.390683
Lypd1	-2.51453	0.133478	0.390638
Nckap5	-5.39408	0.0308696	-0.377724
Mgat5	-3.33185	0.117391	-0.241532
Tmem163	-4.46362	0.0569565	-0.330296
Acmsd	-9.18436	0.00217391	-0.357675
2900009J06Rik	-8.0181	0.00347826	0.140982
Ccnt2	-0.691624	0.53913	0.199645
Map3k19	-9.87939	0.00173913	-0.74255
Rab3gap1	-1.48381	0.365652	-0.0324146
Zranb3	-5.71558	0.0247826	-0.382699
Gm28800	-10.6854	0.000869565	-0.571891
R3hdm1	2.05113	0.960435	2.10937
Ubxn4	-2.21006	0.243913	-0.17461
Lct	-8.70523	0.00304348	-0.358616
Mcm6	-7.3408	0.00782609	-0.348489
Dars	-4.1344	0.0743478	-0.385354
Cxcr4	-15.4522	0	0
Thsd7b	-2.28299	0.213043	-0.052335
Gm15675	-8.9989	0.00304348	-0.655343
Cd55	-7.46081	0.0073913	-0.386495
Gm16083	-8.773	0.00304348	-0.427039
Pfkfb2	-2.94819	0.15913	-0.296676
Yod1	-3.68186	0.103043	-0.403556
AA986860	-8.55526	0.00304348	-0.207313
Mapkapk2	-4.75503	0.0495652	-0.421326
Dyrk3	-5.68063	0.0273913	-0.492093
Eif2d	-3.82878	0.0930435	-0.403241
Rassf5	-4.43463	0.0591304	-0.355326
Ikbke	-9.34199	0.00217391	-0.517495
Srgap2	-1.66585	0.333913	-0.0834623
Gm29488	-5.07504	0.0413043	-0.478518
Fam72a	-9.9399	0.00130435	-0.389361
Rab7b	-10.1131	0.000434783	1.01828
Pm20d1	-11.8469	0.000434783	-0.803123
Slc41a1	-4.7038	0.0495652	-0.370068
Rab29	-9.69652	0.00173913	-0.556009
Nucks1	-2.25433	0.23	-0.134158
Slc45a3	-10.0205	0.00130435	-0.471855
Elk4	-4.14195	0.073913	-0.384452
Mfsd4a	-1.78879	0.303043	-0.0664635
Cdk18	-4.56368	0.0547826	-0.37426
Gm29629	-10.827	0.000869565	-0.719183
Lemd1	-9.01313	0.0026087	-0.447356
Gm29695	-6.77632	0.0117391	-0.367275
Klhdc8a	-5.81652	0.0226087	-0.351319
Nuak2	-10.8963	0.000869565	-0.791537
Tmcc2	-4.94396	0.0426087	-0.392202
Dstyk	-2.80601	0.162174	-0.181808
6030442K20Rik	-5.44968	0.0308696	-0.433373
Rbbp5	-4.02492	0.0756522	-0.30093
Tmem81	-7.19024	0.00956522	-0.486911
Cntn2	-2.35175	0.217826	-0.153128
Nfasc	-0.849891	0.503478	0.140079
Gm10538	-7.58922	0.0073913	-0.515432
Lrrn2	-1.81738	0.294783	-0.0551821
Mdm4	-1.66927	0.335652	-0.0943787
Pik3c2b	-4.19535	0.0721739	-0.403521
Ppp1r15b	-4.09939	0.0786957	-0.432328
Plekha6	-2.02708	0.266087	-0.117149
Gm19461	-9.5326	0.00173913	-0.389176
Etnk2	-5.93667	0.0182609	-0.163503
Sox13	-10.541	0.000869565	-0.42229
Snrpe	-3.9434	0.0769565	-0.244041
Zc3h11a	-4.83587	0.0452174	-0.369766
Gm38394	-5.76187	0.0265217	-0.526893
Lax1	-8.97523	0.0026087	-0.409024
Atp2b4	-0.361576	0.535217	0.540207
Optc	-10.1558	0.00130435	-0.610431
Prelp	-10.8688	0.000869565	-0.762775
Fmod	-9.19695	0.0026087	-0.633452
Btg2	-2.60514	0.164348	-0.000128718
Chil1	-8.77632	0.00304348	-0.43039
Mybph	-7.83347	0.00695652	-0.673357
Adora1	-1.42291	0.375217	-0.008765
Ppfia4	-3.54756	0.106522	-0.317111
Tmem183a	-4.07498	0.0752174	-0.342696
Cyb5r1	-4.70905	0.046087	-0.270355
Adipor1	-3.51765	0.11	-0.333551
Klhl12	-3.05832	0.139565	-0.217563
Rabif	-5.95362	0.0243478	-0.595504
Kdm5b	-1.8194	0.305217	-0.107384
Syt2	-5.85975	0.0217391	-0.338019
Ppp1r12b	-2.0498	0.267391	-0.146917
Ube2t	-7.00843	0.00869565	-0.167053
Lgr6	-7.77807	0.00434783	0.0603733
Ptpn7	-15.4522	0	0
Arl8a	-1.98022	0.282609	-0.157185
Gm15445	-6.7571	0.0130435	-0.500016
Gpr37l1	-4.54908	0.0421739	0.0177028
Rnpep	-2.27303	0.226957	-0.133637
Timm17a	-2.66939	0.188261	-0.260364
Lmod1	-10.0601	0.000869565	0.0726099
Shisa4	-1.15082	0.41087	0.13239
Ipo9	-2.81538	0.172609	-0.281143
Gm28277	-8.5865	0.00304348	-0.238825
Nav1	-1.29964	0.36	0.174242
Gm4793	-7.00715	0.0104348	-0.428796
Csrp1	-5.39182	0.0286957	-0.270109
Phlda3	-5.2492	0.0330435	-0.330897
Tnni1	-9.48936	0.00173913	-0.345219
Lad1	-10.9647	0.000434783	0.137004
Tnnt2	-7.06225	0.0108696	-0.542946
Igfn1	-6.87287	0.00956522	-0.168624
Tmem9	-3.88272	0.0852174	-0.330448
Cacna1s	-12.0076	0.000434783	-0.979104
Gm15850	-15.4522	0	0
Kif21b	-2.21705	0.239565	-0.155655
Mroh3	-15.4522	0	0
Inava	-7.87925	0.00521739	-0.304357
Gm26781	-11.1303	0.000434783	-0.0368856
Gpr25	-15.4522	0	0
Camsap2	-2.33612	0.227826	-0.20225
9230116N13Rik	-9.5489	0.00217391	-0.727669
Ddx59	-7.39703	0.00782609	-0.404928
Kif14	-9.03787	0.00304348	-0.694765
Zfp281	-3.41431	0.116522	-0.313285
Gm19705	-9.96158	0.00130435	-0.411527
Gm4258	-1.88917	0.279565	-0.0505135
Gm26936	-11.8683	0.000434783	-0.826474
Gm26930	-4.04995	0.0769565	-0.350634
A430106G13Rik	-3.07401	0.136957	-0.206037
Ptprc	-8.11095	0.00434783	-0.274347
Nek7	-7.13218	0.0104348	-0.554201
Lhx9	-8.60834	0.00347826	-0.453496
2310009B15Rik	-5.53587	0.0282609	-0.392275
Dennd1b	-1.97684	0.273913	-0.108718
4930596I21Rik	-15.4522	0	0
Crb1	-8.36045	0.00217391	0.474448
Zbtb41	-4.37979	0.0608696	-0.342285
Aspm	-8.98779	0.00217391	-0.158692
Cfh	-8.45973	0.00434783	-0.625564
Kcnt2	-2.64263	0.18	-0.168861
Cdc73	-2.3768	0.214783	-0.157876
B3galt2	-1.04403	0.426957	0.183767
Glrx2	-2.31296	0.22913	-0.187324
Ro60	-2.64031	0.188696	-0.234604
Uchl5	-4.74352	0.0473913	-0.345112
Gm29170	-5.19752	0.0347826	-0.353166
Rgs2	-4.74005	0.0482609	-0.367871
Rgs13	-15.4522	0	0
Rgs1	-15.4522	0	0
Gm29514	-7.1936	0.00869565	-0.352785
Brinp3	-0.609538	0.316087	1.05203
A230059L01Rik	-7.42582	0.00913043	-0.656214
Pla2g4a	-8.24351	0.00391304	-0.25576
Ptgs2os	-5.95495	0.0182609	-0.181808
Ptgs2	-5.57216	0.0256522	-0.288873
Odr4	-3.70503	0.0973913	-0.34535
Tpr	-0.823695	0.493043	0.196489
Prg4	-8.75579	0.00391304	-0.772225
Hmcn1	-8.99938	0.00130435	0.566533
Gm10138	-6.82232	0.0117391	-0.413395
Ivns1abp	-1.81559	0.310435	-0.12803
Swt1	-2.11407	0.243478	-0.0760429
Trmt1l	-2.63945	0.188261	-0.230417
Rnf2	-5.18629	0.0347826	-0.341933
Fam129a	-9.76964	0.00173913	-0.630538
2810414N06Rik	-9.47538	0.00173913	-0.331013
Edem3	-3.46485	0.117826	-0.379894
1700025G04Rik	-2.40873	0.208696	-0.148338
Tsen15	-3.92203	0.0821739	-0.317298
Colgalt2	-7.7907	0.00565217	-0.330824
Rgl1	-3.62699	0.0973913	-0.267284
Gm15479	-9.96008	0.00130435	-0.409993
Gm28792	-5.63621	0.026087	-0.377247
Arpc5	-2.88795	0.164348	-0.282969
Ncf2	-8.47309	0.00347826	-0.317115
Smg7	-2.89518	0.163478	-0.282547
Gm28791	-3.51327	0.106957	-0.288697
Nmnat2	-3.00203	0.151739	-0.281912
Lamc2	-7.88403	0.00608696	-0.531545
Lamc1	-5.17706	0.0404348	-0.549919
E330020D12Rik	-12.0501	0.000434783	-1.02597
Shcbp1l	-6.9812	0.00956522	-0.277245
Dhx9	-2.44036	0.213043	-0.20972
Npl	-9.25004	0.0026087	-0.687265
Rgs8	-3.93248	0.0804348	-0.296896
Rgs16	-6.0742	0.0191304	-0.368346
Rnasel	-3.21428	0.123913	-0.201942
Rgsl1	-5.57518	0.0286957	-0.453642
Teddm2	-4.51373	0.0565217	-0.369369
Teddm1b	-8.1516	0.00478261	-0.452745
Glul	-2.44894	0.197826	-0.111388
A830008E24Rik	-9.95061	0.000869565	0.184635
Cacna1e	0.234845	0.723043	0.702683
Gm9530	-11.6513	0.000434783	-0.591208
Ier5	-1.68002	0.303913	0.0381762
Mr1	-10.3016	0.000869565	-0.175369
Stx6	-2.49702	0.203043	-0.197029
BC034090	-6.30054	0.0143478	-0.180022
Xpr1	-1.29507	0.401739	0.0205565
Acbd6	-2.82064	0.164348	-0.21565
Qsox1	-3.7296	0.0934783	-0.310761
Cep350	-1.75504	0.311304	-0.0715148
Tor1aip1	-4.38763	0.0617391	-0.37059
Tor1aip2	-3.98448	0.0804348	-0.348911
Fam163a	-11.2617	0.000434783	-0.17553
Tdrd5	-5.05215	0.0382609	-0.345194
Axdnd1	-9.03253	0.00173913	0.117968
Gm2000	-7.21659	0.0073913	-0.141393
Soat1	-3.85759	0.083913	-0.283061
Abl2	-2.68417	0.185652	-0.255014
Tor3a	-6.61504	0.0126087	-0.308718
Fam20b	-3.70543	0.0913043	-0.252638
Ralgps2	-1.7472	0.308696	-0.0515331
Angptl1	-7.21296	0.00869565	-0.372215
4930439D14Rik	-12.1013	0.000434783	-1.08268
Rasal2	-1.76207	0.30913	-0.0684337
Cryzl2	-9.73997	0.00130435	-0.185267
Sec16b	-9.61425	0.00130435	-0.0572027
Brinp2	-1.17557	0.382174	0.212089
Astn1	-1.43553	0.376522	-0.0263867
Gm37679	-8.52871	0.00347826	-0.373182
Pappa2	-6.84158	0.0108696	-0.321678
Cop1	-1.83264	0.304348	-0.11651
Tnr	-2.01508	0.267826	-0.114547
Gm10530	-8.93801	0.00304348	-0.593765
Gm38039	-6.50984	0.0134783	-0.299515
4930523C07Rik	-15.4522	0	0
Mrps14	-3.45536	0.115217	-0.338105
Cacybp	-3.7784	0.0926087	-0.346089
Rabgap1l	-1.1247	0.435217	0.0754493
Gm36975	-9.59017	0.00173913	-0.447725
Gm37529	-3.00947	0.150435	-0.276905
Gpr52	-7.71439	0.00695652	-0.553701
Gm37328	-9.16254	0.0026087	-0.598594
Rc3h1	-2.63076	0.183478	-0.184601
Serpinc1	-6.48457	0.0143478	-0.364391
Zbtb37	-3.10505	0.137391	-0.24165
Gas5	-1.76602	0.306957	-0.0622001
Dars2	-5.10375	0.036087	-0.312436
Cenpl	-8.40196	0.00304348	-0.0527903
Klhl20	-3.61382	0.0965217	-0.241171
Ankrd45	-3.4529	0.112609	-0.302608
Tex50	-8.21323	0.00347826	-0.0553622
Prdx6	-2.80423	0.165652	-0.210643
Fasl	-10.2545	0.00130435	-0.711866
Suco	-2.95141	0.15913	-0.299901
4930558K02Rik	-9.64805	0.00130435	-0.0916106
Pigc	-4.79535	0.0517391	-0.523594
Gm38304	-11.3878	0.000434783	-0.309273
Dnm3	-0.82283	0.500435	0.175887
2810442N19Rik	-10.7064	0.000869565	-0.593699
Dnm3os	-5.62426	0.0313043	-0.628301
Eef1aknmt	-4.55086	0.0530435	-0.314893
Vamp4	-3.05273	0.141304	-0.229836
Myoc	-7.74912	0.00608696	-0.395957
Prrc2c	-0.401082	0.611304	0.308939
Fmo1	-11.6866	0.000434783	-0.629327
Prrx1	-8.30964	0.00478261	-0.611849
Gorab	-5.58059	0.0282609	-0.437039
Kifap3	-0.591364	0.556957	0.252978
Scyl3	-4.13343	0.0726087	-0.350244
BC055324	-8.66553	0.00347826	-0.51119
Mettl18	-7.92126	0.00565217	-0.462062
F5	-10.2567	0.000869565	-0.129161
Slc19a2	-4.41965	0.0586957	-0.329694
Ccdc181	-6.29252	0.0165217	-0.375515
Blzf1	-3.84984	0.09	-0.376333
Nme7	-1.24002	0.408261	0.0523692
Atp1b1	1.39946	0.906522	1.54105
Gm20743	-15.4522	0	0
4930568G15Rik	-8.46837	0.00347826	-0.312351
Sft2d2	-7.67235	0.00695652	-0.511468
Tiprl	-3.3726	0.11913	-0.30351
Gm38190	-4.63718	0.0543478	-0.436301
Gpr161	-6.28746	0.0165217	-0.370448
Dcaf6	-3.06836	0.142609	-0.258724
Gm37864	-6.07556	0.0208696	-0.495229
Mpc2	-2.40931	0.214348	-0.187466
Adcy10	-7.49008	0.00695652	-0.32842
Gm38325	-9.47487	0.000869565	0.669484
Mpzl1	-4.80242	0.0465217	-0.377322
Rcsd1	-8.59001	0.00347826	-0.435001
Creg1	-4.72156	0.0504348	-0.412928
Cd247	-11.3949	0.000434783	-0.316827
Pou2f1	-2.8442	0.168696	-0.276883
Ildr2	-1.2403	0.389565	0.119715
5330438I03Rik	-9.781	0.000869565	0.357849
Gm15853	-10.3431	0.00130435	-0.803054
Tada1	-3.82786	0.0852174	-0.275571
Pogk	-4.61303	0.0504348	-0.304345
Gm16701	-8.26206	0.00434783	-0.426438
Gm16701.1	-6.56076	0.013913	-0.396341
Fam78b	-4.60213	0.0547826	-0.412727
Uck2	-5.07726	0.04	-0.434451
Tmco1	-3.50248	0.102174	-0.21191
Aldh9a1	-5.54997	0.0282609	-0.40639
Mgst3	-3.48992	0.11087	-0.317176
Rxrg	-7.08831	0.00913043	-0.317552
Pbx1	0.676617	0.80913	0.982169
Nuf2	-11.4998	0.000434783	-0.428664
Rgs5	-7.44028	0.00782609	-0.448348
Rgs4	-2.20167	0.22	-0.0173588
Ccdc190	-10.4082	0.00130435	-0.87005
Hsd17b7	-4.5091	0.053913	-0.29657
3110045C21Rik	-9.29746	0.0026087	-0.735345
Ddr2	-7.47081	0.00652174	-0.215965
Uap1	-3.29683	0.123478	-0.27944
Gm37748	-15.4522	0	0
Uhmk1	-2.44879	0.203478	-0.151872
Gm7694	-6.37523	0.0152174	-0.339728
Nos1ap	-0.0541089	0.621304	0.632506
Olfml2b	-4.6733	0.0465217	-0.248137
Atf6	-2.03123	0.261304	-0.0951315
Gm9929	-8.12021	0.00478261	-0.421165
Dusp12	-4.61783	0.0565217	-0.473525
Gm26620	-7.60696	0.00695652	-0.445788
Fcgr2b	-8.54794	0.0026087	0.0224548
Fcgr3	-9.20481	0.00217391	-0.378391
Cfap126	-10.5139	0.00130435	-0.979222
Sdhc	-4.17893	0.0708696	-0.360779
Pcp4l1	-6.71017	0.0126087	-0.404064
Nr1i3	-7.15174	0.00869565	-0.310798
Tomm40l	-4.16786	0.0678261	-0.286379
Apoa2	-8.95258	0.00304348	-0.608504
Fcer1g	-7.94292	0.00478261	-0.24284
Ndufs2	-2.51367	0.202174	-0.20749
Adamts4	-7.16253	0.00826087	-0.24762
B4galt3	-3.28697	0.121304	-0.243951
Ppox	-4.67841	0.05	-0.357267
Usp21	-4.06797	0.0769565	-0.368658
Ufc1	-3.4718	0.108261	-0.264706
Gm20045	-4.22053	0.0647826	-0.272846
Dedd	-4.63607	0.053913	-0.423602
Nit1	-2.5643	0.197391	-0.223587
Pfdn2	-3.09924	0.136087	-0.222082
Klhdc9	-6.11105	0.0182609	-0.338134
Nectin4	-7.86963	0.00478261	-0.169151
Arhgap30	-15.4522	0	0
Usf1	-4.65375	0.0478261	-0.268462
Tstd1	-8.41741	0.00347826	-0.261
F11r	-7.42413	0.00652174	-0.169102
B930036N10Rik	-8.11827	0.00434783	-0.281707
Alyref2	-7.66884	0.00695652	-0.507941
Cd48	-11.6921	0.000434783	-0.635275
Slamf1	-8.67975	0.0026087	-0.11052
Cd84	-9.29932	0.00173913	-0.152284
Gm10521	-11.2633	0.000434783	-0.177214
Gm37065	-9.47941	0.00217391	-0.657024
Slamf6	-15.4522	0	0
Vangl2	-3.90812	0.0873913	-0.392197
Ncstn	-3.71397	0.096087	-0.334832
Copa	-1.42996	0.381739	-0.0406684
Gm37756	-9.05081	0.0026087	-0.485474
Pex19	-3.54348	0.105652	-0.301211
Dcaf8	-1.50535	0.362609	-0.0418904
Pea15a	-3.26611	0.125217	-0.268885
Igsf8	-0.951416	0.474348	0.124534
Atp1a2	-3.46077	0.0934783	-0.041863
Kcnj9	-1.57665	0.341304	-0.0258421
Kcnj10	-6.21131	0.016087	-0.255695
Pigm	-4.7521	0.0482609	-0.379925
Slamf9	-15.4522	0	0
Igsf9	-6.6039	0.0134783	-0.393766
Tagln2	-10.6152	0.000869565	-0.499084
Cfap45	-6.33172	0.0178261	-0.524402
4933439K11Rik	-9.01535	0.00217391	-0.186572
Vsig8	-7.2734	0.00695652	-0.110931
Slamf8	-15.4522	0	0
Dusp23	-7.42739	0.0073913	-0.352948
Ackr1	-3.61024	0.0982609	-0.263351
Cadm3	-1.77467	0.316522	-0.115122
Aim2	-8.26226	0.00478261	-0.564145
Ifi204	-15.4522	0	0
Mndal	-6.74102	0.0104348	-0.161977
Ifi203	-8.17101	0.00304348	0.179772
Fmn2	-2.03075	0.27087	-0.146519
Grem2	-4.771	0.0413043	-0.174283
Rgs7	-2.87165	0.161304	-0.2397
Fh1	-3.61429	0.103913	-0.348096
Kmo	-9.79464	0.00173913	-0.656038
Opn3	-6.24337	0.0182609	-0.470664
Chml	-4.95475	0.0408696	-0.342874
Exo1	-9.75756	0.00173913	-0.618217
Pld5	-7.92079	0.00521739	-0.346113
Rbm8a2	-10.883	0.000869565	-0.777568
Gm38101	-11.6816	0.000434783	-0.623947
Cep170	-2.18558	0.255217	-0.215486
Sdccag8	-3.09205	0.144783	-0.304241
Gm15423	-10.5364	0.000869565	-0.417559
Akt3	-2.83729	0.166087	-0.247492
Gm26801	-10.2964	0.00130435	-0.754969
Zbtb18	-2.25389	0.23087	-0.139163
Gm29856	-15.4522	0	0
Gm37306	-10.6346	0.000869565	-0.51922
Adss	-2.08403	0.262174	-0.15273
Catspere1	-8.85381	0.0026087	-0.286283
Catspere2	-5.04977	0.0395652	-0.391174
Desi2	-3.15557	0.136522	-0.283018
B230369F24Rik	-5.13483	0.0352174	-0.308358
Cox20	-4.59291	0.0530435	-0.356961
Hnrnpu	0.702221	0.817391	0.993119
Efcab2	-5.89837	0.0208696	-0.3178
Kif26b	-5.01783	0.0386957	-0.327146
Gm16564	-9.39517	0.00217391	-0.571465
Smyd3	-2.951	0.153478	-0.247315
Tfb2m	-4.84142	0.0456522	-0.389132
Cnst	-3.45691	0.113043	-0.312171
Sccpdh	-4.35124	0.0630435	-0.364342
Ahctf1	-1.93815	0.285217	-0.128371
Cdc42bpa	-0.187434	0.661739	0.408219
Coq8a	-4.82352	0.0473913	-0.425157
Gm37336	-8.53643	0.00347826	-0.380972
Psen2	-4.24258	0.0634783	-0.265556
Itpkb	-7.24988	0.00826087	-0.335257
Stum	-4.7031	0.0482609	-0.330892
Parp1	-3.07848	0.145217	-0.295001
Lin9	-5.68746	0.0243478	-0.329016
Acbd3	-3.89176	0.0843478	-0.324696
Gm37768	-10.1478	0.00130435	-0.602313
H3f3a	-2.4203	0.215652	-0.207216
H3f3aos	-7.92844	0.00565217	-0.469274
Sde2	-4.32787	0.0626087	-0.330979
Lefty2	-9.58281	0.00173913	-0.440237
Pycr2	-4.1742	0.0726087	-0.391024
Lefty1	-10.9922	0.000434783	0.108197
Tmem63a	-7.82256	0.00521739	-0.247366
Ephx1	-6.55928	0.0152174	-0.524135
Nvl	-0.475447	0.581739	0.30609
Cnih4	-3.8871	0.0821739	-0.282359
Wdr26	-2.5294	0.206522	-0.253914
A430110L20Rik	-6.25223	0.0178261	-0.444773
Cnih3	-3.32036	0.115217	-0.203079
Dnah14	-7.77875	0.00565217	-0.318813
Lbr	-3.82256	0.0873913	-0.306606
Enah	-0.566112	0.546957	0.304368
Srp9	-3.01316	0.15	-0.276411
Degs1	-3.30625	0.122174	-0.273538
1700047M11Rik	-7.29382	0.00913043	-0.523727
Fbxo28	-3.38993	0.112174	-0.234035
Trp53bp2	-5.20532	0.0326087	-0.26787
Capn2	-4.03081	0.076087	-0.315091
Gm37885	-15.4522	0	0
Susd4	-1.97393	0.280435	-0.139754
Tlr5	-15.4522	0	0
Disp1	-6.76883	0.0121739	-0.412237
Brox	-3.30581	0.125217	-0.308597
Aida	-3.78948	0.0913043	-0.33671
Mia3	-1.54893	0.363043	-0.0871999
Taf1a	-4.31962	0.0686957	-0.456581
Gm37986	-6.78911	0.0117391	-0.380106
Hhipl2	-8.74775	0.00173913	0.405789
Gm37214	-9.41228	0.00217391	-0.588839
Dusp10	-7.95028	0.00478261	-0.250236
Hlx	-15.4522	0	0
2022-03-02	-3.71112	0.0930435	-0.285556
C130074G19Rik	-7.96387	0.00565217	-0.5049
Mark1	-2.16782	0.250435	-0.170432
Gm38251	-9.21167	0.00217391	-0.385345
Rab3gap2	-2.58203	0.198261	-0.247657
Iars2	-3.28363	0.122609	-0.256038
Bpnt1	-4.31606	0.0673913	-0.425361
4930532G15Rik	-6.25966	0.0182609	-0.486978
Eprs	-1.43898	0.371304	-0.00970463
Gm2061	-8.49449	0.00304348	-0.146048
Slc30a10	-4.89756	0.0413043	-0.300919
Lyplal1	-7.41973	0.00782609	-0.427715
Tgfb2	-6.27007	0.0147826	-0.192563
Rrp15	-4.5809	0.0534783	-0.356724
A430105J06Rik	-7.69388	0.00608696	-0.340451
Spata17	-10.7824	0.000869565	-0.672762
1700007P06Rik	-8.79074	0.0026087	-0.222567
Gpatch2	-2.4506	0.207391	-0.181168
Gm38155	-9.82195	0.00173913	-0.683901
Gm37896	-8.77673	0.00347826	-0.623449
Esrrg	-5.31291	0.0291304	-0.21282
Gm36388	-6.93798	0.0117391	-0.529354
Kctd3	-2.885	0.163913	-0.276206
Kcnk2	-0.769822	0.433913	0.434669
2900042K21Rik	-5.32325	0.0313043	-0.327005
A430027H14Rik	-6.17266	0.0178261	-0.365073
Cenpf	-7.43019	0.00652174	-0.175183
Ptpn14	-8.42714	0.00347826	-0.270801
Gm37422	-8.34582	0.00478261	-0.648288
Smyd2	-4.12743	0.0730435	-0.352848
Prox1	-7.17775	0.00826087	-0.262891
Gm28172	-15.4522	0	0
Prox1os	-8.7774	0.00304348	-0.431488
Rps6kc1	-3.38903	0.123913	-0.376722
Angel2	-1.66269	0.327826	-0.0537601
Vash2	-6.69431	0.0113043	-0.230631
Flvcr1	-4.50843	0.0552174	-0.330392
Tatdn3	-3.81156	0.0917391	-0.365648
Nsl1	-9.62644	0.00173913	-0.484643
Batf3	-9.12549	0.00173913	0.0238689
Atf3	-11.9116	0.000434783	-0.873745
D730003I15Rik	-4.66434	0.0534783	-0.440211
Gm37168	-8.34475	0.00347826	-0.187796
Nenf	-2.83441	0.162609	-0.214083
Pacc1	-6.06882	0.0208696	-0.488477
Ppp2r5a	-2.45358	0.21	-0.202177
Gm32200	-5.61287	0.0256522	-0.329634
Dtl	-5.25834	0.0352174	-0.431961
Ints7	-2.26974	0.235217	-0.18193
Lpgat1	-0.530875	0.557826	0.311217
Gm38037	-10.644	0.000869565	-0.52899
Nek2	-10.2346	0.00130435	-0.691425
1700034H15Rik	-7.64098	0.00695652	-0.479953
Slc30a1	-3.87788	0.0847826	-0.318229
Gm26670	-10.8746	0.000869565	-0.768833
Traf5	-5.01986	0.0382609	-0.312877
Gm26879	-4.3836	0.0634783	-0.406636
Rcor3	-2.29444	0.228261	-0.163316
Gm10516	-6.46783	0.013913	-0.303226
Kcnh1	-2.53089	0.185652	-0.101713
Hhat	-7.06793	0.01	-0.428356
Sertad4	-5.45837	0.0278261	-0.292332
Gm15867	-9.62906	0.00173913	-0.487304
Syt14	-3.04123	0.15	-0.30449
Utp25	-3.99992	0.0817391	-0.387565
A130010J15Rik	-7.42996	0.00869565	-0.58998
Traf3ip3	-15.4522	0	0
Lamb3	-12.076	0.000434783	-1.05462
Hsd11b1	-8.30407	0.00391304	-0.316749
G0s2	-6.82737	0.01	-0.187138
Camk1g	-6.38441	0.0156522	-0.389569
Plxna2	-0.269372	0.621304	0.417241
Cd34	-3.27089	0.113478	-0.131655
Gm16897	-9.74828	0.00173913	-0.608757
A330023F24Rik	-0.99198	0.47087	0.0945871
Gm32250	-7.61705	0.00695652	-0.455916
Cd46	-3.22163	0.134348	-0.325931
Cr1l	-2.8214	0.169565	-0.261499
Cr2	-7.04565	0.01	-0.406009
Fam171a1	-3.48463	0.112609	-0.334338
Nmt2	-1.68923	0.323043	-0.0590983
Rpp38	-5.74635	0.023913	-0.361978
Meig1	-15.4522	0	0
Dclre1c	-3.84589	0.0882609	-0.344232
Suv39h2	-6.53159	0.013913	-0.367106
Hspa14	-3.84326	0.083913	-0.268722
Gm45902	-5.27477	0.0369565	-0.517941
Cdnf	-11.7438	0.000434783	-0.691126
Fam107b	-9.20546	0.0026087	-0.64208
Frmd4a	-1.2322	0.4	0.0896825
Gm10862	-2.42273	0.212174	-0.186181
Gm38085	-3.45606	0.115652	-0.344232
1700080N15Rik	-4.35008	0.063913	-0.382949
Gm13189	-9.60899	0.00173913	-0.466881
Gm37814	-3.90458	0.0847826	-0.344934
Gm37107	-4.59613	0.0569565	-0.462866
Gm38348	-4.87232	0.0452174	-0.406244
Gm13187	-7.18549	0.00913043	-0.41504
Gm36988	-3.57674	0.103478	-0.304479
Gm13179	-8.2478	0.00434783	-0.412078
Prpf18	-2.93124	0.154783	-0.239759
Bend7	-8.03992	0.00434783	-0.202886
Sephs1	-5.16715	0.0343478	-0.304627
Phyh	-4.27219	0.0678261	-0.390759
Ucma	-10.1923	0.00130435	-0.647904
Mcm10	-8.00416	0.00521739	-0.42995
Optn	-6.68189	0.0126087	-0.375715
4930551O13Rik	-8.8238	0.00391304	-0.840908
Ccdc3	-8.02266	0.00478261	-0.323031
Camk1d	-2.75801	0.176522	-0.256107
Cdc123	-2.9622	0.152174	-0.246201
Nudt5	-3.00807	0.141304	-0.185171
Gm13199	-8.05044	0.00521739	-0.476499
Sec61a2	-1.80584	0.313043	-0.13035
Dhtkd1	-4.6583	0.0521739	-0.398541
Upf2	-2.14191	0.245217	-0.11415
Proser2	-10.0625	0.000869565	0.0701418
Echdc3	-15.4522	0	0
Usp6nl	-5.30171	0.0308696	-0.285266
Gm13391	-8.13281	0.00565217	-0.674844
Celf2	1.76326	0.950435	1.8366
Gm10855	-3.7589	0.093913	-0.346768
Gm10115	-1.12531	0.416087	0.139696
Gata3	-11.7783	0.000434783	-0.728505
Taf3	-3.30766	0.121304	-0.264639
Atp5c1	-2.46598	0.203043	-0.165984
Kin	-4.30193	0.0643478	-0.344559
Itih2	-15.4522	0	0
Itih5	-8.5985	0.0026087	-0.0285365
Gm13261	-15.4522	0	0
Sfmbt2	-4.11432	0.0647826	-0.166592
Prkcq	-7.06155	0.00826087	-0.146325
8030442B05Rik	-15.4522	0	0
Gm13293	-15.4522	0	0
Pfkfb3	-5.08706	0.0404348	-0.45985
Rbm17	-3.53081	0.103043	-0.252468
Il15ra	-6.3572	0.0169565	-0.477776
Fbh1	-3.17978	0.133478	-0.274707
Ankrd16	-3.1358	0.136957	-0.267835
Itga8	-6.16432	0.0182609	-0.391484
E030013I19Rik	-15.4522	0	0
Mindy3	-3.98285	0.0786957	-0.31575
Pter	-8.09862	0.00434783	-0.261942
C1ql3	-3.73372	0.0773913	-0.0424307
Rsu1	-3.29183	0.120435	-0.23843
Gm13270	-9.18662	0.00217391	-0.359967
Cubn	-10.3392	0.00130435	-0.798955
Trdmt1	-6.78249	0.0130435	-0.525462
Vim	-6.7193	0.0108696	-0.199092
St8sia6	-9.10043	0.00173913	0.0492426
Hacd1	-5.16099	0.0373913	-0.420945
Stamos	-9.8893	0.00173913	-0.752671
Stam	-3.10508	0.143478	-0.304222
Tmem236	-11.7067	0.000434783	-0.651
Mrc1	-10.2266	0.00130435	-0.683201
Slc39a12	-7.49829	0.00782609	-0.506579
Cacnb2	-2.22091	0.235652	-0.135754
Gm10848	-6.18633	0.0182609	-0.413537
Gm13269	-6.20297	0.0191304	-0.497313
Nsun6	-2.89846	0.155652	-0.215061
Arl5b	-3.76001	0.0882609	-0.258323
Plxdc2	-4.22596	0.0665217	-0.316495
Nebl	-2.99881	0.138261	-0.1445
A930004D18Rik	-7.6264	0.00695652	-0.465313
Skida1	-6.87313	0.00956522	-0.168883
Mllt10	-2.10994	0.255652	-0.1423
Dnajc1	-1.87713	0.287826	-0.0804832
Commd3	-3.39252	0.117391	-0.302217
Bmi1	-4.35695	0.063913	-0.389818
Spag6	-7.66611	0.0073913	-0.592662
Gm20539	-15.4522	0	0
Carlr	-9.03709	0.0026087	-0.471595
Pip4k2a	-4.07861	0.0734783	-0.312577
Armc3	-10.5729	0.000434783	0.544641
4930447M23Rik	-8.34387	0.00434783	-0.508828
Msrb2	-4.5398	0.0543478	-0.338878
Gm33940	-7.9734	0.00478261	-0.273484
Otud1	-4.21825	0.07	-0.382304
Etl4	-0.721109	0.517826	0.228326
Gm17171	-7.53037	0.00695652	-0.368871
Gm13362	-4.80318	0.0465217	-0.378089
Arhgap21	-1.67703	0.335217	-0.100271
Gm13380	-10.6572	0.000434783	0.457358
Gm13375	-8.46227	0.00391304	-0.476122
Enkur	-8.13487	0.00521739	-0.56144
Thnsl1	-4.18763	0.0704348	-0.360605
Gpr158	-1.9324	0.28087	-0.100462
Gad2	-4.36633	0.0591304	-0.287003
Apbb1ip	-9.26736	0.00217391	-0.441796
Pdss1	-4.16648	0.0747826	-0.425866
Abi1	-3.12748	0.137826	-0.268646
Acbd5	-2.87811	0.165217	-0.280747
Mastl	-6.16589	0.016087	-0.2102
Yme1l1	-1.87841	0.29087	-0.0969395
4931423N10Rik	-9.24693	0.00217391	-0.421082
Nxph2	-6.57723	0.0134783	-0.367041
Spopl	-2.70678	0.17913	-0.226033
Hnmt	-5.22382	0.0330435	-0.305491
Psd4	-9.12519	0.0026087	-0.560775
Cacna1b	-1.60659	0.331739	-0.0147771
Ehmt1	-2.09044	0.265217	-0.175791
Arrdc1	-5.54704	0.0291304	-0.447172
Zmynd19	-5.2429	0.0356522	-0.434213
Dph7	-4.38238	0.0647826	-0.43476
Mrpl41	-2.45053	0.213043	-0.219884
Pnpla7	-5.99786	0.0208696	-0.417418
Nsmf	-1.76161	0.316522	-0.102059
Nrarp	-8.4541	0.00347826	-0.297972
Tor4a	-9.92104	0.00130435	-0.370083
Nelfb	-3.1741	0.136957	-0.306137
Tubb4b	-1.66913	0.327391	-0.0582898
Slc34a3	-10.5746	0.000869565	-0.457039
Rnf208	-2.71988	0.169565	-0.159971
Ndor1	-3.51402	0.108696	-0.312716
Tmem203	-5.49693	0.03	-0.439443
Tprn	-7.24105	0.00826087	-0.326394
Ssna1	-3.75267	0.0917391	-0.306749
Anapc2	-3.70709	0.1	-0.385542
Grin1	0.243476	0.743913	0.670263
Grin1os	-9.16642	0.00304348	-0.824916
Man1b1	-3.40478	0.113478	-0.265574
Dpp7	-4.66128	0.0508696	-0.364997
Uap1l1	-7.27111	0.00913043	-0.500944
Sapcd2	-15.4522	0	0
Entpd2	-8.49185	0.00434783	-0.65794
Npdc1	-0.919935	0.488696	0.113025
Fut7	-9.63388	0.00173913	-0.492214
Abca2	-1.76298	0.321739	-0.127013
Paxx	-4.07627	0.0778261	-0.393171
Clic3	-11.1756	0.000434783	-0.0845861
Ptgds	-1.61005	0.310435	0.0775249
C8g	-8.43093	0.00347826	-0.274625
Fbxw5	-3.24205	0.132609	-0.327559
Traf2	-6.65057	0.0130435	-0.393241
Edf1	-2.35539	0.223478	-0.193728
Mamdc4	-8.68753	0.0026087	-0.118373
Phpt1	-6.04001	0.0204348	-0.429253
Ajm1	-2.4706	0.20913	-0.213211
Rabl6	-2.18395	0.253043	-0.201512
Fcnaos	-15.4522	0	0
Ccdc183	-8.22869	0.00434783	-0.392843
Tmem141	-5.82266	0.0226087	-0.357464
A230005M16Rik	-11.9956	0.000434783	-0.965893
Bmyc	-2.36406	0.23087	-0.249334
Kcnt1	-0.804702	0.506087	0.177813
Camsap1	-2.19964	0.249565	-0.197243
Ubac1	-3.95336	0.0791304	-0.294196
Nacc2	-5.92097	0.0208696	-0.340422
Tmem250-ps	-4.4234	0.06	-0.365157
1810012K08Rik	-10.7028	0.000869565	-0.58999
Qsox2	-3.52004	0.108261	-0.31295
Ccdc187	-8.04794	0.00478261	-0.348452
Gpsm1	-3.76368	0.0917391	-0.31776
Dnlz	-4.22018	0.0686957	-0.357101
Card9	-12.142	0.000434783	-1.1278
Gm13562	-9.67218	0.00173913	-0.531212
Snapc4	-2.86928	0.166522	-0.28326
Gm13563	-7.493	0.0073913	-0.418808
Entr1	-1.76532	0.318696	-0.115645
Pmpca	-3.54856	0.101304	-0.245669
Inpp5e	-4.48874	0.0582609	-0.388089
Sec16a	-3.25493	0.127826	-0.287448
0610009E02Rik	-5.63504	0.0278261	-0.46918
Notch1	-7.65973	0.00652174	-0.405683
Egfl7	-4.10445	0.0743478	-0.355392
Agpat2	-10.9154	0.000869565	-0.811408
Dipk1b	-1.82577	0.310435	-0.138208
Surf6	-5.98488	0.0230435	-0.54737
Med22	-5.26098	0.0317391	-0.284582
Rpl7a	-2.37747	0.214348	-0.155625
Surf1	-3.92472	0.08	-0.281314
Surf2	-4.24891	0.0691304	-0.394949
Surf4	-3.70129	0.0995652	-0.373453
Rexo4	-2.61037	0.197391	-0.269655
Adamts13	-10.4015	0.000869565	-0.278214
Cacfd1	-3.60766	0.0995652	-0.279794
Slc2a6	-4.30078	0.0682609	-0.42857
Adamtsl2	-7.73416	0.00695652	-0.573564
Fam163b	-3.12299	0.136957	-0.255022
Sardh	-9.26048	0.0026087	-0.697848
Vav2	-6.40653	0.016087	-0.451251
Brd3os	-4.88786	0.0395652	-0.229151
Brd3	-2.1315	0.246087	-0.108847
Wdr5	-4.1714	0.0730435	-0.396839
Gm13421	-7.57427	0.00695652	-0.41295
Rxra	-5.00679	0.0391304	-0.332216
Col5a1	-1.82971	0.261739	0.104001
F730016J06Rik	-15.4522	0	0
Olfm1	0.354314	0.757391	0.755197
Gm13373	-10.1214	0.00130435	-0.575227
Ppp1r26	-4.95493	0.0417391	-0.373427
1700007K13Rik	-8.31225	0.00391304	-0.324984
[truncated: 18,251 more rows]

## Sheet: Cluster 6
	MGE	DR	MDGE
[truncated: 19,585 more rows]

## Sheet: Cluster 7
	MGE	DR	MDGE
[truncated: 19,585 more rows]

[truncated: 15 more sheets: Cluster 8, Cluster 9, Cluster 10, Cluster 11, Cluster 12, Cluster 13, Cluster 14, Cluster 15, Cluster 16, Cluster 17, Cluster 18, Cluster 19, Cluster 20, Cluster 21, Cluster 22]
