# Supplementary material for: Neurons and glial cells acquire a senescent signature after repeated mild traumatic brain injury in a sex-dependent manner
Source: Front Neurosci. 2022 Nov 3;16:1027116. doi: 10.3389/fnins.2022.1027116 (PMC9669743; doi:10.3389/fnins.2022.1027116)
Supplement: Supplementary file 2 [file Table_2.XLSX]

## Sheet: 0
EnrichmentMap::Colouring (0_Neurons.GseaPreranked)	EnrichmentMap::ES (0_Neurons.GseaPreranked)	EnrichmentMap::fdr_qvalue (0_Neurons.GseaPreranked)	EnrichmentMap::fwer_qvalue (0_Neurons.GseaPreranked)	EnrichmentMap::Genes	EnrichmentMap::GS_DESCR	EnrichmentMap::gs_size	EnrichmentMap::GS_Type	EnrichmentMap::Name	EnrichmentMap::NES (0_Neurons.GseaPreranked)	EnrichmentMap::pvalue (0_Neurons.GseaPreranked)	name	selected	shared name
1	0.7189	0	0	COX7A2L|COX6A1|SUCLG1|UQCRFS1|MPC1|PDK4|CPT1A|HTRA2|SUPV3L1|ISCU|MTRF1|GRPEL1|ECH1|MRPS22|NDUFB4|VDAC2|VDAC3|DLST|PDHB|TIMM9|FDX1|ETFDH|MRPL34|ATP6AP1|OXA1L|MRPL35|UQCRQ|MRPS11|NDUFA6|MRPS12|MRPS15|PDHA1|TCIRG1|OGDH|TOMM22|NDUFS2|RHOT1|ATP5F1|RHOT2|MTRR|CYC1|IDH2|COX11|TOMM70A|LDHA|COX10|COX8A|LDHB|COX6B1|HSPA9|PRDX3|NDUFV2|SURF1|NDUFV1|COX15|UQCRB|COX17|RETSAT|ACO2|ACADSB|MRPL11|NDUFAB1|ATP6V0B|…	HALLMARK_OXIDATIVE_PHOSPHORYLATION	180	ENR	HALLMARK_OXIDATIVE_PHOSPHORYLATION%MSIGDB_C2%HALLMARK_OXIDATIVE_PHOSPHORYLATION	2.4005	0	HALLMARK_OXIDATIVE_PHOSPHORYLATION%MSIGDB_C2%HALLMARK_OXIDATIVE_PHOSPHORYLATION	FALSE	HALLMARK_OXIDATIVE_PHOSPHORYLATION%MSIGDB_C2%HALLMARK_OXIDATIVE_PHOSPHORYLATION
1	0.6684	0	0	NEU1|NFASC|PRDX4|TUBB5|HEXB|YPEL5|MPO|NCKAP1L|HMOX2|FTL1|HBB-BT|HBB-BS|PRDX6|FGR|ACTR2|MIF|PYCARD|AHSG|CD47|PTPN6|TIMP2|ATP6V0A1|PADI2|GLIPR1|RAC1|RAB10|SLC27A2|MMP9|TICAM2|JUP|RAP1A|RAP1B|CFD|PPIA|QSOX1|ARHGAP9|CHIT1|ALDH3B1|IDH1|PAFAH1B2|DYNC1H1|DSG1A|EEF2|NBEAL2|GLA|CYSTM1|PTPRN2|BIN2|RNASE2A|DNAJC3|GSDMD|SIGLECE|TMC6|ARMC8|GRN|GUSB|PTGES2|ENPP4|ITGAX|GOLGA7|CSNK2B|AGA|PLEKHO2|FCGR3|ADGRG3|EPX…	Neutrophil degranulation	430	ENR	NEUTROPHIL DEGRANULATION%REACTOME%R-HSA-6798695.2	2.3046	0	NEUTROPHIL DEGRANULATION%REACTOME%R-HSA-6798695.2	FALSE	NEUTROPHIL DEGRANULATION%REACTOME%R-HSA-6798695.2
1	0.8441	0	0	MPC1|HK2|HK1|PCX|PDHB|GCK|PKLR|PFKL|PKM|PDHA1|PFKM|PFKP|LDHAL6B|MPC2|LDHA|LDHB|LDHC|SLC2A1|PGAM2|PGAM1|SLC2A5|SLC2A3|ALDOC|HK3|GPI1|SLC2A2|GOT1|GOT2|G6PC|PGK2|FBP1|GAPDH|PCK1|TPI1|FBP2|ALDOB|MDH1|MDH2|PDHA2|ENO1B|PDHX|ENO1|ALDOA|GAPDHS|ENO3|SLC2A4|ENO2|PGK1|DLAT|DLD	Glycolysis and Gluconeogenesis	50	ENR	GLYCOLYSIS AND GLUCONEOGENESIS%WIKIPATHWAYS_20191210%WP157%MUS MUSCULUS	2.2457	0	GLYCOLYSIS AND GLUCONEOGENESIS%WIKIPATHWAYS_20191210%WP157%MUS MUSCULUS	FALSE	GLYCOLYSIS AND GLUCONEOGENESIS%WIKIPATHWAYS_20191210%WP157%MUS MUSCULUS
1	0.746	0	0	HK2|HK1|LPL|BHMT2|SLC1A3|ALOX5|LTA4H|LTC4S|EDN2|STAR|SCD1|FADS1|LDHA|LDHB|IL1B|LDHC|MIF|BAAT|MGST3|MGST2|MGST1|GGT1|AASS|ALDH18A1|PYCR2|PYCR1|PYCRL|ALDOART1|ALDOART2|ACSBG1|GM12117|PTGDS|ACOT7|ENO4|ELOVL1|GM15294|ACSL3|SLC27A2|ELOVL6|SDS|GALK1|GPI1|PECR|CYP1A1|SLC27A5|GALT|GM11214|CYP39A1|GM3839|AKR1A1|CYP7B1|ACSM1|GM10358|CHST12|CYP27A1|CYP7A1|ALDH8A1|ADI1|HACD1|AKR1D1|HACD2|HACD3|GSTO1|HACD4|MC…	organic acid biosynthetic process	242	ENR	ORGANIC ACID BIOSYNTHETIC PROCESS%GOBP%GO:0016053	2.2496	0	ORGANIC ACID BIOSYNTHETIC PROCESS%GOBP%GO:0016053	FALSE	ORGANIC ACID BIOSYNTHETIC PROCESS%GOBP%GO:0016053
1	0.7082	0.0001	0.001	CITED2|HK2|TXN1|GYS1|PYGB|AGL|TGFA|PYGL|IGFBP3|LDHA|LDHC|MIF|ANG|ALDH7A1|GFPT1|GMPPB|GALK1|SDC3|TSTA3|UGP2|EGLN3|GMPPA|PMM2|AKR1A1|GPC3|SDC1|ADORA2B|CHST12|GLCE|PAXIP1|HOMER1|ABCB6|COG2|PDK3|PPP2CB|PHKA2|IER3|CLDN3|CLDN9|NDST3|RRAGD|BPNT1|STC1|ME2|KDELR3|B4GALT4|B4GALT7|FBP2|B4GALT2|MDH1|EXT2|MDH2|EXT1|ENO1B|PAM|ENO1|MIOX|GAPDHS|B3GNT3|ENO2|GYS2|SLC16A3|VCAN|ARPP19|PGK1|DEPDC1A|ME1|CHST1|CHST2|CH…	HALLMARK_GLYCOLYSIS	197	ENR	HALLMARK_GLYCOLYSIS%MSIGDB_C2%HALLMARK_GLYCOLYSIS	2.195	0	HALLMARK_GLYCOLYSIS%MSIGDB_C2%HALLMARK_GLYCOLYSIS	FALSE	HALLMARK_GLYCOLYSIS%MSIGDB_C2%HALLMARK_GLYCOLYSIS
1	0.768	0.0001	0.001	MPC1|HK2|PRKAG3|HK1|PDXK|PNPO|DLST|PDHB|FDXR|FDX1|TXNRD1|PDHA1|OGDH|PCK2|NCF1|SHPK|NCF2|IDH2|LDHA|LDHB|NUDT13|ALDOC|ALDOART1|ALDOART2|MPI|GALE|GM12117|ENO4|SLC37A2|GM15294|CYB5R4|GALK1|GPI1|NAPRT|GALT|GM11214|GM3839|IDH3G|GM10358|IDH3A|PGK2|GAPDH|TPI1|MDH1|ALDOB|PDHA2|MDH2|IDH3B|ENO1B|ALDOA|GAPDHS|KHK|ENO3|FMO1|PGK1|GPD1L|DLAT|DLD|FMO2|KCNAB2|NUDT17|ART2B|HKDC1|GCK|TKFC|NAMPT|PKLR|PFKL|NADK2|PKM|…	pyridine-containing compound metabolic process	114	ENR	PYRIDINE-CONTAINING COMPOUND METABOLIC PROCESS%GOBP%GO:0072524	2.1901	0	PYRIDINE-CONTAINING COMPOUND METABOLIC PROCESS%GOBP%GO:0072524	FALSE	PYRIDINE-CONTAINING COMPOUND METABOLIC PROCESS%GOBP%GO:0072524
1	0.6918	0.0001	0.001	HK2|HK1|ACOT8|ACOT9|AHCY|AHCYL2|BHMT2|FDXR|PCMT1|FLAD1|TXNRD1|RFK|SHPK|LDHA|LDHB|MMADHC|AHCYL1|BAAT|GSTO2|EHHADH|ALDOART1|ACAA2|ALDOART2|ACOT2|ACOT3|GM12117|ACOT4|ACOT7|ACSL1|ENO4|PIPOX|DCAKD|GM15294|ACSL5|PANK3|CYB5R4|PANK2|ACSL4|PANK4|ACOT10|GALK1|GPI1|ACOT5|ACOT6|THTPA|MCCC2|GALT|GM11214|MOCS1|GM3839|AKR1A1|ACNAT2|ACNAT1|ACSM1|GM10358|PEMT|FOLR1|VNN1|DNMT1|GSTO1|PGK2|METTL16|GAPDH|MDH1|PDHA2|M…	coenzyme metabolic process	267	ENR	COENZYME METABOLIC PROCESS%GOBP%GO:0006732	2.1836	0	COENZYME METABOLIC PROCESS%GOBP%GO:0006732	FALSE	COENZYME METABOLIC PROCESS%GOBP%GO:0006732
1	0.6947	0.0001	0.001	RPL38|RPL9|RPS6KA2|RPS4X|RPS14|RPL18|RPL12|RPS19|RPS15|RPL3|RPL39|RPS17|RPL35|RPL36|RPS3|RPS27A|RPS12|RPL23A-PS3|RPL31|RPL36A|RPS3A1|RPS8|RPL37A|RPL27|RPS6KA1|RPL28|RPL29|RPL21|RPS6KA3|RPL4|RPLP0|RPL13|RPL15|RPL10|RPL10-PS3|RPS11|RPS2|RPL10A|RPL7A|RPL27A|RPL41|RPL35A|FAU|RPL23A|RPS10|RPL19|RPL32|RPS25|RPS26|RPS27|RPS7|RPLP2|RPL13A|RPL24|RPL26|RPS21|RPLP1|RPS6|RPS16|RPL34|RPS15A|RPS18|RPL18A|RPS5|…	Cytoplasmic Ribosomal Proteins	80	ENR	CYTOPLASMIC RIBOSOMAL PROTEINS%WIKIPATHWAYS_20191210%WP163%MUS MUSCULUS	2.2094	0	CYTOPLASMIC RIBOSOMAL PROTEINS%WIKIPATHWAYS_20191210%WP163%MUS MUSCULUS	FALSE	CYTOPLASMIC RIBOSOMAL PROTEINS%WIKIPATHWAYS_20191210%WP163%MUS MUSCULUS
1	0.7596	0.0001	0.001	MPC1|HK2|PRKAG3|HK1|DLST|PDHB|FDXR|FDX1|COQ10A|COQ10B|TXNRD1|PDHA1|OGDH|PCK2|ADCK4|NCF1|SHPK|NCF2|IDH2|LDHA|LDHB|NUDT13|ALDOC|ALDOART1|ALDOART2|MPI|GALE|GM12117|ENO4|SLC37A2|GM15294|CYB5R4|GALK1|GPI1|NAPRT|GALT|GM11214|NDUFA9|GM3839|IDH3G|GM10358|IDH3A|PGK2|GAPDH|TPI1|MDH1|ALDOB|PDHA2|MDH2|IDH3B|ENO1B|ALDOA|GAPDHS|KHK|ENO3|FMO1|PGK1|GPD1L|DLAT|DLD|ADCK3|COQ3|COQ5|COQ9|FMO2|KCNAB2|NUDT17|ART2B|UBI…	oxidoreduction coenzyme metabolic process	125	ENR	OXIDOREDUCTION COENZYME METABOLIC PROCESS%GOBP%GO:0006733	2.1793	0	OXIDOREDUCTION COENZYME METABOLIC PROCESS%GOBP%GO:0006733	FALSE	OXIDOREDUCTION COENZYME METABOLIC PROCESS%GOBP%GO:0006733
1	0.7868	0.0001	0.001	MPC1|HK2|PRKAG3|HK1|DLST|PDHB|FDXR|FDX1|TXNRD1|PDHA1|OGDH|PCK2|NCF1|SHPK|NCF2|IDH2|LDHA|LDHB|NUDT13|ALDOC|ALDOART1|ALDOART2|MPI|GALE|GM12117|ENO4|SLC37A2|GM15294|CYB5R4|GALK1|GPI1|NAPRT|GALT|GM11214|GM3839|IDH3G|GM10358|IDH3A|PGK2|GAPDH|TPI1|MDH1|ALDOB|PDHA2|MDH2|IDH3B|ENO1B|ALDOA|GAPDHS|KHK|ENO3|FMO1|PGK1|GPD1L|DLAT|DLD|FMO2|KCNAB2|NUDT17|ART2B|HKDC1|GCK|TKFC|NAMPT|PKLR|PFKL|NADK2|PKM|PFKM|PFKP|…	pyridine nucleotide metabolic process	110	ENR	PYRIDINE NUCLEOTIDE METABOLIC PROCESS%GOBP%GO:0019362	2.2055	0	PYRIDINE NUCLEOTIDE METABOLIC PROCESS%GOBP%GO:0019362	FALSE	PYRIDINE NUCLEOTIDE METABOLIC PROCESS%GOBP%GO:0019362
1	0.6675	0.0002	0.008	HK2|PPAT|PFAS|HK1|RRM2B|FLAD1|RFK|MT-ATP6|LDHC|ATP5C1|AK9|ALDOART1|ALDOART2|GM12117|NPPC|ACOT7|NPR1|ACSL1|ENO4|DCAKD|GM15294|ACSL5|PANK3|PANK2|GM5426|ACSL4|PANK4|GALK1|GPI1|GUCY2G|PRPSAP2|GALT|PRPSAP1|GM11214|GM3839|GM10358|TBPL1|PGK2|GAPDH|PDHA2|ENO1B|GAPDHS|ADCY10|ENO3|PGK1|ADCY3|ADCY4|NPPA|ADCY1|ADCY2|SLC25A13|ADCY7|ADCY8|ADCY5|ADCY6|NPPB|ATP5G2|ADCY9|AK7|ATP5E|ATP5H|COX5B|ATP5O|AK3|ATP5L|TKFC…	nucleoside phosphate biosynthetic process	194	ENR	NUCLEOSIDE PHOSPHATE BIOSYNTHETIC PROCESS%GOBP%GO:1901293	2.0818	0	NUCLEOSIDE PHOSPHATE BIOSYNTHETIC PROCESS%GOBP%GO:1901293	FALSE	NUCLEOSIDE PHOSPHATE BIOSYNTHETIC PROCESS%GOBP%GO:1901293
1	0.783	0.0002	0.003	IMPDH2|LDHD|HK2|PRKAG3|SLC25A13|HK1|ATP5G2|ATP5E|HKDC1|ATP5H|COX5B|ATP5O|AK3|TKFC|GCK|ATP5L|PKLR|PFKL|PKM|PFKM|PFKP|ATP5F1|CYC1|MT-ATP6|LDHC|PGAM2|PGAM1|TGFB1|ATP5G3|ALDOC|ATP5C1|AK9|HK3|ALDOART1|ALDOART2|MPI|GALE|PNP|GM12117|ENO4|GM15294|ATP5B|GM5426|ATP5D|ATP5A1|GALK1|PFKFB2|GPI1|IMPDH1|GALT|GM11214|GM3839|GM10358|STOML2|FOXK2|FOXK1|ATP5G1|PGK2|NME2|GAPDH|TPI1|ALDOB|ENO1B|ALDOA|GAPDHS|KHK|ENO3|…	purine ribonucleoside triphosphate biosynthetic process	68	ENR	PURINE RIBONUCLEOSIDE TRIPHOSPHATE BIOSYNTHETIC PROCESS%GOBP%GO:0009206	2.1452	0	PURINE RIBONUCLEOSIDE TRIPHOSPHATE BIOSYNTHETIC PROCESS%GOBP%GO:0009206	FALSE	PURINE RIBONUCLEOSIDE TRIPHOSPHATE BIOSYNTHETIC PROCESS%GOBP%GO:0009206
1	0.7914	0.0002	0.004	HINT1|HK2|PRKAG3|HK1|NUDT15|NUDT17|ART2B|PDE2A|HKDC1|TKFC|HPRT|GCK|MLYCD|PKLR|PFKL|PKM|PFKM|PFKP|NCF1|NCF2|NT5M|NUDT4|DCTPP1|NT5C|LDHA|PGAM2|PGAM1|NUDT13|ENPP5|NUDT16|NUDT1|NUDT3|PDE4D|ACAT1|ABCD1|NUDT7|DERA|VCP|ALDOC|NUDT12|ITPA|HK3|ALDOART1|ALDOART2|GM5519|MPI|GALE|GM12117|ACOT7|ENO4|GM15294|NUDT11|NUDT10|NT5E|SAMHD1|GALK1|PFKFB2|GPI1|NUDT18|ADA|GALT|GMPR2|GM11214|GM3839|GM10358|PDE9A|PDE5A|FOX…	nucleotide catabolic process	83	ENR	NUCLEOTIDE CATABOLIC PROCESS%GOBP%GO:0009166	2.1176	0	NUCLEOTIDE CATABOLIC PROCESS%GOBP%GO:0009166	FALSE	NUCLEOTIDE CATABOLIC PROCESS%GOBP%GO:0009166
1	0.7506	0.0002	0.004	RPL19|RPL32|RPL10L|RPS25|RPS26|RPS4X|RPS27|RPS7|RPLP2|RPL23|RPL13A|RPL24|RPL26|RPS21|RPL22L1|RPS14|RPLP1|RPL34|RPS16|EEF1D|RPS15A|RPL18|RPS18|RPL18A|RPS5|RPS19|EEF1G|RPL37|RPL7|RPL17|RPL39|RPL22|RPS3|RPS9|RPS27L|EEF1B2|RPL4|EEF2|RPSA|EEF1A2|RPS11|RPL11|RPL39L|RPS10	Eukaryotic Translation Elongation	44	ENR	EUKARYOTIC TRANSLATION ELONGATION%REACTOME%R-HSA-156842.2	2.1162	0	EUKARYOTIC TRANSLATION ELONGATION%REACTOME%R-HSA-156842.2	FALSE	EUKARYOTIC TRANSLATION ELONGATION%REACTOME%R-HSA-156842.2
1	0.6942	0.0002	0.003	RPS4X|POLR2H|NUP50|POM121|RPS14|RPL18|RPS19|RPL39|CLTC|CANX|RPS3|RPS9|NUP35|NUP54|KPNA1|NUP37|SEC13|NUP153|NUP188|TPR|NUP160|NDC1|NUP85|NUP62|NUP43|NUP88|NUPL2|RPL4|NUP133|NUP155|NUP210|RPS11|RANBP2|DNAJC3|IPO5|GRSF1|HSP90AA1|GTF2F2|GTF2F1|KPNB1|RPS10|POLR2B|AAAS|NUP93|RPL19|RPL32|RPL10L|RPS25|RPS26|RPS27|RPS7|RPLP2|RPL23|RPL13A|RPL24|RPL26|RPS21|HSPA1A|NUP214|RPL22L1|RPLP1|RPS16|RPL34|CLTA|RPS15…	Influenza Life Cycle	91	ENR	INFLUENZA LIFE CYCLE%REACTOME DATABASE ID RELEASE 71%168255	2.1426	0	INFLUENZA LIFE CYCLE%REACTOME DATABASE ID RELEASE 71%168255	FALSE	INFLUENZA LIFE CYCLE%REACTOME DATABASE ID RELEASE 71%168255
1	0.7554	0.0002	0.008	IMPDH2|HK2|PRKAG3|HK1|PDE2A|UMPS|CAD|NCF1|NCF2|NT5M|NUDT4|DCTPP1|LDHA|ENTPD7|ADAL|NUDT13|NUDT16|NUDT1|ALDOC|ALDOART1|ALDOART2|GM5519|MPI|GALE|GM12117|ACOT7|ENO4|GM15294|NUDT11|NUDT10|GALK1|GPI1|NUDT18|GALT|GM11214|GM3839|GM10358|PDE9A|PDE5A|PGK2|GAPDH|PDE1A|TPI1|ALDOB|ENO1B|ALDOA|GAPDHS|KHK|ENO3|PGK1|HINT1|NUDT15|NUDT17|ART2B|HKDC1|GCK|TKFC|HPRT|MLYCD|PKLR|PFKL|PKM|PFKM|PFKP|NT5C|PGAM2|PGAM1|AK1|…	nucleobase-containing small molecule biosynthetic process	110	ENR	NUCLEOBASE-CONTAINING SMALL MOLECULE BIOSYNTHETIC PROCESS%GOBP%GO:0034404	2.0802	0	NUCLEOBASE-CONTAINING SMALL MOLECULE BIOSYNTHETIC PROCESS%GOBP%GO:0034404	FALSE	NUCLEOBASE-CONTAINING SMALL MOLECULE BIOSYNTHETIC PROCESS%GOBP%GO:0034404
1	0.7161	0.0002	0.008	RPS4X|EIF3I|RPS14|EIF3B|RPL18|EIF3D|RPS19|RPL39|RPS3|RPS9|EIF3M|RPL4|EIF3A|RPS11|EIF3L|EIF3K|EIF3F|EIF3H|EIF3G|EIF3C|RPS10|EIF3J2|EIF1AX|RPL19|RPL32|RPL10L|RPS25|RPS26|RPS27|RPS7|RPLP2|RPL23|RPL13A|RPL24|RPL26|RPS21|RPL22L1|RPLP1|RPS16|RPL34|EIF3E|RPS15A|RPS18|RPL18A|RPS5|RPL37|RPL17|RPL7|RPL22|RPS27L|RPSA|RPL11|RPL39L	Formation of a pool of free 40S subunits	53	ENR	FORMATION OF A POOL OF FREE 40S SUBUNITS%REACTOME DATABASE ID RELEASE 71%72689	2.0795	0	FORMATION OF A POOL OF FREE 40S SUBUNITS%REACTOME DATABASE ID RELEASE 71%72689	FALSE	FORMATION OF A POOL OF FREE 40S SUBUNITS%REACTOME DATABASE ID RELEASE 71%72689
1	0.6698	0.0002	0.006	IMPDH2|ACSL6|LDHD|MPC1|HK2|PRKAG3|HK1|ACSS2|PAPSS2|PAPSS1|ACSS1|UMPS|CAD|PDHB|RRM2B|FLAD1|RFK|PDHA1|ATP5F1|CYC1|IDH2|MT-ATP6|LDHC|DHODH|SHMT1|TGFB1|ATP5G3|ALDOC|ATP5C1|AMPD2|AMPD1|AK9|ALDOART1|ALDOART2|MPI|GALE|GM12117|NPPC|ACOT7|NPR1|ENO4|ACSL1|DCAKD|GM15294|ACSL5|ATP5B|PANK3|PANK2|GM5426|ACSL4|PANK4|ATP5D|ATP5A1|GALK1|GPI1|KARS|GARS|GUCY2G|NAPRT|PRPSAP2|GALT|PRPSAP1|GM11214|GM3839|GM10358|STOML…	nucleotide biosynthetic process	186	ENR	NUCLEOTIDE BIOSYNTHETIC PROCESS%GOBP%GO:0009165	2.0931	0	NUCLEOTIDE BIOSYNTHETIC PROCESS%GOBP%GO:0009165	FALSE	NUCLEOTIDE BIOSYNTHETIC PROCESS%GOBP%GO:0009165
1	0.6816	0.0002	0.006	EIF4H|EIF5B|RPS4X|EIF3I|RPS14|EIF3B|RPL18|EIF3D|RPS19|RPL39|RPS3|RPS9|EIF4G1|EIF3M|RPL4|PABPC1|EIF3A|EIF5|RPS11|EIF3L|EIF3K|EIF3F|EIF3H|EIF3G|EIF3C|EIF4A2|RPS10|EIF3J2|EIF4B|EIF2B1|EIF1AX|EIF2S3X|EIF2B3|RPL19|EIF2B2|RPL32|EIF2B5|EIF4EBP1|RPL10L|EIF2B4|RPS25|RPS26|EIF2S2|RPS27|RPS7|RPLP2|RPL23|RPL13A|EIF2S1|RPL24|RPL26|RPS21|RPL22L1|RPLP1|RPS16|RPL34|EIF3E|RPS15A|RPS18|RPL18A|RPS5|RPL37|RPL17|RPL7…	Eukaryotic Translation Initiation	71	ENR	EUKARYOTIC TRANSLATION INITIATION%REACTOME DATABASE ID RELEASE 71%72613	2.0921	0	EUKARYOTIC TRANSLATION INITIATION%REACTOME DATABASE ID RELEASE 71%72613	FALSE	EUKARYOTIC TRANSLATION INITIATION%REACTOME DATABASE ID RELEASE 71%72613
1	0.5969	0.0002	0.011	MSH2|RORA|HK2|HK1|FDXR|RRM2B|TXNRD1|DCK|NDUFS2|NDUFAF1|SHPK|NT5M|NUDT4|DCTPP1|MFN1|MT-ATP6|BAAT|GNAI3|ACOT2|ACOT3|ACOT4|ACOT7|NPPC|ACSL1|NPR1|ACSL5|ACSL4|GAPDH|PDHA2|ADCY3|ADCY4|NPPA|HMGCS1|ADCY1|ADCY2|SLC25A13|OLA1|ADCY7|ADCY8|ADCYAP1|ADCY5|CDIPT|ACOT1|ADCY6|ADCY9|NPPB|SDHC|AK3|GUCY2C|PARG|IDH1|NDUFV3|MTHFD1|GART|ENPP5|KMO|PARP1|ACAT1|AFMID|GCDH|TDO2|HAAO|KYNU|MVK|PMVK|MVD|HMGCS2|PNP|BID|APRT|NT…	nucleotide metabolic process	429	ENR	NUCLEOTIDE METABOLIC PROCESS%GOBP%GO:0009117	2.062	0	NUCLEOTIDE METABOLIC PROCESS%GOBP%GO:0009117	FALSE	NUCLEOTIDE METABOLIC PROCESS%GOBP%GO:0009117
1	0.6753	0.0002	0.006	KPNA4|RPS4X|KPNA7|NUP50|POM121|RPL18|RPS19|RPL39|CLTC|CANX|RPS3|RPS9|KPNA1|NUP153|NUP85|RPL4|RPS11|IPO5|GRSF1|CPSF4|PABPN1|TGFB1|ISG15|SLC25A5|RPS10|RPL19|RPL32|RPL10L|RPS25|RPS26|RPS27|RPS7|RPLP2|RPL23|RPL24|RPL26|RPS21|HSPA1A|NUP214|RPL22L1|RPLP1|RPS16|RPS15A|POLR2F|RPS18|RPL18A|RPL37|RPL17|RPS27L|XPO1|KPNA3|RPL39L|POLR2H|RPS14|EIF2AK2|NUP35|NUP54|NUP37|SEC13|NUP188|TPR|NUP160|NDC1|NUP62|NUP43|…	Influenza Infection	100	ENR	INFLUENZA INFECTION%REACTOME%R-HSA-168254.2	2.1	0	INFLUENZA INFECTION%REACTOME%R-HSA-168254.2	FALSE	INFLUENZA INFECTION%REACTOME%R-HSA-168254.2
1	0.7611	0.0002	0.004	HK2|PRKACB|SLC25A13|HK1|SLC25A10|PCX|SLC37A4|NUP50|POM121|GCK|PGP|PFKL|PPP2CA|PFKM|PFKP|PCK2|NUP35|NUP54|NUP37|SEC13|NUP153|NUP188|TPR|NUP160|PPP2R1A|NDC1|NUP85|PPP2R5D|PFKFB1|NUP62|NUP43|NUP88|PGAM2|NUPL2|PGAM1|NUP133|BPGM|NUP155|NUP210|PGM2L1|RANBP2|GNPDA1|ALDOC|PPP2R1B|GNPDA2|HK3|AAAS|NUP93|SLC25A11|SLC25A12|G6PC2|SLC37A1|PRKACA|PFKFB4|NUP214|PFKFB2|GPI1|GOT1|GOT2|PPP2CB|NUP205|G6PC|RAE1|PGK2|…	Glucose metabolism	84	ENR	GLUCOSE METABOLISM%REACTOME%R-HSA-70326.8	2.1119	0	GLUCOSE METABOLISM%REACTOME%R-HSA-70326.8	FALSE	GLUCOSE METABOLISM%REACTOME%R-HSA-70326.8
1	0.6898	0.0002	0.007	EIF4H|EIF5B|RPS4X|EIF3I|RPS14|EIF3B|RPL18|EIF3D|RPS19|RPL39|RPS3|RPS9|EIF4G1|EIF3M|RPL4|EIF3A|EIF5|RPS11|EIF3L|EIF3K|EIF3F|EIF3H|EIF3G|EIF3C|EIF4A2|RPS10|EIF3J2|EIF4B|EIF1AX|EIF2S3X|RPL19|RPL32|RPL10L|RPS25|RPS26|EIF2S2|RPS27|RPS7|RPLP2|RPL23|RPL13A|EIF2S1|RPL24|RPL26|RPS21|RPL22L1|RPLP1|RPS16|RPL34|EIF3E|RPS15A|RPS18|RPL18A|RPS5|RPL37|RPL17|RPL7|RPL22|RPS27L|RPSA|EIF4E|RPL11|RPL39L|EIF4A1	GTP hydrolysis and joining of the 60S ribosomal subunit	64	ENR	GTP HYDROLYSIS AND JOINING OF THE 60S RIBOSOMAL SUBUNIT%REACTOME%R-HSA-72706.2	2.0876	0	GTP HYDROLYSIS AND JOINING OF THE 60S RIBOSOMAL SUBUNIT%REACTOME%R-HSA-72706.2	FALSE	GTP HYDROLYSIS AND JOINING OF THE 60S RIBOSOMAL SUBUNIT%REACTOME%R-HSA-72706.2
1	0.7446	0.0002	0.01	RPL19|RPL32|RPL10L|RPS25|RPS26|RPS4X|RPS27|RPS7|RPLP2|RPL23|RPL13A|RPL24|RPL26|RPS21|RPL22L1|RPS14|RPLP1|RPL34|RPS16|RPS15A|RPL18|RPS18|RPL18A|RPS5|RPS19|RPL37|RPL7|RPL17|RPL39|RPL22|RPS3|RPS9|RPS27L|RPL4|EEF2|RPSA|RPS11|RPL11|RPL39L|RPS10	Peptide chain elongation	40	ENR	PEPTIDE CHAIN ELONGATION%REACTOME%R-HSA-156902.2	2.0687	0	PEPTIDE CHAIN ELONGATION%REACTOME%R-HSA-156902.2	FALSE	PEPTIDE CHAIN ELONGATION%REACTOME%R-HSA-156902.2
1	0.6344	0.0002	0.009	IMPDH2|COX6A1|MSH2|ATP6V1B1|LDHD|LRRK2|HK2|PRKAG3|HK1|AK4|ATP7A|GPHN|RAB23|UQCRQ|NDUFS2|NDUFAF1|ATP5F1|CYC1|MFN1|LDHA|MT-ATP6|LDHC|NDUFV2|SURF1|NDUFA12|RHOQ|NDUFV1|NDUFA10|UQCRB|EFTUD1|NUDT16|GNAI3|NUDT1|TGFB1|MECP2|ATP5G3|ALDOC|ATP5C1|AMPD2|NDUFS1|AK9|OPA1|UQCC3|COX4I1|ALDOART1|ALDOART2|NDUFS4|GIMAP7|GM5519|NDUFS8|MPI|COX4I2|GALE|GM12117|LACE1|ENO4|ENTPD5|FXN|GM15294|GBAS|ATP5B|SDHAF2|HSPA8|GM54…	purine nucleoside triphosphate metabolic process	175	ENR	PURINE NUCLEOSIDE TRIPHOSPHATE METABOLIC PROCESS%GOBP%GO:0009144	2.0781	0	PURINE NUCLEOSIDE TRIPHOSPHATE METABOLIC PROCESS%GOBP%GO:0009144	FALSE	PURINE NUCLEOSIDE TRIPHOSPHATE METABOLIC PROCESS%GOBP%GO:0009144
1	0.6122	0.0002	0.007	PPA2|MTFMT|MTIF3|PPA1|EEF1E1|MRPL43|MRPL44|MRPL4|EIF4A2|MRPL1|RPS10|MRPL45|MRPL2|MRPL46|MRPL47|MRPL48|MRPL49|MRPS21|MRPS23|MRPS24|MRPS25|MRPS26|MRPS27|MRPS28|MRPS18C|MRPS18A|MRPL50|RPL23|MRPL51|MRPL52|MRPL53|MRPL32|MRPL33|MRPS9|MRPL36|MRPL37|MRPL38|MRPL39|MRPS10|MRPS14|CHCHD1|MRPS16|MRPS17|ICT1|MRPS2|MRPS6|MRPS7|MRPL41|MRPS5|MRPL21|MRPL22|MRPL24|MRPL28|RPS27L|ERAL1|MRPL30|MRPL54|MRPL10|MRPL55|TSF…	Translation	238	ENR	TRANSLATION%REACTOME DATABASE ID RELEASE 71%72766	2.088	0	TRANSLATION%REACTOME DATABASE ID RELEASE 71%72766	FALSE	TRANSLATION%REACTOME DATABASE ID RELEASE 71%72766
1	0.7761	0.0002	0.008	HINT1|HK2|PRKAG3|HK1|NUDT15|NUDT17|ART2B|PDE2A|HKDC1|TKFC|HPRT|GCK|MLYCD|PKLR|PFKL|PKM|PFKM|PFKP|NCF1|NCF2|NT5M|NUDT4|DCTPP1|NT5C|LDHA|PGAM2|PGAM1|ENTPD7|NUDT13|ENPP5|NUDT16|NUDT1|NUDT3|PDE4D|NUDT5|ACAT1|ABCD1|NUDT7|DERA|VCP|ALDOC|ENPP3|NUDT12|ITPA|ENPP1|HK3|ALDOART1|ALDOART2|GM5519|MPI|GALE|GM12117|ACOT7|ENO4|GM15294|NUDT11|NUDT10|NT5C1A|NT5E|SAMHD1|GALK1|PFKFB2|GPI1|NUDT18|DNPH1|ADA|GALT|GMPR2|…	nucleoside phosphate catabolic process	94	ENR	NUCLEOSIDE PHOSPHATE CATABOLIC PROCESS%GOBP%GO:1901292	2.0803	0	NUCLEOSIDE PHOSPHATE CATABOLIC PROCESS%GOBP%GO:1901292	FALSE	NUCLEOSIDE PHOSPHATE CATABOLIC PROCESS%GOBP%GO:1901292
1	0.7516	0.0002	0.006	AK2|LDHD|PPAT|HK2|PRKAG3|SLC25A13|PFAS|HK1|ATP5G2|UMPS|ATP5E|HKDC1|ATP5H|COX5B|ATP5O|AK3|TKFC|HPRT|GCK|ATP5L|PKLR|RFK|PFKL|PKM|PFKM|PFKP|ATP5F1|CYC1|MT-ATP6|LDHC|PGAM2|GART|PGAM1|AMPD3|AK1|TGFB1|ATP5G3|ALDOC|ATP5C1|AMPD2|AMPD1|AK9|HK3|PRPS1|ALDOART1|PRPS2|ALDOART2|MPI|GALE|GMPS|GM12117|ADSSL1|ENO4|ADSS|GM15294|ATP5B|GM5426|ATP5D|APRT|ATP5A1|GALK1|PFKFB2|GPI1|GALT|GM11214|GM3839|GM10358|STOML2|UPR…	ribonucleoside monophosphate biosynthetic process	84	ENR	RIBONUCLEOSIDE MONOPHOSPHATE BIOSYNTHETIC PROCESS%GOBP%GO:0009156	2.1031	0	RIBONUCLEOSIDE MONOPHOSPHATE BIOSYNTHETIC PROCESS%GOBP%GO:0009156	FALSE	RIBONUCLEOSIDE MONOPHOSPHATE BIOSYNTHETIC PROCESS%GOBP%GO:0009156
1	0.6044	0.0002	0.008	MSH2|STAT5B|RORA|HK2|HK1|DAO|PRDX4|AHCY|AHCYL2|BHMT2|HMGCLL1|MPO|DUOX1|TXNRD1|DUOX2|CYP11B1|DCK|NDUFS2|HBB-BT|NDUFAF1|PRDX6|HBB-BH1|CYP11A1|PRDX2|AFP|CUBN|MT-ATP6|AKR1B8|MMADHC|ADAL|AKR1C6|BAAT|HBQ1A|CYP21A1|NOX1|CYP2E1|AKR1B3|NPR1|DBH|DDC|MAOA|ALDH3A2|AKR1A1|CHST12|FOLR1|CYP2A12|CYP2A22|CYP2A4|HBA-A1|METTL16|GAPDH|CYP2U1|CYP4F18|CYP1B1|CYP2C50|CYP2D22|SLC25A13|OLA1|ST6GAL2|RENBP|ADCYAP1|CYP2W1|C…	drug metabolic process	514	ENR	DRUG METABOLIC PROCESS%GOBP%GO:0017144	2.0786	0	DRUG METABOLIC PROCESS%GOBP%GO:0017144	FALSE	DRUG METABOLIC PROCESS%GOBP%GO:0017144
1	0.6857	0.0002	0.004	IMPDH2|ACSL6|LDHD|MPC1|HK2|PRKAG3|HK1|ACSS2|PAPSS2|PAPSS1|ACSS1|UMPS|CAD|PDHB|RFK|PDHA1|ATP5F1|CYC1|MT-ATP6|LDHC|DHODH|TGFB1|ATP5G3|ALDOC|ATP5C1|AMPD2|AMPD1|AK9|ALDOART1|ALDOART2|MPI|GALE|GM12117|NPPC|ACOT7|NPR1|ENO4|ACSL1|DCAKD|GM15294|ACSL5|ATP5B|PANK3|PANK2|GM5426|ACSL4|PANK4|ATP5D|ATP5A1|GALK1|GPI1|GUCY2G|GALT|GM11214|GM3839|GM10358|STOML2|ATP5G1|PGK2|GAPDH|TPI1|ALDOB|PDHA2|ENO1B|ALDOA|GAPDHS…	ribonucleotide biosynthetic process	144	ENR	RIBONUCLEOTIDE BIOSYNTHETIC PROCESS%GOBP%GO:0009260	2.1129	0	RIBONUCLEOTIDE BIOSYNTHETIC PROCESS%GOBP%GO:0009260	FALSE	RIBONUCLEOTIDE BIOSYNTHETIC PROCESS%GOBP%GO:0009260
1	0.6332	0.0002	0.004	HK2|HK1|HMOX1|NARFL|NFE2L1|PRDX4|AHCY|BLVRA|AHCYL2|BHMT2|FDXR|SLC7A11|MPO|DUOX1|HMOX2|TXNRD1|DUOX2|HBB-BT|SHPK|PRDX6|HBB-BH1|PRDX2|CUBN|AKR1B8|MMADHC|AKR1C6|BAAT|SPTA1|HBQ1A|EIF2AK1|NOX1|AKR1B3|ACOT2|ACOT3|ACOT4|ACOT7|ACSL1|ACSL5|ACSL4|AKR1A1|TXNRD3|FOLR1|ABCB6|GSTP2|GSTM3|HBA-A1|METTL16|GAPDH|PDHA2|CYP4F18|HMGCS1|ACOT1|HMGN5|IDH1|CHAC1|MTHFD2L|MTHFD1|MTHFD2|GART|AKR1C18|QDPR|PAH|KMO|ACAT1|AFMID|…	cofactor metabolic process	425	ENR	COFACTOR METABOLIC PROCESS%GOBP%GO:0051186	2.1159	0	COFACTOR METABOLIC PROCESS%GOBP%GO:0051186	FALSE	COFACTOR METABOLIC PROCESS%GOBP%GO:0051186
1	0.7868	0.0002	0.001	MPC1|HK2|PRKAG3|HK1|DLST|PDHB|FDXR|FDX1|TXNRD1|PDHA1|OGDH|PCK2|NCF1|SHPK|NCF2|IDH2|LDHA|LDHB|NUDT13|ALDOC|ALDOART1|ALDOART2|MPI|GALE|GM12117|ENO4|SLC37A2|GM15294|CYB5R4|GALK1|GPI1|NAPRT|GALT|GM11214|GM3839|IDH3G|GM10358|IDH3A|PGK2|GAPDH|TPI1|MDH1|ALDOB|PDHA2|MDH2|IDH3B|ENO1B|ALDOA|GAPDHS|KHK|ENO3|FMO1|PGK1|GPD1L|DLAT|DLD|FMO2|KCNAB2|NUDT17|ART2B|HKDC1|GCK|TKFC|NAMPT|PKLR|PFKL|NADK2|PKM|PFKM|PFKP|…	nicotinamide nucleotide metabolic process	110	ENR	NICOTINAMIDE NUCLEOTIDE METABOLIC PROCESS%GOBP%GO:0046496	2.2266	0	NICOTINAMIDE NUCLEOTIDE METABOLIC PROCESS%GOBP%GO:0046496	FALSE	NICOTINAMIDE NUCLEOTIDE METABOLIC PROCESS%GOBP%GO:0046496
1	0.6717	0.0002	0.002	PRKACB|HK2|HK1|LUM|B3GALT2|B3GALT1|GLYCTK|HEXB|GYS1|PYGB|RHD|AGL|PYGL|PYGM|SHPK|CSGALNACT1|ST6GALNAC6|CSGALNACT2|NUP85|B3GALT5|B3GALT4|SLC9A1|BGN|AKR1B3|PRKACA|SDC4|GALK1|SDC3|GPI1|UGP2|GALT|ST3GAL6|AKR1A1|GPC3|SDC1|CHST12|GLCE|PPP2CB|PHKA2|HEXA|NDST3|HYAL1|ABO|ARSB|PGK2|FBP1|B4GALT4|PCK1|FBP2|B4GALT7|B4GALT2|MDH1|GCKR|MDH2|EXT2|ENO1B|EXT1|ENO1|GAPDHS|HPSE|ENO3|B3GNT3|ENO2|GYS2|MAN2C1|VCAN|PGK1|C…	Carbohydrate metabolism	268	ENR	CARBOHYDRATE METABOLISM%REACTOME%R-HSA-71387.9	2.1572	0	CARBOHYDRATE METABOLISM%REACTOME%R-HSA-71387.9	FALSE	CARBOHYDRATE METABOLISM%REACTOME%R-HSA-71387.9
1	0.7806	0.0002	0.001	HK2|PRKAG3|HK1|ACACA|SRR|LPL|ACSS2|ACSS1|SLC1A3|ASNS|CD74|SCD3|EDN2|SCD2|ACSM2|LIAS|ACSM4|ACSM5|SCD4|STAR|SCD1|FADS1|LDHA|LDHB|DSE|LDHC|CHST14|MIF|BAAT|PARK7|TECR|MGST1|ALDOC|ALDOART1|ALDOART2|ACSBG1|MPI|GALE|GM12117|ALOX12B|PTGDS|ACOT7|ENO4|ELOVL1|GM15294|PER2|ACSL3|SLC27A2|ELOVL6|SDS|GALK1|ACSF3|GPI1|PECR|CYP1A1|SLC27A5|GALT|GM11214|CYP39A1|GM3839|CYP7B1|THNSL2|ACSM1|GM10358|CHST12|CYP27A1|CYP7…	monocarboxylic acid biosynthetic process	154	ENR	MONOCARBOXYLIC ACID BIOSYNTHETIC PROCESS%GOBP%GO:0072330	2.2222	0	MONOCARBOXYLIC ACID BIOSYNTHETIC PROCESS%GOBP%GO:0072330	FALSE	MONOCARBOXYLIC ACID BIOSYNTHETIC PROCESS%GOBP%GO:0072330
1	0.6271	0.0002	0.004	SLC6A8|AANAT|HYKK|PRODH|TPH2|TPH1|DAO|AHCY|HNMT|BHMT2|GPT|SLC6A7|PSME2|SLC6A11|PSME1|EEF1E1|DUOX1|TXNRD1|DUOX2|PSMD9|NQO1|GSTZ1|NAT8L|CRYM|ALDH7A1|AASS|RPS10|PYCR2|PYCR1|PYCRL|HSD17B10|NNMT|DIO2|PIPOX|PSMB10|RPL23|ODC1|PXMP2|AZIN2|SDS|HAO1|SLC6A12|SDSL|SLC5A5|TXN2|MCCC2|DBH|DDC|TSHB|TST|ADI1|RPS27L|OAZ3|PDHA2|GNMT|RPL39L|ADO|IVD|AGXT2|AGXT|SLC25A13|SLC25A10|IYD|PSMC4|SERINC4|SERINC5|SERINC2|SERIN…	Amino acid and derivative metabolism	312	ENR	AMINO ACID AND DERIVATIVE METABOLISM%REACTOME%R-HSA-71291.6	2.111	0	AMINO ACID AND DERIVATIVE METABOLISM%REACTOME%R-HSA-71291.6	FALSE	AMINO ACID AND DERIVATIVE METABOLISM%REACTOME%R-HSA-71291.6
1	0.7753	0.0002	0.001	SUCLG1|CPT1A|CPT2|ACOT8|ECH1|BLVRA|ACSS1|DLST|PDHB|CD1D2|ETFDH|PSME1|H2AFZ|MCEE|LTC4S|PDHA1|PRDX6|CPOX|UROD|LDHA|GSTZ1|APEX1|MIF|CD36|RETSAT|HMGCL|ACO2|RAP1GDS1|HSD17B7|NSDHL|DECR1|FH1|EHHADH|HSD17B10|ACAA2|ACOT2|ECHS1|HADH|ECI1|NBN|ECI2|ACSL1|ACSL5|ACOX1|ACSL4|ODC1|CYP1A1|MAOA|ALDH3A2|ADH7|ACADVL|IDH3G|ADH1|SUCLA2|VNN1|EPHX1|UBE2L6|HCCS|CBR1|ACADM|MDH1|ADIPOR2|MDH2|IDH3B|ACADL|ALDOA|ACADS|GAPDHS…	HALLMARK_FATTY_ACID_METABOLISM	156	ENR	HALLMARK_FATTY_ACID_METABOLISM%MSIGDB_C2%HALLMARK_FATTY_ACID_METABOLISM	2.2123	0	HALLMARK_FATTY_ACID_METABOLISM%MSIGDB_C2%HALLMARK_FATTY_ACID_METABOLISM	FALSE	HALLMARK_FATTY_ACID_METABOLISM%MSIGDB_C2%HALLMARK_FATTY_ACID_METABOLISM
1	0.6879	0.0002	0.004	IMPDH2|ACSL6|LDHD|MPC1|HK2|PRKAG3|HK1|ACSS2|PAPSS2|PAPSS1|ACSS1|UMPS|CAD|PDHB|RFK|PDHA1|PYGL|ATP5F1|CYC1|MT-ATP6|LDHC|DHODH|TGFB1|ATP5G3|ALDOC|ATP5C1|AMPD2|AMPD1|AK9|ALDOART1|ALDOART2|MPI|GALE|GM12117|NPPC|ACOT7|NPR1|ENO4|ACSL1|DCAKD|GM15294|ACSL5|ATP5B|PANK3|PANK2|GM5426|ACSL4|PANK4|ATP5D|ATP5A1|GALK1|GPI1|GUCY2G|PRPSAP2|GALT|PRPSAP1|GM11214|GM3839|GM10358|STOML2|ATP5G1|PGK2|GAPDH|TPI1|ALDOB|PDH…	ribose phosphate biosynthetic process	151	ENR	RIBOSE PHOSPHATE BIOSYNTHETIC PROCESS%GOBP%GO:0046390	2.1157	0	RIBOSE PHOSPHATE BIOSYNTHETIC PROCESS%GOBP%GO:0046390	FALSE	RIBOSE PHOSPHATE BIOSYNTHETIC PROCESS%GOBP%GO:0046390
1	0.7826	0.0002	0.006	IMPDH2|LDHD|HK2|PRKAG3|SLC25A13|HK1|ATP5G2|ATP5E|HKDC1|ATP5H|COX5B|ATP5O|AK3|TKFC|GCK|ATP5L|PKLR|PFKL|PKM|PFKM|PFKP|ATP5F1|CYC1|MT-ATP6|LDHC|PGAM2|PGAM1|TGFB1|ATP5G3|ALDOC|ATP5C1|AK9|HK3|ALDOART1|ALDOART2|MPI|GALE|PNP|GM12117|ENO4|GM15294|ADK|ATP5B|GM5426|ATP5D|ATP5A1|GALK1|PFKFB2|GPI1|IMPDH1|GALT|GM11214|GM3839|GM10358|STOML2|FOXK2|FOXK1|ATP5G1|PGK2|NME2|GAPDH|TPI1|ALDOB|ENO1B|ALDOA|GAPDHS|KHK|E…	purine nucleoside triphosphate biosynthetic process	69	ENR	PURINE NUCLEOSIDE TRIPHOSPHATE BIOSYNTHETIC PROCESS%GOBP%GO:0009145	2.1048	0	PURINE NUCLEOSIDE TRIPHOSPHATE BIOSYNTHETIC PROCESS%GOBP%GO:0009145	FALSE	PURINE NUCLEOSIDE TRIPHOSPHATE BIOSYNTHETIC PROCESS%GOBP%GO:0009145
1	0.7691	0.0002	0.007	IMPDH2|SUCLG1|LDHD|HK2|PRKAG3|SLC25A13|HK1|AK4|ATP5G2|AK7|CAD|ATP5E|HKDC1|ATP5H|COX5B|ATP5O|AK3|TKFC|GCK|ATP5L|PKLR|PFKL|PKM|PFKM|PFKP|ATP5F1|CYC1|MT-ATP6|LDHC|PGAM2|PGAM1|AK1|TGFB1|ATP5G3|ALDOC|ATP5C1|AK9|HK3|ALDOART1|ALDOART2|MPI|DTYMK|GALE|PNP|GM12117|ENO4|GM15294|ADK|ATP5B|GM5426|ATP5D|ATP5A1|GALK1|PFKFB2|GPI1|IMPDH1|CTPS|GALT|GM11214|CTPS2|GM3839|GM10358|CMPK2|AK5|STOML2|CMPK1|AK8|TBPL1|FOXK…	nucleoside triphosphate biosynthetic process	82	ENR	NUCLEOSIDE TRIPHOSPHATE BIOSYNTHETIC PROCESS%GOBP%GO:0009142	2.0886	0	NUCLEOSIDE TRIPHOSPHATE BIOSYNTHETIC PROCESS%GOBP%GO:0009142	FALSE	NUCLEOSIDE TRIPHOSPHATE BIOSYNTHETIC PROCESS%GOBP%GO:0009142
1	0.7479	0.0002	0.001	HK2|HK1|LPL|BHMT2|SLC1A3|ALOX5|LTA4H|LTC4S|EDN2|STAR|SCD1|FADS1|LDHA|LDHB|IL1B|LDHC|MIF|BAAT|MGST3|MGST2|MGST1|GGT1|AASS|ALDH18A1|PYCR2|PYCR1|PYCRL|ALDOART1|ALDOART2|ACSBG1|GM12117|PTGDS|ACOT7|ENO4|ELOVL1|GM15294|ACSL3|SLC27A2|ELOVL6|SDS|GALK1|GPI1|PECR|CYP1A1|SLC27A5|GALT|GM11214|CYP39A1|GM3839|AKR1A1|CYP7B1|ACSM1|GM10358|CHST12|CYP27A1|CYP7A1|ALDH8A1|ADI1|HACD1|AKR1D1|HACD2|HACD3|GSTO1|HACD4|MC…	carboxylic acid biosynthetic process	241	ENR	CARBOXYLIC ACID BIOSYNTHETIC PROCESS%GOBP%GO:0046394	2.2374	0	CARBOXYLIC ACID BIOSYNTHETIC PROCESS%GOBP%GO:0046394	FALSE	CARBOXYLIC ACID BIOSYNTHETIC PROCESS%GOBP%GO:0046394
1	0.7333	0.0003	0.01	RPL19|RPL32|RPL10L|RPS25|RPS26|RPS4X|RPS27|RPS7|RPLP2|RPL23|RPL13A|RPL24|RPL26|RPS21|RPL22L1|RPS14|RPLP1|RPL34|RPS16|RPS15A|RPL18|RPS18|RPL18A|RPS5|RPS19|RPL37|RPL7|RPL17|RPL39|RPL22|RPS3|RPS9|RPS27L|RPL4|RPSA|RPS11|DNAJC3|RPL11|GRSF1|RPL39L|RPS10	Viral mRNA Translation	41	ENR	VIRAL MRNA TRANSLATION%REACTOME DATABASE ID RELEASE 71%192823	2.07	0	VIRAL MRNA TRANSLATION%REACTOME DATABASE ID RELEASE 71%192823	FALSE	VIRAL MRNA TRANSLATION%REACTOME DATABASE ID RELEASE 71%192823
1	0.6871	0.0003	0.017	IMPDH2|ACSL6|LDHD|MPC1|HK2|PRKAG3|HK1|ACSS2|PAPSS2|PAPSS1|ACSS1|PDHB|PDHA1|ATP5F1|CYC1|MT-ATP6|LDHC|TGFB1|ATP5G3|ALDOC|ATP5C1|AMPD2|AMPD1|AK9|ALDOART1|ALDOART2|MPI|GALE|GM12117|NPPC|ACOT7|NPR1|ENO4|ACSL1|DCAKD|GM15294|ACSL5|ATP5B|PANK3|PANK2|GM5426|ACSL4|PANK4|ATP5D|ATP5A1|GALK1|GPI1|GUCY2G|GALT|GM11214|GM3839|GM10358|STOML2|ATP5G1|PGK2|GAPDH|TPI1|ALDOB|PDHA2|ENO1B|ALDOA|GAPDHS|KHK|ADCY10|ENO3|PG…	purine ribonucleotide biosynthetic process	136	ENR	PURINE RIBONUCLEOTIDE BIOSYNTHETIC PROCESS%GOBP%GO:0009152	2.0533	0	PURINE RIBONUCLEOTIDE BIOSYNTHETIC PROCESS%GOBP%GO:0009152	FALSE	PURINE RIBONUCLEOTIDE BIOSYNTHETIC PROCESS%GOBP%GO:0009152
1	0.7933	0.0003	0.004	LDHD|HK2|PRKAG3|SLC25A13|HK1|ATP5G2|ATP5E|HKDC1|ATP5H|COX5B|ATP5O|AK3|TKFC|GCK|ATP5L|PKLR|PFKL|PKM|PFKM|PFKP|ATP5F1|CYC1|MT-ATP6|LDHC|PGAM2|PGAM1|TGFB1|ATP5G3|ALDOC|ATP5C1|AK9|HK3|ALDOART1|ALDOART2|MPI|GALE|GM12117|ENO4|GM15294|ATP5B|GM5426|ATP5D|ATP5A1|GALK1|PFKFB2|GPI1|GALT|GM11214|GM3839|GM10358|STOML2|FOXK2|FOXK1|ATP5G1|PGK2|GAPDH|TPI1|ALDOB|ENO1B|ALDOA|GAPDHS|KHK|ENO3|PGK1	ATP biosynthetic process	64	ENR	ATP BIOSYNTHETIC PROCESS%GOBP%GO:0006754	2.1188	0	ATP BIOSYNTHETIC PROCESS%GOBP%GO:0006754	FALSE	ATP BIOSYNTHETIC PROCESS%GOBP%GO:0006754
1	0.6111	0.0003	0.016	NEMF|MTIF3|RBM3|RPS17|RPL36|GATB|QRSL1|RPL31|MTERF3|RPL29|RPLP0|RPL15|RPL10|RPS2|RPL10A|RPL27A|RPL35A|HSPA14|MRPL43|EEF2K|MRPL44|MRPL1|EIF4A2|PADI6|MRPL2|MRPL47|MRPS21|MRPS25|MRPS18A|RPL23|MRPL51|MRPL52|MRPL32|MRPL36|MRPL39|MRPS14|MRPS16|MRPS17|TRNAU1AP|ICT1|MRPS2|MRPS6|MRPS7|MRPL41|MRPL10|EIF2A|MRPL55|TSFM|GFM1|MRPL12|MRPL13|MRPL57|MRPL16|MRPL17|MRPL19|MRPS34|MRPL20|GTPBP2|RPS14|EIF2AK3|SECISBP2…	translation	252	ENR	TRANSLATION%GOBP%GO:0006412	2.0553	0	TRANSLATION%GOBP%GO:0006412	FALSE	TRANSLATION%GOBP%GO:0006412
1	0.6858	0.0003	0.006	IMPDH2|ACSL6|LDHD|MPC1|HK2|PRKAG3|HK1|ACSS2|PAPSS2|PAPSS1|ACSS1|PDHB|PDHA1|ATP5F1|CYC1|MT-ATP6|LDHC|MTHFD1L|ADAL|SHMT1|TGFB1|ATP5G3|ALDOC|ATP5C1|AMPD2|AMPD1|AK9|ALDOART1|ALDOART2|MPI|GALE|GM12117|NPPC|ACOT7|NPR1|ENO4|ACSL1|DCAKD|GM15294|ACSL5|ATP5B|PANK3|PANK2|GM5426|ACSL4|PANK4|ATP5D|ATP5A1|GALK1|GPI1|GUCY2G|PRPSAP2|GALT|PRPSAP1|GM11214|GM3839|GM10358|STOML2|ATP5G1|PGK2|GAPDH|TPI1|ALDOB|PDHA2|EN…	purine-containing compound biosynthetic process	150	ENR	PURINE-CONTAINING COMPOUND BIOSYNTHETIC PROCESS%GOBP%GO:0072522	2.106	0	PURINE-CONTAINING COMPOUND BIOSYNTHETIC PROCESS%GOBP%GO:0072522	FALSE	PURINE-CONTAINING COMPOUND BIOSYNTHETIC PROCESS%GOBP%GO:0072522
1	0.6858	0.0003	0.006	IMPDH2|ACSL6|LDHD|MPC1|HK2|PRKAG3|HK1|ACSS2|PAPSS2|PAPSS1|ACSS1|PDHB|PDHA1|ATP5F1|CYC1|MT-ATP6|LDHC|TGFB1|ATP5G3|ALDOC|ATP5C1|AMPD2|AMPD1|AK9|ALDOART1|ALDOART2|MPI|GALE|GM12117|NPPC|ACOT7|NPR1|ENO4|ACSL1|DCAKD|GM15294|ACSL5|ATP5B|PANK3|PANK2|GM5426|ACSL4|PANK4|ATP5D|ATP5A1|GALK1|GPI1|GUCY2G|PRPSAP2|GALT|PRPSAP1|GM11214|GM3839|GM10358|STOML2|ATP5G1|PGK2|GAPDH|TPI1|ALDOB|PDHA2|ENO1B|ALDOA|GAPDHS|KH…	purine nucleotide biosynthetic process	146	ENR	PURINE NUCLEOTIDE BIOSYNTHETIC PROCESS%GOBP%GO:0006164	2.1058	0	PURINE NUCLEOTIDE BIOSYNTHETIC PROCESS%GOBP%GO:0006164	FALSE	PURINE NUCLEOTIDE BIOSYNTHETIC PROCESS%GOBP%GO:0006164
1	0.7443	0.0003	0.007	AK2|TYMS|LDHD|PPAT|HK2|PRKAG3|SLC25A13|PFAS|HK1|ATP5G2|UMPS|ATP5E|HKDC1|ATP5H|COX5B|ATP5O|AK3|TKFC|HPRT|GCK|ATP5L|PKLR|RFK|PFKL|PKM|PFKM|PFKP|ATP5F1|CDADC1|CYC1|MT-ATP6|LDHC|PGAM2|GART|PGAM1|AMPD3|AK1|SHMT1|TGFB1|ATP5G3|ALDOC|ATP5C1|AMPD2|AMPD1|DCTD|AK9|HK3|PRPS1|ALDOART1|PRPS2|ALDOART2|MPI|GALE|GMPS|GM12117|ADSSL1|ENO4|ADSS|GM15294|ATP5B|GM5426|ATP5D|APRT|ATP5A1|GALK1|PFKFB2|GPI1|GALT|GM11214|GM…	nucleoside monophosphate biosynthetic process	90	ENR	NUCLEOSIDE MONOPHOSPHATE BIOSYNTHETIC PROCESS%GOBP%GO:0009124	2.0888	0	NUCLEOSIDE MONOPHOSPHATE BIOSYNTHETIC PROCESS%GOBP%GO:0009124	FALSE	NUCLEOSIDE MONOPHOSPHATE BIOSYNTHETIC PROCESS%GOBP%GO:0009124
1	0.7717	0.0003	0.011	RHOC|MYH10|ACTA2|MYLK2|MYO3B|TUBB5|MYH6|ARHGAP8|MYH9|MYH2|MYH14|TUBB2A|MYH13|RAC2|ROCK2|ACTA1|LIMK1|ROCK1|PFN1|PAK1|PFN3|STMN4|TUBB6|TUBB3|TUBB1|DIAP2|ACTG1|STMN1|PAK4|TUBB4B|TUBB4A|ARHGEF1|SSH1|ACTBL2|MYLK|RAC1|RHOU|ACTB|TUBB2B|DIAP1|PFN2|VASP|PAK2|ARHGAP1|PAK7|MYH11|PAK3|ARPC3|ARPC2|ARPC5|ARPC4|MYH1|ARPC1B|MYH3|ARPC1A|MYH8|MYH4|MYH7|ACTC1|PAK6|MYLK3|WASL|CFL2	Cytoskeletal regulation by Rho GTPase	63	ENR	CYTOSKELETAL REGULATION BY RHO GTPASE%PANTHER PATHWAY%P00016	2.0633	0	CYTOSKELETAL REGULATION BY RHO GTPASE%PANTHER PATHWAY%P00016	FALSE	CYTOSKELETAL REGULATION BY RHO GTPASE%PANTHER PATHWAY%P00016
1	0.6338	0.0003	0.016	IMPDH2|COX6A1|MSH2|ATP6V1B1|LDHD|LRRK2|HK2|PRKAG3|HK1|AK4|ATP7A|GPHN|RAB23|CAD|UQCRQ|NDUFS2|NDUFAF1|ATP5F1|CYC1|MFN1|LDHA|MT-ATP6|LDHC|NDUFV2|ENTPD7|SURF1|NDUFA12|RHOQ|NDUFV1|NDUFA10|UQCRB|EFTUD1|GNAI3|TGFB1|MECP2|ATP5G3|ALDOC|ATP5C1|AMPD2|NDUFS1|AK9|OPA1|UQCC3|COX4I1|ALDOART1|ALDOART2|NDUFS4|GIMAP7|NDUFS8|MPI|COX4I2|GALE|GM12117|LACE1|ENO4|ENTPD5|FXN|GM15294|GBAS|ATP5B|SDHAF2|HSPA8|GM5426|ATP5D|…	ribonucleoside triphosphate metabolic process	170	ENR	RIBONUCLEOSIDE TRIPHOSPHATE METABOLIC PROCESS%GOBP%GO:0009199	2.0551	0	RIBONUCLEOSIDE TRIPHOSPHATE METABOLIC PROCESS%GOBP%GO:0009199	FALSE	RIBONUCLEOSIDE TRIPHOSPHATE METABOLIC PROCESS%GOBP%GO:0009199
1	0.7812	0.0003	0.01	IMPDH2|LDHD|HK2|PRKAG3|SLC25A13|HK1|ATP5G2|CAD|ATP5E|HKDC1|ATP5H|COX5B|ATP5O|AK3|TKFC|GCK|ATP5L|PKLR|PFKL|PKM|PFKM|PFKP|ATP5F1|CYC1|MT-ATP6|LDHC|PGAM2|PGAM1|TGFB1|ATP5G3|ALDOC|ATP5C1|AK9|HK3|ALDOART1|ALDOART2|MPI|GALE|PNP|GM12117|ENO4|GM15294|ATP5B|GM5426|ATP5D|ATP5A1|GALK1|PFKFB2|GPI1|IMPDH1|CTPS|GALT|GM11214|CTPS2|GM3839|GM10358|STOML2|FOXK2|FOXK1|ATP5G1|PGK2|NME2|GAPDH|TPI1|ALDOB|ENO1B|ALDOA|G…	ribonucleoside triphosphate biosynthetic process	71	ENR	RIBONUCLEOSIDE TRIPHOSPHATE BIOSYNTHETIC PROCESS%GOBP%GO:0009201	2.0694	0	RIBONUCLEOSIDE TRIPHOSPHATE BIOSYNTHETIC PROCESS%GOBP%GO:0009201	FALSE	RIBONUCLEOSIDE TRIPHOSPHATE BIOSYNTHETIC PROCESS%GOBP%GO:0009201
1	0.752	0.0003	0.008	AK2|LDHD|PPAT|HK2|PRKAG3|SLC25A13|HK1|ATP5G2|ATP5E|HKDC1|ATP5H|COX5B|ATP5O|AK3|TKFC|HPRT|GCK|ATP5L|PKLR|PFKL|PKM|PFKM|PFKP|ATP5F1|CYC1|MT-ATP6|LDHC|PGAM2|PGAM1|AMPD3|AK1|TGFB1|ATP5G3|ALDOC|ATP5C1|AMPD2|AMPD1|AK9|HK3|PRPS1|ALDOART1|PRPS2|ALDOART2|MPI|GALE|GMPS|GM12117|ADSSL1|ENO4|ADSS|GM15294|ATP5B|GM5426|ATP5D|APRT|ATP5A1|GALK1|PFKFB2|GPI1|GALT|GM11214|GM3839|GM10358|STOML2|FOXK2|FOXK1|ATP5G1|PGK…	purine nucleoside monophosphate biosynthetic process	79	ENR	PURINE NUCLEOSIDE MONOPHOSPHATE BIOSYNTHETIC PROCESS%GOBP%GO:0009127	2.0836	0	PURINE NUCLEOSIDE MONOPHOSPHATE BIOSYNTHETIC PROCESS%GOBP%GO:0009127	FALSE	PURINE NUCLEOSIDE MONOPHOSPHATE BIOSYNTHETIC PROCESS%GOBP%GO:0009127
1	0.7	0.0003	0.011	INMT|AHCY|PAPSS2|RPS4X|HNMT|PAPSS1|RPS14|SECISBP2|RPL18|EEF1E1|RPS19|TXNRD1|SARS|RPL39|PSTK|SEPHS2|RPS3|RPS9|SEPSECS|EEFSEC|RPL4|AIMP1|RPS11|MAT1A|RPS10|NNMT|RPL19|SCLY|RPL32|RPL10L|DARS|RPS25|RPS26|RPS27|RPS7|RPLP2|RPL23|RPL13A|RPL24|RPL26|RPS21|RPL22L1|MARS|RPLP1|RPS16|RPL34|KARS|QARS|RPS15A|RPS18|IARS|RPL18A|CTH|RPS5|RPL37|RPL17|RPL7|RPL22|EPRS|LARS|RARS|RPS27L|AIMP2|CBS|RPSA|RPL11|GNMT|RPL39L	Selenoamino acid metabolism	68	ENR	SELENOAMINO ACID METABOLISM%REACTOME DATABASE ID RELEASE 71%2408522	2.0628	0	SELENOAMINO ACID METABOLISM%REACTOME DATABASE ID RELEASE 71%2408522	FALSE	SELENOAMINO ACID METABOLISM%REACTOME DATABASE ID RELEASE 71%2408522
1	0.7153	0.0003	0.008	ACSL6|MPC1|HK2|PRKAG3|HK1|PDXK|MOCS3|PNPO|MOCS2|GPHN|ACSS2|ACSS1|PDHB|FDXR|COQ10A|COQ10B|FLAD1|RFK|PDHA1|LIAS|ADCK4|IDH2|MTHFS|MMADHC|MTHFD1L|FPGS|ALDOC|ALDOART1|ALDOART2|MPI|GALE|GM12117|ACOT7|ENO4|ACSL1|DCAKD|GM15294|ACSL5|PANK3|PANK2|ACSL4|PANK4|GALK1|GPI1|NAPRT|GALT|GM11214|NDUFA9|GM3839|AKR1A1|GM10358|RGN|GSTO1|PGK2|METTL16|GAPDH|TPI1|ALDOB|PDHA2|ENO1B|ALDOA|GAPDHS|KHK|ENO3|PGK1|DLAT|DLD|DHF…	coenzyme biosynthetic process	129	ENR	COENZYME BIOSYNTHETIC PROCESS%GOBP%GO:0009108	2.0823	0	COENZYME BIOSYNTHETIC PROCESS%GOBP%GO:0009108	FALSE	COENZYME BIOSYNTHETIC PROCESS%GOBP%GO:0009108
1	0.5768	0.0003	0.016	MSH2|RORA|HK2|HK1|TET2|AHCY|AHCYL2|FDXR|RRM2B|TXNRD1|DCK|NDUFS2|NDUFAF1|SHPK|CSGALNACT1|NT5M|NUDT4|DCTPP1|MFN1|MT-ATP6|ADAL|KDM1A|BAAT|GNAI3|EXTL2|ACOT2|ACOT3|ACOT4|ACOT7|NPPC|ACSL1|NPR1|ACSL5|ACSL4|GAPDH|PDHA2|ADCY3|ADCY4|NUDT14|NPPA|HMGCS1|ADCY1|ADCY2|SLC25A13|OLA1|ADCY7|ADCY8|ADCYAP1|ADCY5|CDIPT|ACOT1|ADCY6|ADCY9|NPPB|SDHC|AK3|GUCY2C|PARG|FUT8|IDH1|NDUFV3|UAP1L1|MTHFD1|GART|ENPP5|KMO|PARP1|ACA…	nucleobase-containing small molecule metabolic process	507	ENR	NUCLEOBASE-CONTAINING SMALL MOLECULE METABOLIC PROCESS%GOBP%GO:0055086	2.0548	0	NUCLEOBASE-CONTAINING SMALL MOLECULE METABOLIC PROCESS%GOBP%GO:0055086	FALSE	NUCLEOBASE-CONTAINING SMALL MOLECULE METABOLIC PROCESS%GOBP%GO:0055086
1	0.7153	0.0003	0.004	HK2|PRKAG3|HK1|PDE2A|GDPD3|GDPD1|NCF1|PRDX6|NCF2|NT5M|NUDT4|DCTPP1|LDHA|ENTPD7|NUDT13|NUDT16|NUDT1|ALDOC|PLA2G15|ALDOART1|ALDOART2|GM5519|MPI|GALE|GM12117|ACOT7|ENO4|GM15294|NUDT11|NUDT10|GALK1|GPI1|ANGPTL3|NUDT18|NTSR1|GALT|GM11214|GM3839|PLCB3|GM10358|OCRL|PDE9A|PDE5A|PLCB1|PGK2|PLA2G2C|MTMR2|GAPDH|PDE1A|TPI1|MTMR7|ENPP2|ALDOB|ENO1B|ALDOA|GAPDHS|KHK|ENO3|PGK1|INPP5A|GM28042|INPP5B|HINT1|INPP5F|…	organophosphate catabolic process	144	ENR	ORGANOPHOSPHATE CATABOLIC PROCESS%GOBP%GO:0046434	2.1213	0	ORGANOPHOSPHATE CATABOLIC PROCESS%GOBP%GO:0046434	FALSE	ORGANOPHOSPHATE CATABOLIC PROCESS%GOBP%GO:0046434
1	0.752	0.0003	0.013	AK2|LDHD|PPAT|HK2|PRKAG3|SLC25A13|HK1|ATP5G2|ATP5E|HKDC1|ATP5H|COX5B|ATP5O|AK3|TKFC|HPRT|GCK|ATP5L|PKLR|PFKL|PKM|PFKM|PFKP|ATP5F1|CYC1|MT-ATP6|LDHC|PGAM2|PGAM1|AMPD3|AK1|TGFB1|ATP5G3|ALDOC|ATP5C1|AMPD2|AMPD1|AK9|HK3|PRPS1|ALDOART1|PRPS2|ALDOART2|MPI|GALE|GMPS|GM12117|ADSSL1|ENO4|ADSS|GM15294|ATP5B|GM5426|ATP5D|APRT|ATP5A1|GALK1|PFKFB2|GPI1|GALT|GM11214|GM3839|GM10358|STOML2|FOXK2|FOXK1|ATP5G1|PGK…	purine ribonucleoside monophosphate biosynthetic process	79	ENR	PURINE RIBONUCLEOSIDE MONOPHOSPHATE BIOSYNTHETIC PROCESS%GOBP%GO:0009168	2.0583	0	PURINE RIBONUCLEOSIDE MONOPHOSPHATE BIOSYNTHETIC PROCESS%GOBP%GO:0009168	FALSE	PURINE RIBONUCLEOSIDE MONOPHOSPHATE BIOSYNTHETIC PROCESS%GOBP%GO:0009168
1	0.6286	0.0003	0.011	MSH2|HK2|HK1|RRM2B|NDUFS2|NDUFAF1|DCTPP1|MFN1|LDHA|MT-ATP6|LDHC|RHOQ|EFTUD1|GNAI3|ATP5C1|AK9|UQCC3|ALDOART1|ALDOART2|GIMAP7|GM5519|COX4I2|GM12117|LACE1|ENO4|ENTPD5|GM15294|GBAS|SDHAF2|GM5426|CLPX|SLC25A25|GALK1|COX7C|GPI1|GALT|GM11214|MOCS1|GM3839|GM10358|TBPL1|MT-CO1|PGK2|GAPDH|FAM20C|MT-CO3|ENO1B|GAPDHS|ENO3|PGK1|SLC25A13|OLA1|ADCYAP1|UQCRH|ATP5G2|NUDT15|NDUFS6|AK7|SDHC|ATP5E|ATP5H|BDNF|COX5B|A…	nucleoside triphosphate metabolic process	193	ENR	NUCLEOSIDE TRIPHOSPHATE METABOLIC PROCESS%GOBP%GO:0009141	2.062	0	NUCLEOSIDE TRIPHOSPHATE METABOLIC PROCESS%GOBP%GO:0009141	FALSE	NUCLEOSIDE TRIPHOSPHATE METABOLIC PROCESS%GOBP%GO:0009141
1	0.7383	0.0003	0.01	HK2|CPT1A|HK1|LEP|FUCA2|GANC|AKT1|GDPGP1|UGT1A9|UGT1A2|UGT1A5|PCK2|UGT1A1|ONECUT1|LDHA|CHST15|ATF3|UGT1A10|UGT1A6B|UGT1A7C|UGT1A8|FBN1|AKT2|GSTO2|GNPDA1|ADIPOQ|GM6484|FABP5|INS2|AKR1B3|MPI|GALE|CRY1|PER2|PRKAA1|GALK1|GPI1|DHDH|GALT|LRP5|PMM2|PMM1|AKR1A1|TNF|RGN|TFAP2B|OMA1|GSTO1|PGK2|ATF4|FBP1|PCK1|GAPDH|FBP2|TPI1|ALDOB|GALM|PIK3R1|ALDOA|KHK|PGK1|MAN2B2|CHST1|MAN2B1|TCF7L2|FUOM|POFUT1|PCX|INPPL1|…	monosaccharide metabolic process	136	ENR	MONOSACCHARIDE METABOLIC PROCESS%GOBP%GO:0005996	2.0713	0	MONOSACCHARIDE METABOLIC PROCESS%GOBP%GO:0005996	FALSE	MONOSACCHARIDE METABOLIC PROCESS%GOBP%GO:0005996
1	0.7052	0.0003	0.004	EIF4H|RPS4X|EIF3I|RPS14|EIF3B|RPL18|EIF3D|RPS19|RPL39|RPS3|RPS9|EIF4G1|EIF3M|RPL4|PABPC1|EIF3A|RPS11|EIF3L|EIF3K|EIF3F|EIF3H|EIF3G|EIF3C|EIF4A2|RPS10|EIF3J2|EIF4B|EIF1AX|EIF2S3X|RPL19|RPL32|RPL10L|RPS25|RPS26|EIF2S2|RPS27|RPS7|RPLP2|RPL23|RPL13A|EIF2S1|RPL24|RPL26|RPS21|RPL22L1|RPLP1|RPS16|RPL34|EIF3E|RPS15A|RPS18|RPL18A|RPS5|RPL37|RPL17|RPL7|RPL22|RPS27L|RPSA|EIF4E|RPL11|RPL39L|EIF4A1	L13a-mediated translational silencing of Ceruloplasmin expression	63	ENR	L13A-MEDIATED TRANSLATIONAL SILENCING OF CERULOPLASMIN EXPRESSION%REACTOME DATABASE ID RELEASE 71%156827	2.1206	0	L13A-MEDIATED TRANSLATIONAL SILENCING OF CERULOPLASMIN EXPRESSION%REACTOME DATABASE ID RELEASE 71%156827	FALSE	L13A-MEDIATED TRANSLATIONAL SILENCING OF CERULOPLASMIN EXPRESSION%REACTOME DATABASE ID RELEASE 71%156827
1	0.7037	0.0003	0.01	PSMB3|FBXW7|SFN|BLK|CSNK2A2|YWHAB|PSMA7|STX7|TOR1A|SNCAIP|SLC6A3|STX12|UCHL1|UBE2L3|HSPA1L|FGR|ADRBK1|HCK|MAPK14|HSPA9|NDUFV2|MAPK8|CCNE1|CSK|SNCB|SEPT1|MAPK1|LYN|YES1|PSMA3|CSNK2B|SEPT2|MAPK3|MAPK10|MAPK9|PLD2|ADRBK2|LCK|MAPK7|SNCA|HSPA2|ELK1|PSMB10|FYN|HSPA8|HSPA1A|CSNK1D|CSNK1E|CSNK1G3|CSNK1A1|HSPA5|TOR2A|CUL1|CCNE2|GPR37L1|MAPK12|UBE2J2|CASK|SNCG|GPR37|FBXW11|UBE2L6|SEPT5|PARK2|SRC|CSNK1G2|SE…	Parkinson disease	82	ENR	PARKINSON DISEASE%PANTHER PATHWAY%P00049	2.0718	0	PARKINSON DISEASE%PANTHER PATHWAY%P00049	FALSE	PARKINSON DISEASE%PANTHER PATHWAY%P00049
1	0.6816	0.0003	0.011	EIF4H|EIF5B|RPS4X|EIF3I|RPS14|EIF3B|RPL18|EIF3D|RPS19|RPL39|RPS3|RPS9|EIF4G1|EIF3M|RPL4|PABPC1|EIF3A|EIF5|RPS11|EIF3L|EIF3K|EIF3F|EIF3H|EIF3G|EIF3C|EIF4A2|RPS10|EIF3J2|EIF4B|EIF2B1|EIF1AX|EIF2S3X|EIF2B3|RPL19|EIF2B2|RPL32|EIF2B5|EIF4EBP1|RPL10L|EIF2B4|RPS25|RPS26|EIF2S2|RPS27|RPS7|RPLP2|RPL23|RPL13A|EIF2S1|RPL24|RPL26|RPS21|RPL22L1|RPLP1|RPS16|RPL34|EIF3E|RPS15A|RPS18|RPL18A|RPS5|RPL37|RPL17|RPL7…	Cap-dependent Translation Initiation	71	ENR	CAP-DEPENDENT TRANSLATION INITIATION%REACTOME DATABASE ID RELEASE 71%72737	2.0663	0	CAP-DEPENDENT TRANSLATION INITIATION%REACTOME DATABASE ID RELEASE 71%72737	FALSE	CAP-DEPENDENT TRANSLATION INITIATION%REACTOME DATABASE ID RELEASE 71%72737
1	0.629	0.0004	0.019	PSMB3|MNAT1|MAPRE1|TRP53|PSMB2|TUBA1A|PRKAR2B|TUBA4A|CDKN1A|PSMD4|PSMA7|PSMC6|PSME2|PSME1|TUBB5|PPP2CA|RBX1|CCP110|PSMD8|CENPF|PSMD9|NEK2|FOXM1|AKAP9|BTRC|CDC25A|AURKA|PKMYT1|PSMA3|LCMT1|FBXL7|PPP2R1B|LIN52|LIN54|LIN9|FKBPL|PPME1|FBXL18|LIN37|PPP2R2A|PSMB5|BORA|PSMB10|PRKACA|PSMC2|PSMC1|TUBG1|PSMC3|PPP1CB|PLK1|CSNK1D|CSNK1E|PSMD7|PSMD6|NINL|PSMD3|CDK2|PSMD2|CUL1|PSMD1|CDK1|CEP164|SKP1A|FBXW11|PPP…	Mitotic G2-G2 M phases	170	ENR	MITOTIC G2-G2 M PHASES%REACTOME%R-HSA-453274.2	2.0488	0	MITOTIC G2-G2 M PHASES%REACTOME%R-HSA-453274.2	FALSE	MITOTIC G2-G2 M PHASES%REACTOME%R-HSA-453274.2
1	0.696	0.0004	0.022	ACSL6|STK39|FAM132B|ARL6IP5|HK1|LEP|REPIN1|GRIK1|MAP2K6|PRNP|AKT1|SLC6A1|ANO9|FGF23|HRH2|TRIAP1|PRKCD|GRM5|CAR7|DTNBP1|IL1A|IL1B|PRKCA|CEBPB|MIF|SYK|GABBR1|AHCYL1|TNFRSF11A|SSTR4|AKT2|TCAF2|TCAF3|RGS2|AVPR1A|PTAFR|HTR6|SV2A|ROS1|AGT|HRH3|ADORA1|SFRP4|ACSL5|PER2|ACSL4|CCK|NTSR1|P2RX7|TNF|ATP5J|EPRS|SLC36A2|SLC38A3|APOE|OXT|STC1|THBS1|ATF4|AVP|ABCB1A|RAB3GAP1|HTR2C|CAR2|FGFR1|ACE2|CYP4F18|AGTR2|ATP…	regulation of anion transport	120	ENR	REGULATION OF ANION TRANSPORT%GOBP%GO:0044070	2.0443	0	REGULATION OF ANION TRANSPORT%GOBP%GO:0044070	FALSE	REGULATION OF ANION TRANSPORT%GOBP%GO:0044070
1	0.6402	0.0004	0.02	LEP|LPL|BCL6|LTC4S|GADD45A|CD36|MGST3|STAT5A|ACAA2|ECHS1|HADH|ACOX1|PPARG|ELOVL6|POR|PEMT|TST|NMT1|APOE|ESRRA|MDH2|ME1|DHRS7|SLC1A5|SLC25A10|FZD4|ADCY6|SDHC|TOB1|DDT|PFKL|PTRF|IDH1|ALDH2|APLP2|QDPR|GPX4|GPX3|ITIH5|AIFM1|DGAT1|SCARB1|CMPK1|LPCAT3|UCK1|AGPAT6|GPAM|HSPB8|GPD2|AGPAT3|CD151|SDHB|FAH|PHYH|COX6A1|SUCLG1|MAP4K3|CPT2|GRPEL1|ECH1|GPHN|CAT|UQCRQ|IFNGR1|CYC1|COX8A|NKIRAS1|PRDX3|RETSAT|ACO2|V…	HALLMARK_ADIPOGENESIS	195	ENR	HALLMARK_ADIPOGENESIS%MSIGDB_C2%HALLMARK_ADIPOGENESIS	2.0469	0	HALLMARK_ADIPOGENESIS%MSIGDB_C2%HALLMARK_ADIPOGENESIS	FALSE	HALLMARK_ADIPOGENESIS%MSIGDB_C2%HALLMARK_ADIPOGENESIS
1	0.5959	0.0004	0.019	MSH2|RORA|HK2|HK1|FDXR|RRM2B|TXNRD1|DCK|NDUFS2|NDUFAF1|SHPK|NT5M|NUDT4|DCTPP1|MFN1|MT-ATP6|BAAT|GNAI3|ACOT2|ACOT3|ACOT4|ACOT7|NPPC|ACSL1|NPR1|ACSL5|ACSL4|GAPDH|PDHA2|ADCY3|ADCY4|NUDT14|NPPA|HMGCS1|ADCY1|ADCY2|SLC25A13|OLA1|ADCY7|ADCY8|ADCYAP1|ADCY5|CDIPT|ACOT1|ADCY6|ADCY9|NPPB|SDHC|AK3|GUCY2C|PARG|IDH1|NDUFV3|MTHFD1|GART|ENPP5|KMO|PARP1|ACAT1|AFMID|GCDH|TDO2|HAAO|KYNU|MVK|PMVK|MVD|HMGCS2|PNP|BID|…	nucleoside phosphate metabolic process	441	ENR	NUCLEOSIDE PHOSPHATE METABOLIC PROCESS%GOBP%GO:0006753	2.0501	0	NUCLEOSIDE PHOSPHATE METABOLIC PROCESS%GOBP%GO:0006753	FALSE	NUCLEOSIDE PHOSPHATE METABOLIC PROCESS%GOBP%GO:0006753
1	0.8327	0.0004	0.023	HIST2H2AA1|APOA4|PRL|NPPA|HIST1H2BP|HIST1H2BM|UBC|HIST1H2AG|HIST1H2BB|NCSTN|HIST1H2BH|APH1B|HIST1H2AK|HIST1H2AH|TSPAN5|SNCAIP|H2AFZ|GGA2|HIST1H2BJ|SIAH1A|LTF|TGFBI|HIST1H2BG|HIST2H3C1|HIST3H2BA|USP9X|SAA3|ITM2B|INS2|CST3|BACE1|SNCA|FGA|HSPG2|GGA3|ODAM|TSPAN33|CALB1|APCS|TSPAN15|MFGE8|NAT8|SORL1|GSN|H2AFX|IAPP|TSPAN14|SIAH2|H3F3B|H3F3A|GGA1|FURIN|UBE2L6|PARK2|TTR|B2M|APP|APOA1|HIST1H3D|H2AFB2|ADAM…	Amyloid fiber formation	63	ENR	AMYLOID FIBER FORMATION%REACTOME DATABASE ID RELEASE 71%977225	2.044	0	AMYLOID FIBER FORMATION%REACTOME DATABASE ID RELEASE 71%977225	FALSE	AMYLOID FIBER FORMATION%REACTOME DATABASE ID RELEASE 71%977225
1	0.629	0.0004	0.021	PSMB3|MNAT1|MAPRE1|TRP53|PSMB2|TUBA1A|PRKAR2B|TUBA4A|CDKN1A|PSMD4|PSMA7|PSMC6|PSME2|PSME1|TUBB5|PPP2CA|RBX1|CCP110|PSMD8|CENPF|PSMD9|NEK2|FOXM1|AKAP9|BTRC|CDC25A|AURKA|PKMYT1|PSMA3|LCMT1|FBXL7|PPP2R1B|LIN52|LIN54|LIN9|FKBPL|PPME1|FBXL18|LIN37|PPP2R2A|PSMB5|BORA|PSMB10|PRKACA|PSMC2|PSMC1|TUBG1|PSMC3|PPP1CB|PLK1|CSNK1D|CSNK1E|PSMD7|PSMD6|NINL|PSMD3|CDK2|PSMD2|CUL1|PSMD1|CDK1|CEP164|SKP1A|FBXW11|PPP…	G2 M Transition	168	ENR	G2 M TRANSITION%REACTOME%R-HSA-69275.5	2.0455	0	G2 M TRANSITION%REACTOME%R-HSA-69275.5	FALSE	G2 M TRANSITION%REACTOME%R-HSA-69275.5
1	0.6758	0.0004	0.019	RPS4X|POLR2H|NUP50|POM121|RPS14|RPL18|RPS19|RPL39|RPS3|RPS9|NUP35|NUP54|NUP37|SEC13|NUP153|NUP188|TPR|NUP160|NDC1|NUP85|NUP62|NUP43|NUP88|NUPL2|RPL4|NUP133|NUP155|NUP210|RPS11|RANBP2|DNAJC3|IPO5|GRSF1|HSP90AA1|GTF2F2|GTF2F1|RPS10|POLR2B|AAAS|NUP93|RPL19|RPL32|RPL10L|RPS25|RPS26|RPS27|RPS7|RPLP2|RPL23|RPL13A|RPL24|RPL26|RPS21|NUP214|RPL22L1|RPLP1|RPS16|RPL34|RPS15A|POLR2F|RPS18|RPL18A|RPS5|RPL37|R…	Influenza Viral RNA Transcription and Replication	82	ENR	INFLUENZA VIRAL RNA TRANSCRIPTION AND REPLICATION%REACTOME DATABASE ID RELEASE 71%168273	2.0502	0	INFLUENZA VIRAL RNA TRANSCRIPTION AND REPLICATION%REACTOME DATABASE ID RELEASE 71%168273	FALSE	INFLUENZA VIRAL RNA TRANSCRIPTION AND REPLICATION%REACTOME DATABASE ID RELEASE 71%168273
1	0.6905	0.0005	0.028	VBP1|FBXW7|TUBA3B|TRP53|RGS11|TUBA1A|TUBA1C|TBCD|TUBA4A|CSNK2A2|GNAT1|GNGT1|GNB1|USP11|GNB2|GNB4|CCT8|GNG10|GNG3|TUBB2A|GNG4|GNG7|CCT7|GNAI1|GNG8|CCT4|LONP2|ARFGEF2|SPHK1|NOP56|GNAZ|GNAI2|CCT5|CCNE1|GNAI3|GNAO1|FBXO4|FBXO6|TUBB6|CSNK2B|TUBB3|TUBB1|TUBA1B|RGS6|RGS7|TUBB4B|TUBB4A|DCAF7|TCP1|GNG2|GNB5|ACTB|TUBB2B|FBXW4|FBXW2|GNB3|RGS9|GNG13|CCNE2|GNGT2|GNAT2|GNG12|PFDN6|HDAC3|GNG11|PFDN4|PFDN1|TUBAL…	Protein folding	95	ENR	PROTEIN FOLDING%REACTOME%R-HSA-391251.1	2.0328	0	PROTEIN FOLDING%REACTOME%R-HSA-391251.1	FALSE	PROTEIN FOLDING%REACTOME%R-HSA-391251.1
1	0.6321	0.0005	0.026	HIF1A|HK2|HK1|LEP|EDN2|ADIPOR1|STAR|ARV1|MIF|AKR1C6|BAAT|LPIN3|TNFRSF1A|CYP2E1|ACSBG1|ACOT2|ACOT3|ACSBG2|SGPL1|ACOT4|ACOT7|ACSL1|ELOVL1|ACSL5|ACSL3|ACSL4|PPARG|SLC27A2|ELOVL6|SDS|AKR1A1|CHST12|CYP2A12|CYP2A22|CYP2A4|GAPDH|ELOVL3|PDHA2|NR1H3|PAM|CYP4F18|CYP4F14|CYP1B1|CYP2C50|CYP2D22|CYP3A13|PCX|ACOT1|CYP2F2|CYP4V3|CYP26C1|CYP2C65|SLC37A4|PLP1|CYB5A|AKR1C18|KMO|ACAT1|ACAT2|HADHB|GCDH|KYNU|ACAA1A|C…	monocarboxylic acid metabolic process	426	ENR	MONOCARBOXYLIC ACID METABOLIC PROCESS%GOBP%GO:0032787	2.0377	0	MONOCARBOXYLIC ACID METABOLIC PROCESS%GOBP%GO:0032787	FALSE	MONOCARBOXYLIC ACID METABOLIC PROCESS%GOBP%GO:0032787
1	0.7833	0.0005	0.029	AGXT|MPC1|HK2|PRKAG3|HK1|SRR|PCX|PDHB|HKDC1|NR4A3|TKFC|GCK|PKLR|PFKL|PDHA1|PKM|PFKM|PFKP|PCK2|MPC2|LDHA|LDHB|LDHC|PGAM2|PGAM1|ALDOC|HK3|ALDOART1|ALDOART2|MPI|GALE|GM12117|ENO4|GM15294|CCBL1|SDS|GALK1|PFKFB2|GPI1|GALT|GM11214|GM3839|HTT|GM10358|HOGA1|FOXK2|FOXK1|PGK2|ME2|PCK1|GAPDH|TPI1|ALDOB|PDHA2|ENO1B|PDHX|ALDOA|GAPDHS|KHK|ENO3|PGK1|DLAT|ME1|ME3|DLD	pyruvate metabolic process	65	ENR	PYRUVATE METABOLIC PROCESS%GOBP%GO:0006090	2.0315	0	PYRUVATE METABOLIC PROCESS%GOBP%GO:0006090	FALSE	PYRUVATE METABOLIC PROCESS%GOBP%GO:0006090
1	0.7187	0.0005	0.029	RPL19|RPL32|RPL10L|RPS25|RPS26|RPS4X|RPS27|RPS7|RPLP2|RPL23|RPL13A|RPL24|RPL26|RPS21|RPL22L1|RPS14|RPLP1|RPL34|RPS16|SECISBP2|RPS15A|RPL18|RPS18|RPL18A|RPS5|RPS19|RPL37|RPL7|SARS|RPL17|RPL39|PSTK|RPL22|SEPHS2|RPS3|RPS9|SEPSECS|EEFSEC|RPS27L|RPL4|RPSA|RPS11|RPL11|RPL39L|RPS10	Selenocysteine synthesis	45	ENR	SELENOCYSTEINE SYNTHESIS%REACTOME DATABASE ID RELEASE 71%2408557	2.032	0	SELENOCYSTEINE SYNTHESIS%REACTOME DATABASE ID RELEASE 71%2408557	FALSE	SELENOCYSTEINE SYNTHESIS%REACTOME DATABASE ID RELEASE 71%2408557
1	0.8661	0.0005	0.033	PPP1R13B|SFN|TRP53|DYNLL2|BMF|YWHAB|DYNLL1|BID|BAD|TRP53BP2|AKT1|BCL2L11|AKT3|PPP3CC|TRP73|YWHAH|YWHAE|TFDP2|BCL2|TFDP1|E2F1|MAPK8|AKT2|TRP63|PPP3R1|YWHAG|YWHAZ	Activation of BH3-only proteins	27	ENR	ACTIVATION OF BH3-ONLY PROTEINS%REACTOME DATABASE ID RELEASE 71%114452	2.0264	0	ACTIVATION OF BH3-ONLY PROTEINS%REACTOME DATABASE ID RELEASE 71%114452	FALSE	ACTIVATION OF BH3-ONLY PROTEINS%REACTOME DATABASE ID RELEASE 71%114452
1	0.622	0.0005	0.029	PSMB3|PSMB2|USP33|HOXA2|SLIT2|RPS4X|ETF1|PSMD4|PSMA7|PSMC6|PSME2|PSME1|RPL18|RPS19|RPL39|RBX1|NCBP1|RPS3|RPS9|PSMD8|UPF2|PSMD9|RPL4|MSI1|RPS11|SLIT1|PSMA3|RPS10|LHX2|RPL19|RPL32|RPL10L|RPS25|PSMB5|RPS26|TCEB1|RPS27|PSMB10|RPS7|PSMC2|RPLP2|RPL23|PSMC1|RPL24|PSMC3|RPL26|CUL2|RPS21|RPL22L1|RPLP1|RPS16|PSMD7|RPS15A|PSMD6|RPS18|RPL18A|PSMD3|PSMD2|RPL37|PSMD1|RPL17|RPS27L|PSMB9|PSMB8|PSMD12|RPL39L|PSMD…	Regulation of expression of SLITs and ROBOs	119	ENR	REGULATION OF EXPRESSION OF SLITS AND ROBOS%REACTOME DATABASE ID RELEASE 71%9010553	2.0297	0	REGULATION OF EXPRESSION OF SLITS AND ROBOS%REACTOME DATABASE ID RELEASE 71%9010553	FALSE	REGULATION OF EXPRESSION OF SLITS AND ROBOS%REACTOME DATABASE ID RELEASE 71%9010553
1	0.5852	0.0005	0.027	MSH2|RORA|HK2|PPAT|HK1|ACOT8|ACOT9|PDE2A|RFK|PYGL|NDUFS2|EPHA2|NDUFAF1|GMPR|SHPK|NUDT4|MFN1|LDHA|MT-ATP6|LDHC|RHOQ|EFTUD1|BAAT|GNAI3|ATP5C1|AK9|EHHADH|UQCC3|ALDOART1|ACAA2|ALDOART2|GIMAP7|ACOT2|ACOT3|COX4I2|GM12117|ACOT4|NPPC|LACE1|ACOT7|NPR1|ACSL1|ENO4|PIPOX|DCAKD|ENTPD5|GM15294|ACSL5|GBAS|PANK3|SDHAF2|PANK2|SULT1B1|GM5426|ACSL4|PANK4|CLPX|ACOT10|SLC25A25|GALK1|COX7C|GPI1|NUDT18|ACOT5|ACOT6|GUCY…	ribose phosphate metabolic process	336	ENR	RIBOSE PHOSPHATE METABOLIC PROCESS%GOBP%GO:0019693	2.0353	0	RIBOSE PHOSPHATE METABOLIC PROCESS%GOBP%GO:0019693	FALSE	RIBOSE PHOSPHATE METABOLIC PROCESS%GOBP%GO:0019693
1	0.658	0.0006	0.037	UVRAG|MCTS1|KIF5B|MTIF3|MTRF1|NAPA|ATG14|ETF1|SH3GL1|NSF|LIX1L|SNAP29|SMARCD1|KIF2B|SGK1|SMN1|KIF19A|MAP1LC3A|DENR|MAP1LC3B|KIF18A|SH3GL2|KIF2C|GAK|WIBG|SNAPIN|ABCE1|PELO|DNAJC6|NRG1|VPS33A|SMARCE1|ZFAND1|STMN1|SMARCD3|VPS4A|AKAP5|RPL23|HSPA8|KLC1|NAPB|VPS16|ICT1|WDR1|MICAL2|DSTN|CCSAP|EPG5|CHCHD10|TECPR1|MICAL1|SMARCB1|HDAC6|HIST1H2BA|GABARAPL1|TFIP11|HIST3H2A|SMARCA4|VAMP8|TWF1|STMND1|SYNJ1|UBQ…	protein-containing complex disassembly	110	ENR	PROTEIN-CONTAINING COMPLEX DISASSEMBLY%GOBP%GO:0032984	2.0215	0	PROTEIN-CONTAINING COMPLEX DISASSEMBLY%GOBP%GO:0032984	FALSE	PROTEIN-CONTAINING COMPLEX DISASSEMBLY%GOBP%GO:0032984
1	0.7537	0.0006	0.033	HK2|CPT1A|HK1|LEP|FUCA2|GANC|AKT1|GDPGP1|PCK2|ONECUT1|LDHA|CHST15|ATF3|FBN1|AKT2|GNPDA1|ADIPOQ|GM6484|FABP5|INS2|MPI|GALE|CRY1|PER2|PRKAA1|GALK1|GPI1|GALT|LRP5|PMM2|PMM1|TNF|TFAP2B|OMA1|PGK2|ATF4|FBP1|PCK1|GAPDH|FBP2|TPI1|ALDOB|GALM|PIK3R1|ALDOA|KHK|PGK1|MAN2B2|CHST1|MAN2B1|TCF7L2|FUOM|POFUT1|PCX|INPPL1|PIK3CA|PGM2|GCK|TKFC|PGM1|SNORD34|SNORD33|GM15800|GALK2|PFKL|PKM|PFKM|PFKP|SNORD35A|SORD|SNORD…	hexose metabolic process	108	ENR	HEXOSE METABOLIC PROCESS%GOBP%GO:0019318	2.0274	0	HEXOSE METABOLIC PROCESS%GOBP%GO:0019318	FALSE	HEXOSE METABOLIC PROCESS%GOBP%GO:0019318
1	0.7724	0.0006	0.037	ACAD9|NDUFS4|NDUFS7|NDUFS8|AIFM1|NDUFS6|NDUFA1|NDUFA3|NDUFA2|NDUFA5|OXA1L|NDUFA6|ATP5SL|NDUFB9|TAZ|NDUFA9|NDUFS5|NDUFA8|NDUFAF7|NDUFAF6|NDUFAF5|NDUFAF3|NDUFAF1|NDUFAF4|NDUFA13|FOXRED1|TMEM261|1810043H04RIK|NUBPL|NDUFB2|NDUFB3|NDUFA11|NDUFA10|NDUFB6|NDUFB5|TIMM21|NDUFB8|NDUFB7|NDUFAB1|NDUFC1|BCS1L|NDUFB11|TMEM126B|NDUFB10|NDUFC2	mitochondrial respiratory chain complex I assembly	45	ENR	MITOCHONDRIAL RESPIRATORY CHAIN COMPLEX I ASSEMBLY%GOBP%GO:0032981	2.0219	0	MITOCHONDRIAL RESPIRATORY CHAIN COMPLEX I ASSEMBLY%GOBP%GO:0032981	FALSE	MITOCHONDRIAL RESPIRATORY CHAIN COMPLEX I ASSEMBLY%GOBP%GO:0032981
1	0.7937	0.0006	0.038	AK2|HK2|PRKAG3|HK1|AK4|AK7|HKDC1|AK3|TKFC|GCK|PKLR|PFKL|PKM|PFKM|PFKP|LDHA|PGAM2|PGAM1|ENTPD7|AMPD3|AK1|NUDT16|NUDT5|ALDOC|AK9|HK3|ALDOART1|ALDOART2|MPI|DTYMK|GALE|GM12117|ENO4|GM15294|BAD|GUK1|GALK1|PFKFB2|GPI1|NUDT18|GALT|GM11214|GM3839|ENTPD1|ENTPD2|GM10358|ENTPD3|NME1|CMPK2|AK5|ENTPD8|CMPK1|CANT1|AK8|FOXK2|FOXK1|PGK2|NME2|GAPDH|NUDT9|TPI1|ALDOB|ENO1B|ALDOA|GAPDHS|KHK|ENO3|PGK1	nucleoside diphosphate metabolic process	68	ENR	NUCLEOSIDE DIPHOSPHATE METABOLIC PROCESS%GOBP%GO:0009132	2.0213	0	NUCLEOSIDE DIPHOSPHATE METABOLIC PROCESS%GOBP%GO:0009132	FALSE	NUCLEOSIDE DIPHOSPHATE METABOLIC PROCESS%GOBP%GO:0009132
1	0.692	0.0006	0.032	VBP1|FBXW7|TUBA3B|TRP53|RGS11|TUBA1A|TUBA1C|TUBA4A|CSNK2A2|GNAT1|GNGT1|GNB1|USP11|GNB2|GNB4|CCT8|GNG10|GNG3|TUBB2A|GNG4|GNG7|CCT7|GNAI1|GNG8|CCT4|LONP2|ARFGEF2|SPHK1|NOP56|GNAZ|GNAI2|CCT5|CCNE1|GNAI3|GNAO1|FBXO4|FBXO6|TUBB6|CSNK2B|TUBB3|TUBB1|TUBA1B|RGS6|RGS7|TUBB4B|TUBB4A|DCAF7|TCP1|GNG2|GNB5|ACTB|TUBB2B|FBXW4|FBXW2|GNB3|RGS9|GNG13|CCNE2|GNGT2|GNAT2|GNG12|PFDN6|HDAC3|GNG11|PFDN4|PFDN1|TUBAL3|CCT…	Chaperonin-mediated protein folding	89	ENR	CHAPERONIN-MEDIATED PROTEIN FOLDING%REACTOME DATABASE ID RELEASE 71%390466	2.0282	0	CHAPERONIN-MEDIATED PROTEIN FOLDING%REACTOME DATABASE ID RELEASE 71%390466	FALSE	CHAPERONIN-MEDIATED PROTEIN FOLDING%REACTOME DATABASE ID RELEASE 71%390466
1	0.636	0.0006	0.033	IMPDH2|COX6A1|MSH2|ATP6V1B1|LDHD|LRRK2|HK2|PRKAG3|HK1|AK4|ATP7A|GPHN|RAB23|UQCRQ|NDUFS2|NDUFAF1|ATP5F1|CYC1|MFN1|LDHA|MT-ATP6|LDHC|NDUFV2|SURF1|NDUFA12|RHOQ|NDUFV1|NDUFA10|UQCRB|EFTUD1|GNAI3|TGFB1|MECP2|ATP5G3|ALDOC|ATP5C1|AMPD2|NDUFS1|AK9|OPA1|UQCC3|COX4I1|ALDOART1|ALDOART2|NDUFS4|GIMAP7|NDUFS8|MPI|COX4I2|GALE|GM12117|LACE1|ENO4|ENTPD5|FXN|GM15294|GBAS|ATP5B|SDHAF2|HSPA8|GM5426|ATP5D|CLPX|SLC25A…	purine ribonucleoside triphosphate metabolic process	166	ENR	PURINE RIBONUCLEOSIDE TRIPHOSPHATE METABOLIC PROCESS%GOBP%GO:0009205	2.0273	0	PURINE RIBONUCLEOSIDE TRIPHOSPHATE METABOLIC PROCESS%GOBP%GO:0009205	FALSE	PURINE RIBONUCLEOSIDE TRIPHOSPHATE METABOLIC PROCESS%GOBP%GO:0009205
1	0.6745	0.0006	0.037	ACSL6|MPC1|HK2|HAGH|PRKAG3|HK1|SOD2|PDXK|MOCS3|PNPO|MOCS2|GPHN|ACSS2|ACSS1|PDHB|FDXR|COQ10A|COQ10B|FLAD1|DUOX1|RFK|PDHA1|DUOX2|LIAS|ADCK4|NCF1|FECH|IDH2|CPOX|CYBA|UROD|COX10|PPOX|MTHFS|MMADHC|MTHFD1L|COX15|FPGS|SPTA1|MGST2|GGT1|ALDOC|ALDOART1|ALDOART2|MPI|GALE|GM12117|ACOT7|ENO4|ACSL1|DCAKD|GM15294|ACSL5|PANK3|PANK2|CYBB|ACSL4|PANK4|GALK1|GPI1|CYP1A1|NAPRT|GALT|CYP1A2|GM11214|NDUFA9|MOCS1|GM3839|…	cofactor biosynthetic process	166	ENR	COFACTOR BIOSYNTHETIC PROCESS%GOBP%GO:0051188	2.0225	0	COFACTOR BIOSYNTHETIC PROCESS%GOBP%GO:0051188	FALSE	COFACTOR BIOSYNTHETIC PROCESS%GOBP%GO:0051188
1	0.645	0.0006	0.037	COX6A1|MSH2|ATP6V1B1|LDHD|HK2|PRKAG3|HK1|AK4|ATP7A|UQCRQ|NDUFS2|NDUFAF1|ATP5F1|CYC1|LDHA|MT-ATP6|LDHC|NDUFV2|SURF1|NDUFA12|NDUFV1|NDUFA10|UQCRB|TGFB1|MECP2|ATP5G3|ALDOC|ATP5C1|AMPD2|NDUFS1|AK9|UQCC3|COX4I1|ALDOART1|ALDOART2|NDUFS4|NDUFS8|MPI|COX4I2|GALE|GM12117|LACE1|ENO4|ENTPD5|FXN|GM15294|GBAS|ATP5B|SDHAF2|HSPA8|GM5426|ATP5D|CLPX|SLC25A25|ATP5A1|GALK1|COX7C|GPI1|NDUFA7|TAZ|GALT|GM11214|GM3839|A…	ATP metabolic process	148	ENR	ATP METABOLIC PROCESS%GOBP%GO:0046034	2.0223	0	ATP METABOLIC PROCESS%GOBP%GO:0046034	FALSE	ATP METABOLIC PROCESS%GOBP%GO:0046034
1	0.7223	0.0007	0.046	RPL19|RPL32|RPL10L|TRMT112|RPS25|RPS26|RPS4X|RPS27|RPS7|ETF1|RPLP2|RPL23|RPL13A|RPL24|RPL26|RPS21|RPL22L1|RPS14|RPLP1|RPL34|RPS16|RPS15A|RPL18|RPS18|RPL18A|RPS5|RPS19|RPL37|RPL7|RPL17|RPL39|RPL22|GSPT2|RPS3|GSPT1|RPS9|RPS27L|RPL4|APEH|RPSA|RPS11|RPL11|N6AMT1|RPL39L|RPS10	Eukaryotic Translation Termination	45	ENR	EUKARYOTIC TRANSLATION TERMINATION%REACTOME%R-HSA-72764.4	2.0174	0	EUKARYOTIC TRANSLATION TERMINATION%REACTOME%R-HSA-72764.4	FALSE	EUKARYOTIC TRANSLATION TERMINATION%REACTOME%R-HSA-72764.4
1	0.6131	0.0007	0.045	APOA5|HK2|HK1|LEP|BHMT2|FDXR|HMGCLL1|MPO|EDN2|CYP11B1|NT5M|NUDT4|STAR|DCTPP1|INSIG2|IL1B|MIF|ADAL|BAAT|AKR1B3|ACSBG1|ACOT7|ELOVL1|ACSL3|SLC27A2|ELOVL6|SDS|SPTLC1|SPTLC2|DBH|AKR1A1|PLCB4|PLCB3|IPMK|CHST12|IP6K1|PLCB2|PLCB1|IP6K3|IPPK|PLCG1|GBA|ATF4|PLCG2|GAPDH|ELOVL3|FGF2|NR1H3|PLCH2|PLCH1|PLCD1|PLCD4|PLCD3|PCX|NUS1|CYP26C1|CACNA1H|PLCZ1|PLCE1|PPIP5K1|PPIP5K2|CFTR|PLP1|0610007P14RIK|MTHFD1|GART|SR…	small molecule biosynthetic process	435	ENR	SMALL MOLECULE BIOSYNTHETIC PROCESS%GOBP%GO:0044283	2.0181	0	SMALL MOLECULE BIOSYNTHETIC PROCESS%GOBP%GO:0044283	FALSE	SMALL MOLECULE BIOSYNTHETIC PROCESS%GOBP%GO:0044283
1	0.7999	0.0008	0.059	AK2|HK2|PRKAG3|HK1|HKDC1|AK3|TKFC|GCK|PKLR|PFKL|PKM|PFKM|PFKP|LDHA|PGAM2|PGAM1|ENTPD7|AMPD3|AK1|NUDT16|NUDT5|ALDOC|AK9|HK3|ALDOART1|ALDOART2|MPI|GALE|GM12117|ENO4|GM15294|BAD|GUK1|GALK1|PFKFB2|GPI1|NUDT18|GALT|GM11214|GM3839|ENTPD1|ENTPD2|GM10358|CMPK1|CANT1|FOXK2|FOXK1|PGK2|GAPDH|NUDT9|TPI1|ALDOB|ENO1B|ALDOA|GAPDHS|KHK|ENO3|PGK1	ribonucleoside diphosphate metabolic process	58	ENR	RIBONUCLEOSIDE DIPHOSPHATE METABOLIC PROCESS%GOBP%GO:0009185	2.0074	0	RIBONUCLEOSIDE DIPHOSPHATE METABOLIC PROCESS%GOBP%GO:0009185	FALSE	RIBONUCLEOSIDE DIPHOSPHATE METABOLIC PROCESS%GOBP%GO:0009185
1	0.8734	0.0008	0.057	SLC25A13|SLC25A10|PCX|SLC25A11|SLC25A12|G6PC2|SLC37A1|SLC37A4|GPI1|GOT1|GOT2|PCK2|G6PC|PGAM2|PGAM1|PGK2|FBP1|PCK1|TPI1|FBP2|ALDOB|MDH1|MDH2|ENO1B|ENO1|ALDOA|GAPDHS|ENO3|ENO2|SLC25A1|PGK1|ALDOC|G6PC3	Gluconeogenesis	33	ENR	GLUCONEOGENESIS%REACTOME%R-HSA-70263.2	2.0107	0	GLUCONEOGENESIS%REACTOME%R-HSA-70263.2	FALSE	GLUCONEOGENESIS%REACTOME%R-HSA-70263.2
1	0.7943	0.0008	0.055	TREH|HK2|PRKAG3|NEU2|HK1|NEU3|NEU1|NEU4|GAA|HKDC1|PGM2|TKFC|GCK|HEXB|CHIA1|PKLR|GALK2|AMY1|PFKL|PYGB|PKM|PFKM|AGL|PYGL|PFKP|CTBS|PYGM|SORD|GM2A|GLB1|STBD1|LDHA|PGAM2|PGAM1|NUDT5|GUSB|DERA|ALDOC|HK3|ALDOART1|ADRB1|ALDOART2|MPI|ABHD10|GALE|NAGA|GM12117|ENO4|GM15294|BAD|GALK1|PFKFB2|GPI1|GALT|DHDH|LRP5|GM11214|GM3839|AKR1A1|GM10358|RB1CC1|RPE|G6PC|FOXK2|FOXK1|PGD|PGK2|AOAH|IDNK|GAPDH|TPI1|ALDOB|GALM…	carbohydrate catabolic process	81	ENR	CARBOHYDRATE CATABOLIC PROCESS%GOBP%GO:0016052	2.0113	0	CARBOHYDRATE CATABOLIC PROCESS%GOBP%GO:0016052	FALSE	CARBOHYDRATE CATABOLIC PROCESS%GOBP%GO:0016052
1	0.7079	0.0008	0.059	RPS4X|RPS14|ASNS|RPL18|RPS19|RPL39|RPS3|RPS9|ATF3|CEBPB|RPL4|TRIB3|EIF2AK4|RPS11|ATF2|CEBPG|RPS10|IMPACT|GCN1L1|EIF2S3X|RPL19|RPL32|RPL10L|RPS25|RPS26|EIF2S2|RPS27|RPS7|RPLP2|RPL23|RPL13A|EIF2S1|RPL24|RPL26|RPS21|RPL22L1|RPLP1|RPS16|RPL34|RPS15A|RPS18|RPL18A|RPS5|RPL37|RPL17|RPL7|RPL22|RPS27L|RPSA|ATF4|DDIT3|RPL11|RPL39L	Response of EIF2AK4 (GCN2) to amino acid deficiency	53	ENR	RESPONSE OF EIF2AK4 (GCN2) TO AMINO ACID DEFICIENCY%REACTOME DATABASE ID RELEASE 71%9633012	2.0074	0	RESPONSE OF EIF2AK4 (GCN2) TO AMINO ACID DEFICIENCY%REACTOME DATABASE ID RELEASE 71%9633012	FALSE	RESPONSE OF EIF2AK4 (GCN2) TO AMINO ACID DEFICIENCY%REACTOME DATABASE ID RELEASE 71%9633012
1	0.635	0.0009	0.059	PSMB3|PSMB2|HMGA1|PSMD4|PSMA7|NUP50|AP1G1|POM121|PSMC6|PSME2|PSME1|CUL5|RBX1|KPNA1|NUP153|PSMD8|HCK|PSMD9|NUP85|BTRC|NPM1|PSMA3|SLC25A5|RAC1|PSMB5|TCEB1|PSMB10|PSMC2|PSMC1|PSMC3|NUP214|PSMD7|AP1B1|PSMD6|PSMD3|PSMD2|PSMD1|SKP1A|PSMB9|CD8B1|XPO1|B2M|H2-Q10|CCNT1|PSMB8|AP1M1|PSMD12|ATP6V1H|PSMD13|AP2A2|PSMC4|UBC|AP2A1|PPIA|PSME3|AP2B1|NUP35|NUP54|NUP37|SEC13|NUP188|ELMO1|TPR|NUP160|NDC1|NUP62|NUP43|…	Host Interactions of HIV factors	117	ENR	HOST INTERACTIONS OF HIV FACTORS%REACTOME%R-HSA-162909.1	2.0077	0	HOST INTERACTIONS OF HIV FACTORS%REACTOME%R-HSA-162909.1	FALSE	HOST INTERACTIONS OF HIV FACTORS%REACTOME%R-HSA-162909.1
1	0.5767	0.0009	0.062	RBM3|NFE2L1|SLC7A11|RPS17|RPL36|RPL31|MTERF3|RPL29|RPLP0|RPL15|RPL10|MMP13|RPS2|RPL10A|RPL27A|RPL35A|HSPA14|MRPL43|MRPL44|EEF2K|MRPL1|TPP1|PADI6|MRPL2|MRPL47|MRPS21|MRPS25|MRPS18A|MRPL51|RPL23|MRPL52|MRPL32|MRPL36|MRPL39|MRPS14|MRPS16|MRPS17|TRNAU1AP|ICT1|MRPS2|MRPS6|MRPS7|MRPL41|TXNRD3|GSTP2|MRPL10|EIF2A|GSTM3|MRPL55|TSFM|GFM1|MRPL12|MRPL13|MRPL57|MRPL16|MRPL17|MRPL19|PAM|MRPS34|MRPL20|PCSK4|COR…	peptide metabolic process	395	ENR	PEPTIDE METABOLIC PROCESS%GOBP%GO:0006518	2.004	0	PEPTIDE METABOLIC PROCESS%GOBP%GO:0006518	FALSE	PEPTIDE METABOLIC PROCESS%GOBP%GO:0006518
1	0.8339	0.0009	0.062	TUBB4A|VBP1|TUBA3B|TUBA1A|TUBA1C|TCP1|TUBA4A|ACTB|TUBB2B|CCT8|TUBB2A|CCT7|CCT4|PFDN6|PFDN4|PFDN1|CCT6B|PFDN5|CCT5|PFDN2|TUBB6|TUBB3|TUBB1|CCT3|CCT2|TUBB4B	Prefoldin mediated transfer of substrate to CCT TriC	26	ENR	PREFOLDIN MEDIATED TRANSFER OF SUBSTRATE TO CCT TRIC%REACTOME%R-HSA-389957.2	2.0059	0	PREFOLDIN MEDIATED TRANSFER OF SUBSTRATE TO CCT TRIC%REACTOME%R-HSA-389957.2	FALSE	PREFOLDIN MEDIATED TRANSFER OF SUBSTRATE TO CCT TRIC%REACTOME%R-HSA-389957.2
1	0.8207	0.001	0.078	HK2|PRKAG3|HK1|AK4|AK7|HKDC1|TKFC|GCK|PKLR|PFKL|PKM|PFKM|PFKP|PGAM2|PGAM1|AK1|ALDOC|AK9|HK3|ALDOART1|ALDOART2|MPI|GALE|GM12117|ENO4|GM15294|GUK1|GALK1|PFKFB2|GPI1|GALT|GM11214|GM3839|GM10358|NME1|CMPK2|AK5|CMPK1|AK8|FOXK2|FOXK1|PGK2|NME2|GAPDH|TPI1|ALDOB|ENO1B|ALDOA|GAPDHS|KHK|ENO3|PNKP|PGK1	nucleotide phosphorylation	53	ENR	NUCLEOTIDE PHOSPHORYLATION%GOBP%GO:0046939	1.9982	0	NUCLEOTIDE PHOSPHORYLATION%GOBP%GO:0046939	FALSE	NUCLEOTIDE PHOSPHORYLATION%GOBP%GO:0046939
1	0.7731	0.001	0.073	PPP2R3A|PRKAB2|PRKAG3|PRKACB|PRKAG2|ACACA|PRKAR2B|PPP2R2A|PRKAA2|PRKACA|FASN|YWHAB|PRKAA1|PRKAR1B|GCK|PPP2R4|PPP2R5B|PKLR|PPP2CA|PRKAR1A|PRKAG1|PPP2R5D|PPP2R1A|PRKAR2A|PPP2CB|YWHAH|YWHAE|PPP2R5C|PPP2R2D|PRKAB1|PPP2R2C|PPP2R2B|MLX|YWHAG|YWHAZ|MLXIPL|PPP2R1B|PPP2R5E|PPP2R5A	BIOCARTA_CHREBP2_PATHWAY	39	ENR	BIOCARTA_CHREBP2_PATHWAY%MSIGDB_C2%BIOCARTA_CHREBP2_PATHWAY	2.0002	0	BIOCARTA_CHREBP2_PATHWAY%MSIGDB_C2%BIOCARTA_CHREBP2_PATHWAY	FALSE	BIOCARTA_CHREBP2_PATHWAY%MSIGDB_C2%BIOCARTA_CHREBP2_PATHWAY
1	0.8362	0.001	0.073	TUBB4A|VBP1|TUBA3B|TUBA1A|TUBA1C|TCP1|TUBA4A|ACTB|TUBB2B|CCT8|TUBB2A|CCT7|CCT4|PFDN6|PFDN4|PFDN1|TUBAL3|CCT6B|PFDN5|CCT5|TUBA8|PFDN2|TUBB6|TUBB3|TUBB1|CCT3|TUBA1B|CCT2|TUBB4B	Cooperation of Prefoldin and TriC CCT in actin and tubulin folding	29	ENR	COOPERATION OF PREFOLDIN AND TRIC CCT IN ACTIN AND TUBULIN FOLDING%REACTOME%R-HSA-389958.2	2.0008	0	COOPERATION OF PREFOLDIN AND TRIC CCT IN ACTIN AND TUBULIN FOLDING%REACTOME%R-HSA-389958.2	FALSE	COOPERATION OF PREFOLDIN AND TRIC CCT IN ACTIN AND TUBULIN FOLDING%REACTOME%R-HSA-389958.2
1	0.6671	0.001	0.073	RPS4X|RPS14|RPL18|RPS19|SEC61A2|RPL39|SEC61G|SEC61B|RPS3|RPS9|SSR1|SEC61A1|RPL4|RPS11|RPS10|SRP72|SPCS3|SRPR|SRP9|RPL19|SEC11A|SRP68|RPL32|SSR4|RPL10L|SSR2|RPS25|SRP54A|RPS26|TRAM1|RPS27|SRP14|RPS7|RPLP2|RPL23|RPL13A|RPL24|RPL26|RPS21|RPL22L1|RPLP1|SRPRB|RPS16|RPL34|RPS15A|RPS18|RPL18A|RPS5|RPL37|RPL17|RPL7|RPL22|SPCS1|RPS27L|RPSA|SPCS2|SSR3|SEC11C|RPL11|DDOST|RPN2|SRP19|RPN1|RPL39L	SRP-dependent cotranslational protein targeting to membrane	64	ENR	SRP-DEPENDENT COTRANSLATIONAL PROTEIN TARGETING TO MEMBRANE%REACTOME%R-HSA-1799339.2	2.0015	0	SRP-DEPENDENT COTRANSLATIONAL PROTEIN TARGETING TO MEMBRANE%REACTOME%R-HSA-1799339.2	FALSE	SRP-DEPENDENT COTRANSLATIONAL PROTEIN TARGETING TO MEMBRANE%REACTOME%R-HSA-1799339.2
1	0.6998	0.0011	0.082	RPL19|RPL32|RPL10L|RPS25|RPS26|RPS4X|RPS27|RPS7|ETF1|RPLP2|RPL23|RPL13A|RPL24|RPL26|RPS21|RPL22L1|RPS14|RPLP1|RPL34|RPS16|RPS15A|RPL18|RPS18|RPL18A|RPS5|RPS19|RPL37|RPL7|RPL17|RPL39|RPL22|GSPT2|UPF1|NCBP1|RPS3|GSPT1|RPS9|EIF4G1|RPS27L|NCBP2|RPL4|PABPC1|RPSA|RPS11|RPL11|RPL39L|RPS10	Nonsense Mediated Decay (NMD) independent of the Exon Junction Complex (EJC)	47	ENR	NONSENSE MEDIATED DECAY (NMD) INDEPENDENT OF THE EXON JUNCTION COMPLEX (EJC)%REACTOME%R-HSA-975956.1	1.9956	0	NONSENSE MEDIATED DECAY (NMD) INDEPENDENT OF THE EXON JUNCTION COMPLEX (EJC)%REACTOME%R-HSA-975956.1	FALSE	NONSENSE MEDIATED DECAY (NMD) INDEPENDENT OF THE EXON JUNCTION COMPLEX (EJC)%REACTOME%R-HSA-975956.1
1	0.5841	0.0011	0.08	MSH2|RORA|HK2|HK1|ACOT8|ACOT9|PDE2A|NDUFS2|EPHA2|NDUFAF1|GMPR|NUDT4|MFN1|LDHA|MT-ATP6|LDHC|RHOQ|EFTUD1|BAAT|GNAI3|ATP5C1|AK9|EHHADH|UQCC3|ALDOART1|ACAA2|ALDOART2|GIMAP7|ACOT2|GM5519|ACOT3|COX4I2|GM12117|ACOT4|NPPC|LACE1|ACOT7|NPR1|ACSL1|ENO4|PIPOX|DCAKD|ENTPD5|GM15294|ACSL5|GBAS|PANK3|SDHAF2|PANK2|SULT1B1|GM5426|ACSL4|PANK4|CLPX|ACOT10|SLC25A25|GALK1|COX7C|GPI1|NUDT18|ACOT5|ACOT6|GUCY2G|MCCC2|PRP…	purine nucleotide metabolic process	332	ENR	PURINE NUCLEOTIDE METABOLIC PROCESS%GOBP%GO:0006163	1.9971	0	PURINE NUCLEOTIDE METABOLIC PROCESS%GOBP%GO:0006163	FALSE	PURINE NUCLEOTIDE METABOLIC PROCESS%GOBP%GO:0006163
1	0.7536	0.0012	0.088	HK2|PRKACB|HK1|NUP50|POM121|GCK|PGP|PFKL|PPP2CA|PFKM|PFKP|NUP35|NUP54|NUP37|SEC13|NUP153|NUP188|TPR|NUP160|PPP2R1A|NDC1|NUP85|PPP2R5D|PFKFB1|NUP62|NUP43|NUP88|PGAM2|NUPL2|PGAM1|NUP133|BPGM|NUP155|NUP210|PGM2L1|RANBP2|GNPDA1|ALDOC|PPP2R1B|GNPDA2|HK3|AAAS|NUP93|PRKACA|PFKFB4|NUP214|PFKFB2|GPI1|PPP2CB|NUP205|RAE1|PGK2|NUP107|TPI1|GCKR|ALDOB|ENO1B|ENO1|ALDOA|GAPDHS|ENO3|ENO2|PFKFB3|PGK1|ADPGK	Glycolysis	65	ENR	GLYCOLYSIS%REACTOME DATABASE ID RELEASE 71%70171	1.9932	0	GLYCOLYSIS%REACTOME DATABASE ID RELEASE 71%70171	FALSE	GLYCOLYSIS%REACTOME DATABASE ID RELEASE 71%70171
1	0.5718	0.0012	0.095	HIF1A|HK2|HK1|LEP|PRODH|DAO|PRDX4|AHCY|AHCYL2|BHMT2|HMGCLL1|EDN2|TXNRD1|ADIPOR1|CSGALNACT1|STAR|IL15|IL1B|ARV1|MIF|AKR1C6|BAAT|LPIN3|NOX4|TNFRSF1A|PADI4|CYP2E1|ACSBG1|ACOT2|ACOT3|ACSBG2|SGPL1|ACOT4|ACOT7|ACSL1|ELOVL1|ACSL5|ACSL3|ACSL4|PPARG|SLC27A2|ELOVL6|SDS|SDSL|AKR1A1|CHST12|FOLR1|CYP2A12|CYP2A22|CYP2A4|GAPDH|ELOVL3|PDHA2|FGF2|NR1H3|PAM|CYP4F18|CYP4F14|CYP1B1|CYP2C50|CYP2D22|ST6GAL2|RENBP|CYP3…	carboxylic acid metabolic process	719	ENR	CARBOXYLIC ACID METABOLIC PROCESS%GOBP%GO:0019752	1.9894	0	CARBOXYLIC ACID METABOLIC PROCESS%GOBP%GO:0019752	FALSE	CARBOXYLIC ACID METABOLIC PROCESS%GOBP%GO:0019752
1	0.8183	0.0012	0.096	AK2|HK2|PRKAG3|HK1|HKDC1|AK3|TKFC|GCK|PKLR|PFKL|PKM|PFKM|PFKP|LDHA|PGAM2|PGAM1|AMPD3|AK1|NUDT16|ALDOC|AK9|HK3|ALDOART1|ALDOART2|MPI|GALE|GM12117|ENO4|GM15294|BAD|GUK1|GALK1|PFKFB2|GPI1|NUDT18|GALT|GM11214|GM3839|ENTPD1|ENTPD2|GM10358|FOXK2|FOXK1|PGK2|GAPDH|NUDT9|TPI1|ALDOB|ENO1B|ALDOA|GAPDHS|KHK|ENO3|PGK1	purine ribonucleoside diphosphate metabolic process	54	ENR	PURINE RIBONUCLEOSIDE DIPHOSPHATE METABOLIC PROCESS%GOBP%GO:0009179	1.9879	0	PURINE RIBONUCLEOSIDE DIPHOSPHATE METABOLIC PROCESS%GOBP%GO:0009179	FALSE	PURINE RIBONUCLEOSIDE DIPHOSPHATE METABOLIC PROCESS%GOBP%GO:0009179
1	0.6244	0.0012	0.092	COX6A1|MSH2|ATP6V1B1|LDHD|HK2|PPAT|PRKAG3|HK1|AK4|ATP7A|UQCRQ|NDUFS2|NDUFAF1|ATP5F1|CYC1|NUDT4|LDHA|MT-ATP6|LDHC|NDUFV2|SURF1|NDUFA12|NDUFV1|NDUFA10|UQCRB|TGFB1|MECP2|ATP5G3|ALDOC|ATP5C1|AMPD2|AMPD1|NDUFS1|AK9|UQCC3|COX4I1|ALDOART1|ALDOART2|NDUFS4|NDUFS8|MPI|COX4I2|GALE|GM12117|LACE1|ENO4|ENTPD5|FXN|GM15294|GBAS|ATP5B|SDHAF2|HSPA8|GM5426|ATP5D|CLPX|NUDT11|NUDT10|SLC25A25|ATP5A1|GALK1|COX7C|GPI1|N…	purine nucleoside monophosphate metabolic process	169	ENR	PURINE NUCLEOSIDE MONOPHOSPHATE METABOLIC PROCESS%GOBP%GO:0009126	1.9905	0	PURINE NUCLEOSIDE MONOPHOSPHATE METABOLIC PROCESS%GOBP%GO:0009126	FALSE	PURINE NUCLEOSIDE MONOPHOSPHATE METABOLIC PROCESS%GOBP%GO:0009126
1	0.5751	0.0012	0.095	DPYD|MSH2|RORA|HK2|HK1|ICMT|ACOT8|ACOT9|AHCY|AHCYL2|PDE2A|SLC17A1|PCMT1|NDUFS2|EPHA2|NDUFAF1|GMPR|NUDT4|MFN1|LDHA|MT-ATP6|LDHC|RHOQ|ADAL|KDM1A|AHCYL1|EFTUD1|BAAT|GNAI3|ATP5C1|PTGDR|AK9|EHHADH|UQCC3|ALDOART1|ACAA2|ALDOART2|GIMAP7|ACOT2|GM5519|ACOT3|COX4I2|GM12117|ACOT4|NPPC|LACE1|ACOT7|NPR1|ACSL1|ENO4|PIPOX|DCAKD|ENTPD5|GM15294|ACSL5|GBAS|PANK3|SDHAF2|PANK2|SULT1B1|GM5426|ACSL4|PANK4|CLPX|ACOT10|S…	purine-containing compound metabolic process	373	ENR	PURINE-CONTAINING COMPOUND METABOLIC PROCESS%GOBP%GO:0072521	1.9893	0	PURINE-CONTAINING COMPOUND METABOLIC PROCESS%GOBP%GO:0072521	FALSE	PURINE-CONTAINING COMPOUND METABOLIC PROCESS%GOBP%GO:0072521
1	0.5817	0.0013	0.112	MSH2|RORA|HK2|HK1|ACOT8|ACOT9|PDE2A|NDUFS2|EPHA2|NDUFAF1|GMPR|NUDT4|MFN1|LDHA|MT-ATP6|LDHC|RHOQ|EFTUD1|BAAT|GNAI3|ATP5C1|AK9|EHHADH|UQCC3|ALDOART1|ACAA2|ALDOART2|GIMAP7|ACOT2|ACOT3|COX4I2|GM12117|ACOT4|NPPC|LACE1|ACOT7|NPR1|ACSL1|ENO4|PIPOX|DCAKD|ENTPD5|GM15294|ACSL5|GBAS|PANK3|SDHAF2|PANK2|SULT1B1|GM5426|ACSL4|PANK4|CLPX|ACOT10|SLC25A25|GALK1|COX7C|GPI1|NUDT18|ACOT5|ACOT6|GUCY2G|MCCC2|GALT|GM112…	purine ribonucleotide metabolic process	311	ENR	PURINE RIBONUCLEOTIDE METABOLIC PROCESS%GOBP%GO:0009150	1.979	0	PURINE RIBONUCLEOTIDE METABOLIC PROCESS%GOBP%GO:0009150	FALSE	PURINE RIBONUCLEOTIDE METABOLIC PROCESS%GOBP%GO:0009150
1	0.7035	0.0013	0.109	EIF3J2|EIF4B|EIF1AX|EIF2S3X|EIF4H|RPS25|RPS26|RPS4X|RPS27|EIF2S2|RPS7|EIF3I|EIF2S1|RPS21|RPS14|RPS16|EIF3B|EIF3E|RPS15A|EIF3D|RPS18|RPS5|RPS19|RPS3|RPS9|EIF4G1|RPS27L|EIF3M|PABPC1|EIF3A|RPSA|RPS11|EIF4E|EIF3L|EIF3K|EIF3F|EIF3H|EIF3G|EIF3C|EIF4A2|EIF4A1|RPS10	Translation initiation complex formation	42	ENR	TRANSLATION INITIATION COMPLEX FORMATION%REACTOME DATABASE ID RELEASE 71%72649	1.9816	0	TRANSLATION INITIATION COMPLEX FORMATION%REACTOME DATABASE ID RELEASE 71%72649	FALSE	TRANSLATION INITIATION COMPLEX FORMATION%REACTOME DATABASE ID RELEASE 71%72649
1	0.836	0.0013	0.111	AK2|HK2|PRKAG3|HK1|HKDC1|AK3|TKFC|GCK|PKLR|PFKL|PKM|PFKM|PFKP|LDHA|PGAM2|PGAM1|AMPD3|AK1|ALDOC|AK9|HK3|ALDOART1|ALDOART2|MPI|GALE|GM12117|ENO4|GM15294|BAD|GALK1|PFKFB2|GPI1|GALT|GM11214|GM3839|GM10358|FOXK2|FOXK1|PGK2|GAPDH|NUDT9|TPI1|ALDOB|ENO1B|ALDOA|GAPDHS|KHK|ENO3|PGK1	ADP metabolic process	49	ENR	ADP METABOLIC PROCESS%GOBP%GO:0046031	1.9801	0	ADP METABOLIC PROCESS%GOBP%GO:0046031	FALSE	ADP METABOLIC PROCESS%GOBP%GO:0046031
1	0.581	0.0013	0.109	HK2|PPAT|PFAS|HK1|RRM2B|HEXB|FLAD1|RFK|PYGL|FDPS|PIGQ|MT-ATP6|LDHC|GPAA1|PGAP1|PYURF|PIGC|PIGB|PIGA|PIGK|ATP5C1|PIGM|PIGL|PIGG|PIGF|AK9|PIGH|ALDOART1|DPM2|ALDOART2|GM12117|NPPC|ACOT7|NPR1|ACSL1|ENO4|DCAKD|GM15294|ACSL5|PANK3|PANK2|GM5426|ACSL4|PANK4|GALK1|LCAT|PIGS|GPI1|PIGU|SPTLC1|PIGT|SPTLC2|PIGO|PIGN|FGF7|GUCY2G|PRPSAP2|GALT|PRPSAP1|GM11214|PIGZ|MOCS1|PIGW|GM3839|PLCB4|PIGV|PLCB3|GM10358|IPMK|…	organophosphate biosynthetic process	349	ENR	ORGANOPHOSPHATE BIOSYNTHETIC PROCESS%GOBP%GO:0090407	1.9816	0	ORGANOPHOSPHATE BIOSYNTHETIC PROCESS%GOBP%GO:0090407	FALSE	ORGANOPHOSPHATE BIOSYNTHETIC PROCESS%GOBP%GO:0090407
1	0.8483	0.0013	0.109	MAP2K2|MAP2K1|FURIN|SNAP25|STX1B|HSP90AB1|STX1A|HBEGF|EEF2|SYT2|VAMP2|MAP2K7|PDZD3|GUCY2C|HSP90AA1|VAMP1|SV2C|PDCD6IP|TXNRD1|SV2B|SV2A|CD9|SYT1|MAP2K4	Uptake and actions of bacterial toxins	24	ENR	UPTAKE AND ACTIONS OF BACTERIAL TOXINS%REACTOME%R-HSA-5339562.2	1.9815	0	UPTAKE AND ACTIONS OF BACTERIAL TOXINS%REACTOME%R-HSA-5339562.2	FALSE	UPTAKE AND ACTIONS OF BACTERIAL TOXINS%REACTOME%R-HSA-5339562.2
1	0.6854	0.0013	0.108	CD3G|CRK|PRKCE|MYO10|PIK3CB|PIK3CA|MYO9B|ELMO2|NCKIPSD|NCKAP1L|FCGR4|WIPF3|WIPF2|MYH9|MYH2|VAV1|PRKCD|FGR|DOCK1|ACTR2|PPAPDC1B|ELMO1|HCK|BAIAP2|WIPF1|MYO5A|BTK|LIMK1|SYK|WAS|AHCYL1|PAK1|WASF2|HSP90AA1|MAPK1|ABL1|LYN|YES1|NF2|FCGR3|PLD4|ACTG1|MAPK3|PLD1|PLD3|PLD2|FCGR1|NCK1|CYFIP1|PLA2G6|RAC1|BRK1|NCKAP1|ACTB|ACTR3|PTK2|FYN|PPAPDC1A|ARPC3|ARPC2|ITPR3|ARPC5|ITPR2|ARPC4|CYFIP2|ARPC1B|ITPR1|ARPC1A|AB…	Fcgamma receptor (FCGR) dependent phagocytosis	81	ENR	FCGAMMA RECEPTOR (FCGR) DEPENDENT PHAGOCYTOSIS%REACTOME%R-HSA-2029480.1	1.9834	0	FCGAMMA RECEPTOR (FCGR) DEPENDENT PHAGOCYTOSIS%REACTOME%R-HSA-2029480.1	FALSE	FCGAMMA RECEPTOR (FCGR) DEPENDENT PHAGOCYTOSIS%REACTOME%R-HSA-2029480.1
1	0.7038	0.0014	0.109	PCNT|HDAC6|PRKAB2|PRKAG3|PRKAG2|DYNC1LI2|UBC|CSNK2A2|DYNC1LI1|DYNLL2|DYNC1I2|DYNLL1|TOMM40|PINK1|SQSTM1|CFTR|TOMM22|MAP1LC3A|MAP1LC3B|TOMM6|TOMM7|MTERF3|PLIN3|DYNC1H1|MFN1|TOMM70A|ATG5|ATG12|IFT88|ARL13B|PRKAB1|CETN1|PARK7|HSP90AA1|VCP|CSNK2B|PRKAA2|HSPA8|VDAC1|FUNDC1|MFN2|ULK1|PRKAG1|PARK2|HSF1|PLIN2|UBE2V1|DYNC1I1|UBE2N	Selective autophagy	49	ENR	SELECTIVE AUTOPHAGY%REACTOME DATABASE ID RELEASE 71%9663891	1.9818	0	SELECTIVE AUTOPHAGY%REACTOME DATABASE ID RELEASE 71%9663891	FALSE	SELECTIVE AUTOPHAGY%REACTOME DATABASE ID RELEASE 71%9663891
1	0.821	0.0014	0.108	HK2|PRKAG3|HK1|AK4|AK7|HKDC1|TKFC|GCK|PKLR|PFKL|PKM|PFKM|PFKP|PGAM2|PGAM1|AK1|ALDOC|AK9|HK3|ALDOART1|ALDOART2|MPI|GALE|GM12117|ENO4|GM15294|GALK1|PFKFB2|GPI1|GALT|GM11214|GM3839|GM10358|NME1|CMPK2|AK5|CMPK1|AK8|FOXK2|FOXK1|PGK2|NME2|GAPDH|TPI1|ALDOB|ENO1B|ALDOA|GAPDHS|KHK|ENO3|PGK1	nucleoside diphosphate phosphorylation	51	ENR	NUCLEOSIDE DIPHOSPHATE PHOSPHORYLATION%GOBP%GO:0006165	1.9839	0	NUCLEOSIDE DIPHOSPHATE PHOSPHORYLATION%GOBP%GO:0006165	FALSE	NUCLEOSIDE DIPHOSPHATE PHOSPHORYLATION%GOBP%GO:0006165
1	0.6242	0.0014	0.108	COX6A1|MSH2|ATP6V1B1|LDHD|HK2|PPAT|PRKAG3|PFAS|HK1|AK4|ATP7A|UMPS|UQCRQ|RFK|NDUFS2|NDUFAF1|ATP5F1|CYC1|NUDT4|LDHA|MT-ATP6|LDHC|NDUFV2|SURF1|NDUFA12|NDUFV1|NDUFA10|UQCRB|TGFB1|MECP2|ATP5G3|ALDOC|ATP5C1|AMPD2|AMPD1|NDUFS1|AK9|UQCC3|COX4I1|ALDOART1|ALDOART2|NDUFS4|NDUFS8|MPI|COX4I2|GALE|GM12117|LACE1|ENO4|ENTPD5|FXN|GM15294|GBAS|ATP5B|SDHAF2|HSPA8|GM5426|ATP5D|CLPX|NUDT11|NUDT10|SLC25A25|ATP5A1|GALK…	ribonucleoside monophosphate metabolic process	173	ENR	RIBONUCLEOSIDE MONOPHOSPHATE METABOLIC PROCESS%GOBP%GO:0009161	1.9845	0	RIBONUCLEOSIDE MONOPHOSPHATE METABOLIC PROCESS%GOBP%GO:0009161	FALSE	RIBONUCLEOSIDE MONOPHOSPHATE METABOLIC PROCESS%GOBP%GO:0009161
1	0.8431	0.0014	0.108	HK2|PRKAG3|HK1|HKDC1|TKFC|GCK|NAMPT|PKLR|PFKL|PKM|PFKM|PFKP|IDH2|PGAM2|PGAM1|AFMID|ALDOC|IDO1|HAAO|KYNU|HK3|ALDOART1|ALDOART2|MPI|GALE|GM12117|ENO4|GM15294|NADK|GALK1|PFKFB2|NMNAT1|GPI1|QPRT|NADSYN1|NMNAT3|NMNAT2|NAPRT|GALT|GM11214|GM3839|GM10358|IDO2|FOXK2|G6PDX|FOXK1|PGK2|GAPDH|TPI1|ALDOB|ENO1B|ALDOA|GAPDHS|KHK|ENO3|PGK1	nicotinamide nucleotide biosynthetic process	56	ENR	NICOTINAMIDE NUCLEOTIDE BIOSYNTHETIC PROCESS%GOBP%GO:0019359	1.985	0	NICOTINAMIDE NUCLEOTIDE BIOSYNTHETIC PROCESS%GOBP%GO:0019359	FALSE	NICOTINAMIDE NUCLEOTIDE BIOSYNTHETIC PROCESS%GOBP%GO:0019359
1	0.5811	0.0014	0.108	MSH2|RORA|HK2|HK1|ACOT8|ACOT9|PDE2A|RFK|NDUFS2|EPHA2|NDUFAF1|GMPR|NUDT4|MFN1|LDHA|MT-ATP6|LDHC|RHOQ|EFTUD1|BAAT|GNAI3|ATP5C1|AK9|EHHADH|UQCC3|ALDOART1|ACAA2|ALDOART2|GIMAP7|ACOT2|ACOT3|COX4I2|GM12117|ACOT4|NPPC|LACE1|ACOT7|NPR1|ACSL1|ENO4|PIPOX|DCAKD|ENTPD5|GM15294|ACSL5|GBAS|PANK3|SDHAF2|PANK2|SULT1B1|GM5426|ACSL4|PANK4|CLPX|ACOT10|SLC25A25|GALK1|COX7C|GPI1|NUDT18|ACOT5|ACOT6|GUCY2G|MCCC2|GALT|G…	ribonucleotide metabolic process	320	ENR	RIBONUCLEOTIDE METABOLIC PROCESS%GOBP%GO:0009259	1.9823	0	RIBONUCLEOTIDE METABOLIC PROCESS%GOBP%GO:0009259	FALSE	RIBONUCLEOTIDE METABOLIC PROCESS%GOBP%GO:0009259
1	0.8183	0.0015	0.131	AK2|HK2|PRKAG3|HK1|HKDC1|AK3|TKFC|GCK|PKLR|PFKL|PKM|PFKM|PFKP|LDHA|PGAM2|PGAM1|AMPD3|AK1|NUDT16|ALDOC|AK9|HK3|ALDOART1|ALDOART2|MPI|GALE|GM12117|ENO4|GM15294|BAD|GUK1|GALK1|PFKFB2|GPI1|NUDT18|GALT|GM11214|GM3839|ENTPD1|ENTPD2|GM10358|FOXK2|FOXK1|PGK2|GAPDH|NUDT9|TPI1|ALDOB|ENO1B|ALDOA|GAPDHS|KHK|ENO3|PGK1	purine nucleoside diphosphate metabolic process	54	ENR	PURINE NUCLEOSIDE DIPHOSPHATE METABOLIC PROCESS%GOBP%GO:0009135	1.9729	0	PURINE NUCLEOSIDE DIPHOSPHATE METABOLIC PROCESS%GOBP%GO:0009135	FALSE	PURINE NUCLEOSIDE DIPHOSPHATE METABOLIC PROCESS%GOBP%GO:0009135
1	0.649	0.0016	0.137	PSMB3|PSMB2|HRAS|PSMD4|PSMA7|PSMC6|PSME2|PSME1|REL|NFATC2|SH3KBP1|PRKCB|VAV1|PSMD8|PSMD9|IKBKB|BTRC|NFATC3|BTK|SYK|PTPN6|AHCYL1|NFKBIA|CHUK|LYN|PSMA3|NCK1|NFKBIB|NFKBIE|PSMB5|PSMB10|PSMC2|PSMC1|IKBKG|PSMC3|PSMD7|PIK3AP1|PSMD6|PSMD3|BCL10|PSMD2|CUL1|PSMD1|RASGRP3|NFATC1|ORAI2|ITPR3|PPP3CA|ITPR2|ORAI1|ITPR1|SKP1A|FBXW11|PPP3CB|STIM1|CARD11|PSMB9|PLCG2|CD22|PIK3R1|PSMB8|PPP3R1|CD79A|MALT1|PSMD12|CD7…	B Cell Activation	103	ENR	B CELL ACTIVATION%REACTOME DATABASE ID RELEASE 71%983705	1.9718	0	B CELL ACTIVATION%REACTOME DATABASE ID RELEASE 71%983705	FALSE	B CELL ACTIVATION%REACTOME DATABASE ID RELEASE 71%983705
1	0.8431	0.0017	0.15	HK2|PRKAG3|HK1|HKDC1|TKFC|GCK|NAMPT|PKLR|PFKL|PKM|PFKM|PFKP|IDH2|PGAM2|PGAM1|AFMID|ALDOC|IDO1|HAAO|KYNU|HK3|ALDOART1|ALDOART2|MPI|GALE|GM12117|ENO4|GM15294|NADK|GALK1|PFKFB2|NMNAT1|GPI1|QPRT|NADSYN1|NMNAT3|NMNAT2|NAPRT|GALT|GM11214|GM3839|GM10358|IDO2|FOXK2|G6PDX|FOXK1|PGK2|GAPDH|TPI1|ALDOB|ENO1B|ALDOA|GAPDHS|KHK|ENO3|PGK1	pyridine nucleotide biosynthetic process	56	ENR	PYRIDINE NUCLEOTIDE BIOSYNTHETIC PROCESS%GOBP%GO:0019363	1.9686	0	PYRIDINE NUCLEOTIDE BIOSYNTHETIC PROCESS%GOBP%GO:0019363	FALSE	PYRIDINE NUCLEOTIDE BIOSYNTHETIC PROCESS%GOBP%GO:0019363
1	0.7071	0.0017	0.15	PSMB3|MAPRE1|TRP53|PSMB2|PSMC4|UBC|CDKN1A|PSMD4|PSMA7|PSMC6|PSME2|PSME3|PSME1|PSMD8|PSMD9|HSP90AA1|PSMA3|FKBPL|PSMD5|PSMF1|SHFM1|PSMC5|PSME4|PSMB5|PSMD10|PSMB11|PSMB10|GTSE1|PSMC2|PSMC1|PSMC3|PLK1|PSMD7|PSMD6|PSMD3|PSMD2|PSMD1|CDK1|HSP90AB1|PSMB9|PSMB4|PSMA4|PSMB7|PSMA6|PSMB6|PSMA2|PSMB1|PSMA1|PSMB8|CCNB2|PSMA5|PSMD14|PSMD11|PSMD12|PSMD13	The role of GTSE1 in G2 M progression after G2 checkpoint	55	ENR	THE ROLE OF GTSE1 IN G2 M PROGRESSION AFTER G2 CHECKPOINT%REACTOME DATABASE ID RELEASE 71%8852276	1.9689	0	THE ROLE OF GTSE1 IN G2 M PROGRESSION AFTER G2 CHECKPOINT%REACTOME DATABASE ID RELEASE 71%8852276	FALSE	THE ROLE OF GTSE1 IN G2 M PROGRESSION AFTER G2 CHECKPOINT%REACTOME DATABASE ID RELEASE 71%8852276
1	0.6244	0.0018	0.161	COX6A1|MSH2|ATP6V1B1|LDHD|HK2|PPAT|PRKAG3|HK1|AK4|ATP7A|UQCRQ|NDUFS2|NDUFAF1|ATP5F1|CYC1|NUDT4|LDHA|MT-ATP6|LDHC|NDUFV2|SURF1|NDUFA12|NDUFV1|NDUFA10|UQCRB|TGFB1|MECP2|ATP5G3|ALDOC|ATP5C1|AMPD2|AMPD1|NDUFS1|AK9|UQCC3|COX4I1|ALDOART1|ALDOART2|NDUFS4|NDUFS8|MPI|COX4I2|GALE|GM12117|LACE1|ENO4|ENTPD5|FXN|GM15294|GBAS|ATP5B|SDHAF2|HSPA8|GM5426|ATP5D|CLPX|NUDT11|NUDT10|SLC25A25|ATP5A1|GALK1|COX7C|GPI1|N…	purine ribonucleoside monophosphate metabolic process	168	ENR	PURINE RIBONUCLEOSIDE MONOPHOSPHATE METABOLIC PROCESS%GOBP%GO:0009167	1.9658	0	PURINE RIBONUCLEOSIDE MONOPHOSPHATE METABOLIC PROCESS%GOBP%GO:0009167	FALSE	PURINE RIBONUCLEOSIDE MONOPHOSPHATE METABOLIC PROCESS%GOBP%GO:0009167
1	0.6644	0.0018	0.155	PSMB3|PSMB2|PSMC4|UBC|HRAS|PSMD4|PSMA7|PPIA|PSMC6|PSME2|REL|PSME3|PSME1|NFATC2|PRKCB|PSMD8|PSMD9|IKBKB|BTRC|NFATC3|NFKBIA|FKBP1A|CHUK|MAP3K7|PSMA3|NFKBIB|NFKBIE|PSMD5|PSMF1|SHFM1|PSMC5|PSME4|PSMB5|PSMD10|PSMB11|PSMB10|PSMC2|PSMC1|IKBKG|PSMC3|RASGRP1|PSMD7|PSMD6|PSMD3|BCL10|PSMD2|CUL1|PSMD1|RASGRP3|NFATC1|PPP3CA|SKP1A|FBXW11|PPP3CB|CARD11|RELA|PSMB9|NFKB1|PSMB4|PSMA4|PSMB7|PSMA6|PSMB6|PSMA2|PSMB1|…	Downstream signaling events of B Cell Receptor (BCR)	75	ENR	DOWNSTREAM SIGNALING EVENTS OF B CELL RECEPTOR (BCR)%REACTOME DATABASE ID RELEASE 71%1168372	1.9669	0	DOWNSTREAM SIGNALING EVENTS OF B CELL RECEPTOR (BCR)%REACTOME DATABASE ID RELEASE 71%1168372	FALSE	DOWNSTREAM SIGNALING EVENTS OF B CELL RECEPTOR (BCR)%REACTOME DATABASE ID RELEASE 71%1168372
1	0.7158	0.0018	0.162	CD3G|CRK|MYO10|MYO9B|ELMO2|NCKIPSD|NCKAP1L|FCGR4|WIPF3|WIPF2|MYH9|MYH2|VAV1|DOCK1|ACTR2|ELMO1|BAIAP2|WIPF1|MYO5A|BTK|LIMK1|SYK|WAS|PAK1|WASF2|HSP90AA1|MAPK1|ABL1|NF2|FCGR3|ACTG1|MAPK3|FCGR1|NCK1|CYFIP1|RAC1|BRK1|NCKAP1|ACTB|ACTR3|PTK2|ARPC3|ARPC2|ARPC5|ARPC4|CYFIP2|ARPC1B|ARPC1A|ABI1|MYO1C|VAV3|HSP90AB1|WASF3|ABI2|VAV2|WASF1|WASL	Regulation of actin dynamics for phagocytic cup formation	57	ENR	REGULATION OF ACTIN DYNAMICS FOR PHAGOCYTIC CUP FORMATION%REACTOME DATABASE ID RELEASE 71%2029482	1.9654	0	REGULATION OF ACTIN DYNAMICS FOR PHAGOCYTIC CUP FORMATION%REACTOME DATABASE ID RELEASE 71%2029482	FALSE	REGULATION OF ACTIN DYNAMICS FOR PHAGOCYTIC CUP FORMATION%REACTOME DATABASE ID RELEASE 71%2029482
1	0.8127	0.0018	0.162	HK2|PRKAG3|HK1|PDXK|PNPO|HKDC1|TKFC|GCK|NAMPT|PKLR|PFKL|PKM|PFKM|PFKP|IDH2|PGAM2|PGAM1|AFMID|ALDOC|IDO1|HAAO|KYNU|HK3|ALDOART1|ALDOART2|MPI|GALE|GM12117|ENO4|GM15294|NADK|GALK1|PFKFB2|NMNAT1|GPI1|QPRT|NADSYN1|NMNAT3|NMNAT2|NAPRT|GALT|GM11214|GM3839|HTT|GM10358|IDO2|FOXK2|G6PDX|FOXK1|PGK2|GAPDH|TPI1|ALDOB|ENO1B|ALDOA|GAPDHS|KHK|ENO3|PGK1	pyridine-containing compound biosynthetic process	59	ENR	PYRIDINE-CONTAINING COMPOUND BIOSYNTHETIC PROCESS%GOBP%GO:0072525	1.9655	0	PYRIDINE-CONTAINING COMPOUND BIOSYNTHETIC PROCESS%GOBP%GO:0072525	FALSE	PYRIDINE-CONTAINING COMPOUND BIOSYNTHETIC PROCESS%GOBP%GO:0072525
1	0.7015	0.0018	0.162	EIF3J2|EIF4B|EIF1AX|EIF2S3X|EIF4H|RPS25|RPS26|RPS4X|RPS27|EIF2S2|RPS7|EIF3I|EIF2S1|RPS21|RPS14|RPS16|EIF3B|EIF3E|RPS15A|EIF3D|RPS18|RPS5|RPS19|RPS3|RPS9|EIF4G1|RPS27L|EIF3M|EIF3A|RPSA|EIF5|RPS11|EIF4E|EIF3L|EIF3K|EIF3F|EIF3H|EIF3G|EIF3C|EIF4A2|EIF4A1|RPS10	Ribosomal scanning and start codon recognition	42	ENR	RIBOSOMAL SCANNING AND START CODON RECOGNITION%REACTOME%R-HSA-72702.3	1.9654	0	RIBOSOMAL SCANNING AND START CODON RECOGNITION%REACTOME%R-HSA-72702.3	FALSE	RIBOSOMAL SCANNING AND START CODON RECOGNITION%REACTOME%R-HSA-72702.3
1	0.5816	0.0018	0.165	NEMF|MTIF3|RBM3|RPS17|RPL36|GATB|QRSL1|RPL31|MTERF3|RPL29|RPLP0|RPL15|RPL10|RPS2|RPL10A|RPL27A|RPL35A|HSPA14|MGST2|MRPL43|EEF2K|MRPL44|GGT1|MRPL1|EIF4A2|PADI6|MRPL2|MRPL47|MRPS21|MRPS25|MRPS18A|RPL23|MRPL51|MRPL52|MRPL32|MRPL36|MRPL39|MRPS14|MRPS16|MRPS17|TRNAU1AP|ICT1|MRPS2|MRPS6|MRPS7|MRPL41|MRPL10|EIF2A|MRPL55|TSFM|GFM1|MRPL12|MRPL13|MRPL57|MRPL16|MRPL17|MRPL19|MRPS34|MRPL20|GTPBP2|PCSK5|CARNS…	peptide biosynthetic process	270	ENR	PEPTIDE BIOSYNTHETIC PROCESS%GOBP%GO:0043043	1.9624	0	PEPTIDE BIOSYNTHETIC PROCESS%GOBP%GO:0043043	FALSE	PEPTIDE BIOSYNTHETIC PROCESS%GOBP%GO:0043043
1	0.621	0.002	0.18	COX6A1|MSH2|ATP6V1B1|LDHD|HK2|PPAT|PRKAG3|PFAS|HK1|AK4|ATP7A|UMPS|UQCRQ|RFK|NDUFS2|NDUFAF1|ATP5F1|CYC1|NT5M|NUDT4|LDHA|MT-ATP6|LDHC|NDUFV2|SURF1|NDUFA12|NDUFV1|NDUFA10|UQCRB|SHMT1|TGFB1|MECP2|ATP5G3|ALDOC|ATP5C1|AMPD2|AMPD1|NDUFS1|AK9|UQCC3|COX4I1|ALDOART1|ALDOART2|NDUFS4|NDUFS8|MPI|COX4I2|GALE|GM12117|LACE1|ENO4|ENTPD5|FXN|GM15294|GBAS|ATP5B|SDHAF2|HSPA8|GM5426|ATP5D|CLPX|NUDT11|NUDT10|SLC25A25|…	nucleoside monophosphate metabolic process	182	ENR	NUCLEOSIDE MONOPHOSPHATE METABOLIC PROCESS%GOBP%GO:0009123	1.9573	0	NUCLEOSIDE MONOPHOSPHATE METABOLIC PROCESS%GOBP%GO:0009123	FALSE	NUCLEOSIDE MONOPHOSPHATE METABOLIC PROCESS%GOBP%GO:0009123
1	0.87	0.0021	0.195	TUBB4A|TUBA3B|TUBA1A|TUBA1C|AGBL5|AGBL2|AGBL3|TUBB2B|TTL|TTLL11|TTLL12|TTLL13|TTLL6|TTLL7|TTLL4|TTLL5|TTLL3|TTLL10|TTLL1|TTLL8|TTLL9|TUBB2A|AGTPBP1|NICN1|TPGS1|TPGS2|TUBB6|LRRC49|TUBB3|TUBB1|TUBA1B|TUBB4B	Carboxyterminal post-translational modifications of tubulin	32	ENR	CARBOXYTERMINAL POST-TRANSLATIONAL MODIFICATIONS OF TUBULIN%REACTOME DATABASE ID RELEASE 71%8955332	1.9543	0	CARBOXYTERMINAL POST-TRANSLATIONAL MODIFICATIONS OF TUBULIN%REACTOME DATABASE ID RELEASE 71%8955332	FALSE	CARBOXYTERMINAL POST-TRANSLATIONAL MODIFICATIONS OF TUBULIN%REACTOME DATABASE ID RELEASE 71%8955332
1	0.6891	0.0021	0.191	PSMB2|PSMC4|PSMD4|IFNG|UBE2D3|PSMA7|UBE2D1|PSMC6|PSME2|UCHL1|PSME3|PSME1|H2AFZ|NEDD4|UBA7|PSMD8|PSMD9|UBE2B|PSMA3|PSMD5|PSMC5|PSMB5|PSMB10|PSMC2|PSMC1|PSMC3|PSMD7|PSMD6|H2AFX|PSMD3|PSMD2|UBB|PSMB9|H2-Q10|UBE2A|PSMB4|PSMB7|PSMA4|PSMA6|PSMB6|PSMA2|PSMB1|UBA1|PSMB8|PSMA5|UCHL4|RPN2|RPN1|UBE2D2A|PSMD11|HIST1H2AN|PSMD12|PSMD13	Proteasome Degradation	53	ENR	PROTEASOME DEGRADATION%WIKIPATHWAYS_20191210%WP519%MUS MUSCULUS	1.9554	0	PROTEASOME DEGRADATION%WIKIPATHWAYS_20191210%WP519%MUS MUSCULUS	FALSE	PROTEASOME DEGRADATION%WIKIPATHWAYS_20191210%WP519%MUS MUSCULUS
1	0.7724	0.0026	0.238	ACAD9|NDUFS4|NDUFS7|NDUFS8|AIFM1|NDUFS6|NDUFA1|NDUFA3|NDUFA2|NDUFA5|OXA1L|NDUFA6|ATP5SL|NDUFB9|TAZ|NDUFA9|NDUFS5|NDUFA8|NDUFAF7|NDUFAF6|NDUFAF5|NDUFAF3|NDUFAF1|NDUFAF4|NDUFA13|FOXRED1|TMEM261|1810043H04RIK|NUBPL|NDUFB2|NDUFB3|NDUFA11|NDUFA10|NDUFB6|NDUFB5|TIMM21|NDUFB8|NDUFB7|NDUFAB1|NDUFC1|BCS1L|NDUFB11|TMEM126B|NDUFB10|NDUFC2	NADH dehydrogenase complex assembly	45	ENR	NADH DEHYDROGENASE COMPLEX ASSEMBLY%GOBP%GO:0010257	1.9462	0	NADH DEHYDROGENASE COMPLEX ASSEMBLY%GOBP%GO:0010257	FALSE	NADH DEHYDROGENASE COMPLEX ASSEMBLY%GOBP%GO:0010257
1	0.7852	0.0026	0.23	CDKN2A|PPP1R13B|SFN|TRP53|DYNLL2|C1QBP|BMF|YWHAB|DYNLL1|BID|APIP|BAD|TRP53BP2|AKT1|CASP8|APAF1|CASP7|CASP9|BCL2L11|AKT3|BAK1|CASP3|XIAP|AVEN|UACA|BAX|PPP3CC|TRP73|NMT1|STAT3|YWHAH|YWHAE|DIABLO|TFDP2|BCL2|TFDP1|E2F1|MAPK8|AKT2|GZMB|TRP63|PPP3R1|MAPK1|YWHAG|YWHAZ|BCL2L1|MAPK3	Intrinsic Pathway for Apoptosis	47	ENR	INTRINSIC PATHWAY FOR APOPTOSIS%REACTOME%R-HSA-109606.3	1.947	0	INTRINSIC PATHWAY FOR APOPTOSIS%REACTOME%R-HSA-109606.3	FALSE	INTRINSIC PATHWAY FOR APOPTOSIS%REACTOME%R-HSA-109606.3
1	0.6881	0.0026	0.239	PSMB3|PSMB2|PSMC4|UBC|PSMD4|PSMA7|PSMC6|PSME2|PSME3|PSME1|EIF4G1|PSMD8|PSMD9|PABPC1|PSMA3|PSMD5|PSMF1|SHFM1|PSMC5|PSME4|PSMB5|PSMD10|PSMB11|PSMB10|PSMC2|HSPA8|PSMC1|PSMC3|HSPA1A|PSMD7|PSMD6|PSMD3|PSMD2|PSMD1|PSMB9|PSMB4|PSMA4|PSMB7|PSMA6|PSMB6|PSMA2|PSMB1|PSMA1|PSMB8|HSPB1|PSMA5|PSMD14|PSMD11|PSMD12|PSMD13	AUF1 (hnRNP D0) binds and destabilizes mRNA	50	ENR	AUF1 (HNRNP D0) BINDS AND DESTABILIZES MRNA%REACTOME DATABASE ID RELEASE 71%450408	1.9456	0	AUF1 (HNRNP D0) BINDS AND DESTABILIZES MRNA%REACTOME DATABASE ID RELEASE 71%450408	FALSE	AUF1 (HNRNP D0) BINDS AND DESTABILIZES MRNA%REACTOME DATABASE ID RELEASE 71%450408
1	0.5998	0.0026	0.239	LDLR|UNG|SLA|HK2|TUBA4A|CDKN1A|CCNF|PPA1|MAP2K3|PITPNB|UBE2D3|PSMG1|FDXR|PNO1|MLLT11|TOMM40|FKBP2|BTG2|SYTL2|SLC7A11|ARPC5L|LTA4H|GGA2|CACYBP|CORO1A|EEF1E1|TXNRD1|ABCF2|SDF2L1|NUFIP1|IFI30|POLR3G|UFM1|DDX39|FADS2|CCNG1|ACTR2|IGFBP5|SCD1|FADS1|LDHA|TCEA1|ACTR3|ACSL3|TUBG1|ELOVL6|PLK1|RPA1|GPI1|EGLN3|TMEM97|NMT1|PPP1R15A|SLC6A6|STC1|ENO1B|ENO1|PIK3R3|PGK1|ME1|VLDLR|SERPINH1|SLC1A5|PSMC4|P4HA1|BCAT1…	HALLMARK_MTORC1_SIGNALING	195	ENR	HALLMARK_MTORC1_SIGNALING%MSIGDB_C2%HALLMARK_MTORC1_SIGNALING	1.9457	0	HALLMARK_MTORC1_SIGNALING%MSIGDB_C2%HALLMARK_MTORC1_SIGNALING	FALSE	HALLMARK_MTORC1_SIGNALING%MSIGDB_C2%HALLMARK_MTORC1_SIGNALING
1	0.6931	0.0026	0.233	PSMB3|PSMB2|PSMC4|UBC|PSMD4|PSMA7|PSMC6|PSME2|AKT1|PSME3|PSME1|RBX1|PSMD8|PSMD9|PSMA3|PSMD5|PSMF1|SHFM1|PSMC5|PSMB5|PSMD10|PSMB10|PSMC2|PSMC1|PSMC3|PSMD7|PSMD6|PSMD3|PSMD2|CUL1|PSMD1|TACC3|SKP1A|PSMB9|PSMB4|PSMA4|PSMB7|PSMA6|PSMB6|PSMA2|PSMB1|PSMA1|PSMB8|PSMA5|PSMD14|PSMD11|YWHAZ|PSMD12|NOTCH4|PSMD13	Negative regulation of NOTCH4 signaling	50	ENR	NEGATIVE REGULATION OF NOTCH4 SIGNALING%REACTOME DATABASE ID RELEASE 71%9604323	1.9468	0	NEGATIVE REGULATION OF NOTCH4 SIGNALING%REACTOME DATABASE ID RELEASE 71%9604323	FALSE	NEGATIVE REGULATION OF NOTCH4 SIGNALING%REACTOME DATABASE ID RELEASE 71%9604323
1	0.581	0.0027	0.244	HIST2H2AA1|NUF2|MAPRE1|HIST1H2BP|HIST1H2BM|EVL|KIF5B|HIST1H2AG|HIST1H2BB|CENPM|HIST1H2BH|CENPT|CENPQ|HIST1H2AK|CENPP|YWHAB|HIST1H2AH|CENPO|PPP1R12B|CENPL|CENPK|CTNNB1|CENPI|PPP2R5B|NCKIPSD|CENPH|NCKAP1L|WIPF3|WIPF2|MAD2L1|ITGB1|ACTR2|CENPF|WIPF1|NUP85|BTK|PRKCA|RHOQ|KDM1A|SPDL1|WAS|PAK1|ABL1|APITD1|NOX1|MYL12A|PPP1R14A|RAC1|ACTB|ACTR3|SPC24|ERCC6L|CDC20|PPP1CB|ROPN1|PLK1|CENPU|BUB1B|CENPE|PIK3C3|…	RHO GTPase Effectors	251	ENR	RHO GTPASE EFFECTORS%REACTOME%R-HSA-195258.3	1.9443	0	RHO GTPASE EFFECTORS%REACTOME%R-HSA-195258.3	FALSE	RHO GTPASE EFFECTORS%REACTOME%R-HSA-195258.3
1	0.7375	0.0028	0.253	TUBA4A|CTSW|ENDOD1|APOH|RAB27B|ALB|HGF|SELP|VEGFA|PFN1|ECM1|CD36|LGALS3BP|AHSG|VEGFC|SERPINE1|VEGFB|PF4|TAGLN2|TGFB1|TGFB2|TGFB3|TIMP1|SCCPDH|TIMP3|CAP1|CALU|FGB|FGA|VWF|TLN1|FGG|SERPING1|CYB5R1|SPARC|PCDH7|SERPINF2|CD9|FIGF|WDR1|GAS6|TTN|MMRN1|ORM3|ANXA5|APP|ITGA2B|THBS1|ACTN1|FN1|ACTN4|KNG2|PLG|ALDOA|NHLRC2|FAM3C|PHACTR2|SERPINA1D|STXBP2|CLU|TEX264|SERPINA1A|SERPINA3N|APOOL|FERMT3|CHID1|TMX3|MA…	Platelet degranulation	120	ENR	PLATELET DEGRANULATION%REACTOME DATABASE ID RELEASE 71%114608	1.9432	0	PLATELET DEGRANULATION%REACTOME DATABASE ID RELEASE 71%114608	FALSE	PLATELET DEGRANULATION%REACTOME DATABASE ID RELEASE 71%114608
1	0.8544	0.0029	0.267	AK9|HK3|HK2|PRKAG3|HK1|ALDOART1|ALDOART2|MPI|GALE|GM12117|ENO4|GM15294|HKDC1|GCK|GALK1|TKFC|PFKFB2|GPI1|GALT|PKLR|GM11214|PFKL|PKM|PFKM|GM3839|PFKP|GM10358|FOXK2|PGAM2|FOXK1|PGAM1|PGK2|GAPDH|TPI1|ALDOB|ENO1B|ALDOA|GAPDHS|KHK|ENO3|PGK1|ALDOC	ATP generation from ADP	42	ENR	ATP GENERATION FROM ADP%GOBP%GO:0006757	1.9408	0	ATP GENERATION FROM ADP%GOBP%GO:0006757	FALSE	ATP GENERATION FROM ADP%GOBP%GO:0006757
1	0.8544	0.0029	0.268	HK3|HK2|PRKAG3|HK1|ALDOART1|ALDOART2|MPI|GALE|GM12117|ENO4|GM15294|HKDC1|GCK|GALK1|TKFC|PFKFB2|GPI1|GALT|PKLR|GM11214|PFKL|PKM|PFKM|GM3839|PFKP|GM10358|FOXK2|PGAM2|FOXK1|PGAM1|PGK2|GAPDH|TPI1|ALDOB|ENO1B|ALDOA|GAPDHS|KHK|ENO3|PGK1|ALDOC	glycolytic process	41	ENR	GLYCOLYTIC PROCESS%GOBP%GO:0006096	1.9406	0	GLYCOLYTIC PROCESS%GOBP%GO:0006096	FALSE	GLYCOLYTIC PROCESS%GOBP%GO:0006096
1	0.909	0.0031	0.291	SFN|PPP3CC|YWHAH|YWHAB|YWHAE|BID|BCL2|BAD|AKT2|AKT1|PPP3R1|AKT3|YWHAZ|YWHAG	Activation of BAD and translocation to mitochondria	14	ENR	ACTIVATION OF BAD AND TRANSLOCATION TO MITOCHONDRIA%REACTOME%R-HSA-111447.2	1.9367	0	ACTIVATION OF BAD AND TRANSLOCATION TO MITOCHONDRIA%REACTOME%R-HSA-111447.2	FALSE	ACTIVATION OF BAD AND TRANSLOCATION TO MITOCHONDRIA%REACTOME%R-HSA-111447.2
1	0.6445	0.0031	0.291	PPAT|SLC6A8|SOD2|TUBA4A|HMOX1|GRPEL1|MSX1|FGF18|OLFM1|BMP2|POLE3|FKBP4|BTG2|ASNS|STK25|GLS|BCL2L11|CXCL1|HYAL2|ICAM1|IGFBP2|PRKCD|IRF1|ONECUT1|UROD|CNP|ATF3|IL6|EIF5|MMP14|DDX21|NKX2-5|NFKBIA|POLG2|CREG1|PRPF3|MGAT1|LYN|TYRO3|HTR7|SHOX2|HSPA13|CLCN2|CDC34|EPCAM|NPTXR|PARP2|KLHDC3|H2-M5|LHX2|APOM|TACR3|CHKA|NPTX2|STARD3|SIGMAR1|NAT2|AGO2|CHRNA5|CDKN1C|HSPA2|CDC5L|SEPW1|PRKACA|CYB5B|CYB5R1|COL2A1|W…	HALLMARK_UV_RESPONSE_UP	150	ENR	HALLMARK_UV_RESPONSE_UP%MSIGDB_C2%HALLMARK_UV_RESPONSE_UP	1.937	0	HALLMARK_UV_RESPONSE_UP%MSIGDB_C2%HALLMARK_UV_RESPONSE_UP	FALSE	HALLMARK_UV_RESPONSE_UP%MSIGDB_C2%HALLMARK_UV_RESPONSE_UP
1	0.6069	0.0032	0.304	HK2|NEU2|NEU3|HK1|LEP|NEU1|FUCA2|LEPR|PPP1CA|GANC|B3GALT2|B3GALT1|GDPGP1|HEXB|GYS1|PYGB|AGL|PYGL|PYGM|DYSF|SHPK|CSGALNACT1|ONECUT1|ST6GALNAC6|LDHA|UGT1A6B|B3GALT5|UGT1A7C|UGT1A8|PPP1R3A|ATHL1|GSTO2|ALDOART1|AKR1B3|ALDOART2|GM12117|ENO4|GM15294|SLC5A3|GALK1|GPI1|UGP2|DHDH|ST3GAL6|GALT|LRP5|PMM2|SIAE|GM11214|PMM1|GM3839|AKR1A1|GM10358|OCRL|IP6K1|GSTO1|ITPKA|NDST3|IPPK|PGK2|MTMR2|ATF4|FBP1|PCK1|GAPD…	carbohydrate metabolic process	293	ENR	CARBOHYDRATE METABOLIC PROCESS%GOBP%GO:0005975	1.9351	0	CARBOHYDRATE METABOLIC PROCESS%GOBP%GO:0005975	FALSE	CARBOHYDRATE METABOLIC PROCESS%GOBP%GO:0005975
1	0.6283	0.0036	0.338	HACL1|LDHD|HMOX1|PEX10|ACOT8|DAO|GRPEL1|ECH1|CAT|UBE2D3|UBE2D1|TIMM9|NOS2|TOMM40|PRNP|SEC61G|SEC61B|TOMM22|TOMM6|TOMM7|CYC1|CAML|TOMM70A|ASNA1|WRB|SGTA|HSPA9|BAG6|OTOF|UBL4|GET4|TIMM17B|CMC2|VAMP2|COA6|COX17|GSTK1|TIMM22|GRPEL2|HMGCL|ACO2|BAAT|TIMM21|CHCHD7|CHCHD2|CHCHD4|CHCHD5|TIMM10|GFER|HSCB|BCS1L|TIMM13|COA4|TIMM10B|TIMM44|SLC25A5|TIMM8B|COX19|TIMM8A1|CS|PITRM1|DNAJC19|STX5A|EHHADH|ACOT2|PEX2…	Protein localization	148	ENR	PROTEIN LOCALIZATION%REACTOME%R-HSA-9609507.2	1.9286	0	PROTEIN LOCALIZATION%REACTOME%R-HSA-9609507.2	FALSE	PROTEIN LOCALIZATION%REACTOME%R-HSA-9609507.2
1	0.6438	0.0036	0.336	RPS4X|ETF1|RPS14|RPL18|RPS19|PPP2CA|RPL39|DCP1A|UPF1|NCBP1|RPS3|RPS9|EIF4G1|UPF2|PPP2R1A|RPL4|SMG5|PABPC1|EIF4A3|RPS11|UPF3B|SMG6|RPS10|RPL19|RPL32|UPF3A|RPL10L|PPP2R2A|RPS25|RPS26|RPS27|RPS7|RPLP2|RPL23|RPL13A|RPL24|RNPS1|RPL26|RPS21|RPL22L1|RPLP1|RPS16|RPL34|RPS15A|RPS18|RPL18A|RPS5|RBM8A|RPL37|RPL17|RPL7|GSPT2|RPL22|GSPT1|CASC3|MAGOHB|RPS27L|NCBP2|MAGOH|RPSA|SMG1|SMG9|SMG8|SMG7|RPL11|RPL39L	Nonsense Mediated Decay (NMD) enhanced by the Exon Junction Complex (EJC)	66	ENR	NONSENSE MEDIATED DECAY (NMD) ENHANCED BY THE EXON JUNCTION COMPLEX (EJC)%REACTOME%R-HSA-975957.1	1.9291	0	NONSENSE MEDIATED DECAY (NMD) ENHANCED BY THE EXON JUNCTION COMPLEX (EJC)%REACTOME%R-HSA-975957.1	FALSE	NONSENSE MEDIATED DECAY (NMD) ENHANCED BY THE EXON JUNCTION COMPLEX (EJC)%REACTOME%R-HSA-975957.1
1	0.8544	0.0036	0.332	AGXT|HK3|HK2|PRKAG3|HK1|ALDOART1|ALDOART2|SRR|MPI|GALE|GM12117|ENO4|GM15294|HKDC1|SDS|GCK|GALK1|TKFC|PFKFB2|GPI1|GALT|PKLR|GM11214|PFKL|PKM|PFKM|GM3839|PFKP|GM10358|HOGA1|FOXK2|PGAM2|FOXK1|PGAM1|PGK2|GAPDH|TPI1|ALDOB|ENO1B|ALDOA|GAPDHS|KHK|ENO3|PGK1|ALDOC	pyruvate biosynthetic process	45	ENR	PYRUVATE BIOSYNTHETIC PROCESS%GOBP%GO:0042866	1.9296	0	PYRUVATE BIOSYNTHETIC PROCESS%GOBP%GO:0042866	FALSE	PYRUVATE BIOSYNTHETIC PROCESS%GOBP%GO:0042866
1	0.5509	0.0036	0.332	HIF1A|HK2|HK1|LEP|PRODH|DAO|PRDX4|AHCY|AHCYL2|BHMT2|HMGCLL1|MPO|EDN2|TXNRD1|ADIPOR1|CSGALNACT1|STAR|IL15|IL1B|ARV1|MIF|AKR1C6|BAAT|LPIN3|NOX4|TNFRSF1A|BGN|PADI4|CYP2E1|ACSBG1|ACOT2|ACOT3|ACSBG2|SGPL1|ACOT4|ACOT7|ACSL1|ELOVL1|ACSL5|ACSL3|ACSL4|PPARG|SLC27A2|PRUNE2|ELOVL6|SDS|SDSL|BNIPL|AKR1A1|CHST12|GLCE|FOLR1|CYP2A12|CYP2A22|CYP2A4|GAPDH|ELOVL3|PDHA2|FGF2|NR1H3|PAM|CHST1|CYP4F18|CHST5|CYP4F14|CHS…	oxoacid metabolic process	760	ENR	OXOACID METABOLIC PROCESS%GOBP%GO:0043436	1.9301	0	OXOACID METABOLIC PROCESS%GOBP%GO:0043436	FALSE	OXOACID METABOLIC PROCESS%GOBP%GO:0043436
1	0.834	0.0037	0.347	NME1|AP2M1|PPP3CA|PPP3CC|PPP3CB|EPN1|AP2A1|BIN1|SYNJ1|NME2|AMPH|PICALM|DNM1|EPS15|SYNJ2	BIOCARTA_NDKDYNAMIN_PATHWAY	15	ENR	BIOCARTA_NDKDYNAMIN_PATHWAY%MSIGDB_C2%BIOCARTA_NDKDYNAMIN_PATHWAY	1.9269	0	BIOCARTA_NDKDYNAMIN_PATHWAY%MSIGDB_C2%BIOCARTA_NDKDYNAMIN_PATHWAY	FALSE	BIOCARTA_NDKDYNAMIN_PATHWAY%MSIGDB_C2%BIOCARTA_NDKDYNAMIN_PATHWAY
1	0.6668	0.0038	0.364	LDLR|CDKN1A|LIF|MAP2K3|PTPRE|BCL6|BMP2|BTG2|CCL5|CXCL1|CXCL10|CXCL2|ICAM1|GADD45A|IL18|IL1A|IL1B|DUSP5|CEBPB|IL6|IL7R|CCL12|SERPINE1|CCL4|BCL2A1D|CSF2|AREG|STAT5A|CLCF1|PMEPA1|IFNGR2|GFPT2|SDC4|IER3|PPP1R15A|TNC|SERPINB8|NAMPT|SERPINB2|SAT1|KLF4|RIPK2|SPHK1|TRAF1|BHLHE40|KYNU|CFLAR|PPAP2B|IL12B|IL23A|TIPARP|IL6ST|EGR3|B4GALT1|PNRC1|BIRC3|LAMB3|SOD2|ID2|REL|KLF10|SGK1|IRF1|ATF3|NFKB2|VEGFA|NFKBIA|…	HALLMARK_TNFA_SIGNALING_VIA_NFKB	198	ENR	HALLMARK_TNFA_SIGNALING_VIA_NFKB%MSIGDB_C2%HALLMARK_TNFA_SIGNALING_VIA_NFKB	1.9249	0	HALLMARK_TNFA_SIGNALING_VIA_NFKB%MSIGDB_C2%HALLMARK_TNFA_SIGNALING_VIA_NFKB	FALSE	HALLMARK_TNFA_SIGNALING_VIA_NFKB%MSIGDB_C2%HALLMARK_TNFA_SIGNALING_VIA_NFKB
1	0.7172	0.0038	0.366	ACSL6|AGTR2|STK39|FAM132B|ARL6IP5|NPY5R|PSEN1|LEP|REPIN1|GRIK1|PRKG1|MAP2K6|AKT1|SLC6A1|TNFSF11|HRH2|P2RY2|ABAT|DTNBP1|IL1A|IL1B|MIF|SYK|GABBR1|OSR1|TNFRSF11A|SSTR4|ARG2|AKT2|ARG1|KMO|RGS2|AVPR1A|STXBP1|HTR6|SYT4|SV2A|FXYD1|SEPT2|MAPK9|GRM7|AGT|PLA2G6|HRH3|SNCA|NR3C1|ADORA1|IRS2|PLA2G10|TMEM27|PLA2R1|ACSL5|PER2|TRH|FABP3|ACSL4|CCK|ADORA2A|ARL6IP1|NTSR1|P2RX7|TNF|ATP5J|IL1RN|EPRS|SLC36A2|GRIN2B|SL…	regulation of organic acid transport	79	ENR	REGULATION OF ORGANIC ACID TRANSPORT%GOBP%GO:0032890	1.9243	0	REGULATION OF ORGANIC ACID TRANSPORT%GOBP%GO:0032890	FALSE	REGULATION OF ORGANIC ACID TRANSPORT%GOBP%GO:0032890
1	0.725	0.0038	0.357	HIBADH|ACLY|SUCLG1|PDK4|PRODH|PCX|TPH1|MPST|PPM1L|AUH|P4HA2|HNMT|BCAT1|GPT2|ACSS1|HIBCH|GLUD1|DLST|CAD|ALDH1A1|ASNS|GLS|MUT|PKM|HAL|PDHA1|OGDH|FTCD|TPO|IDH1|ADH5|LDHA|GLUL|ADH4|PNMT|HMGCL|OAT|ACO2|ARG2|SMS|ARG1|GSR|ALDH7A1|TDO2|FH1|ALDH18A1|CS|ACAA1A|PYCR1|EHHADH|HADH|HMGCS2|G6PC2|LARS2|WARS|FARSB|ODC1|SDS|GSS|GCLM|IARS|CTH|DDC|DBH|MAOA|HDC|CPS1|MCCC1|ASL|ADH7|VARS|OTC|GOT1|GOT2|ASS1|ADH1|EPRS|RA…	Amino Acid metabolism	95	ENR	AMINO ACID METABOLISM%WIKIPATHWAYS_20191210%WP662%MUS MUSCULUS	1.9256	0	AMINO ACID METABOLISM%WIKIPATHWAYS_20191210%WP662%MUS MUSCULUS	FALSE	AMINO ACID METABOLISM%WIKIPATHWAYS_20191210%WP662%MUS MUSCULUS
1	0.5995	0.004	0.379	CDKN2A|PPP1R13B|SFN|PSMB3|TRP53|PSMB2|TNFRSF10B|C1QBP|PSMD4|YWHAB|PSMA7|PSMC6|TRP53BP2|PSME2|AKT1|PSME1|HMGB2|CTNNB1|BCL2L11|DAPK2|ADD1|KPNA1|PRKCD|DSG2|PSMD8|TRP73|PSMD9|AKT2|TICAM1|MLKL|H1F0|PSMA3|CD14|OPA1|TJP1|PSMB5|PTK2|PSMB10|PSMC2|PSMC1|PSMC3|TRADD|CLSPN|TNFSF10|PSMD7|APAF1|PSMD6|FNTA|BAK1|PSMD3|PSMD2|PSMD1|APC|HIST1H1E|PPP3CC|NMT1|CDH1|PSMB9|OMA1|PRKCQ|ACIN1|RIPK3|TFDP2|TFDP1|PSMB8|PPP3R1…	Programmed Cell Death	164	ENR	PROGRAMMED CELL DEATH%REACTOME%R-HSA-5357801.2	1.9223	0	PROGRAMMED CELL DEATH%REACTOME%R-HSA-5357801.2	FALSE	PROGRAMMED CELL DEATH%REACTOME%R-HSA-5357801.2
1	0.6693	0.004	0.384	PCNT|MAPRE1|CEP250|TUBA1A|PRKAR2B|TUBA4A|CEP72|DYNC1I2|DYNLL1|CEP131|ACTR1A|TUBG2|TUBB5|TUBGCP4|YWHAQ|MZT1|MZT2|CDK5RAP2|CEP57|PCM1|CCP110|DYNC1H1|PPP2R1A|NEK2|AKAP9|NUMA1|FGFR1OP|CEP78|CEP76|TUBGCP5|CEP70|CEP135|TUBGCP3|CEP41|NEDD1|HAUS7|HAUS8|DCTN2|DCTN3|SSNA1|OFD1|HSP90AA1|CEP63|ALMS1|CEP152|HAUS3|HAUS4|HAUS5|HAUS6|SFI1|TUBB4B|HAUS1|TUBB4A|HAUS2|CENPJ|PRKACA|TUBG1|PLK1|CSNK1D|CSNK1E|SDCCAG8|NI…	Recruitment of NuMA to mitotic centrosomes	73	ENR	RECRUITMENT OF NUMA TO MITOTIC CENTROSOMES%REACTOME%R-HSA-380320.2	1.9215	0	RECRUITMENT OF NUMA TO MITOTIC CENTROSOMES%REACTOME%R-HSA-380320.2	FALSE	RECRUITMENT OF NUMA TO MITOTIC CENTROSOMES%REACTOME%R-HSA-380320.2
1	0.6675	0.004	0.383	PSMB3|NOTCH1|NOTCH2|PSMB2|PSEN1|PSMC4|PSEN2|UBC|NCSTN|APH1B|PSMD4|PSMA7|PSMC6|PSME2|AKT1|EP300|PSME3|PSME1|RBX1|FLT4|KAT2B|PSMD8|PSMD9|MAMLD1|PSMA3|PSMD5|PSMF1|SHFM1|PSMC5|PSMB5|PSMD10|PSMB10|CREBBP|PSMC2|PSMC1|PSMC3|SMAD3|PSMD7|PSMD6|PSMD3|PSMD2|CUL1|PSMD1|DLL4|MAML1|MAML2|HES1|HES5|TACC3|SKP1A|JAG1|RBPJ|PSMB9|KAT2A|PSMB4|HEY2|PSMA4|PSMB7|PSMA6|PSMB6|PSMA2|PSMB1|ADAM10|HEY1|PSMA1|PSMB8|PSMA5|PSM…	Signaling by NOTCH4	74	ENR	SIGNALING BY NOTCH4%REACTOME%R-HSA-9013694.2	1.9217	0	SIGNALING BY NOTCH4%REACTOME%R-HSA-9013694.2	FALSE	SIGNALING BY NOTCH4%REACTOME%R-HSA-9013694.2
1	0.6786	0.0041	0.394	PCNT|MAPRE1|CEP250|TUBA1A|PRKAR2B|TUBA4A|UBC|CEP72|DYNC1I2|DYNLL1|CEP131|ACTR1A|TUBB5|YWHAQ|CDK5RAP2|CEP57|PCM1|CCP110|DYNC1H1|PPP2R1A|NEK2|AKAP9|BTRC|FGFR1OP|CEP78|CEP76|CEP70|CEP135|CEP41|NEDD1|HAUS7|HAUS8|DCTN2|DCTN3|SSNA1|OFD1|HSP90AA1|CEP63|ALMS1|CEP152|AURKA|HAUS3|HAUS4|HAUS5|HAUS6|SFI1|TUBB4B|HAUS1|TUBB4A|HAUS2|CENPJ|OPTN|BORA|PRKACA|TUBG1|PPP1CB|PLK1|CSNK1D|RAB8A|CSNK1E|SDCCAG8|NINL|CUL1|…	Regulation of PLK1 Activity at G2 M Transition	77	ENR	REGULATION OF PLK1 ACTIVITY AT G2 M TRANSITION%REACTOME%R-HSA-2565942.1	1.9204	0	REGULATION OF PLK1 ACTIVITY AT G2 M TRANSITION%REACTOME%R-HSA-2565942.1	FALSE	REGULATION OF PLK1 ACTIVITY AT G2 M TRANSITION%REACTOME%R-HSA-2565942.1
1	0.7418	0.0042	0.398	TRP53|FLNB|SLC11A1|EVL|KIF5B|DNAJA3|PDE12|STX11|NOS2|VAMP4|RAB43|CCL2|CCL24|GBP2|CCL3|CAPG|CCL5|MRC1|H2-AA|CXCL16|IRF1|ACTR2|IRGM2|IRF8|BST2|TRIM21|CCL17|MIR511|CX3CL1|WAS|CD47|CCL11|CCL12|MEFV|IL12RB1|CCL4|IFITM2|KIF16B|IRG1|ACTG1|CCL25|CITED1|TGTP1|RAB20|CCL22|RAB7B|STXBP3|IL23R|VAMP3|SLC26A6|ACTR3|RAB12|IRGM1|RAB11FIP5|STX8|EPRS|CYP27B1|VPS26B|GAPDH|CDC42EP2|H2-Q7|CDC42EP4|STXBP2|A230050P20RIK…	response to interferon-gamma	122	ENR	RESPONSE TO INTERFERON-GAMMA%GOBP%GO:0034341	1.9197	0	RESPONSE TO INTERFERON-GAMMA%GOBP%GO:0034341	FALSE	RESPONSE TO INTERFERON-GAMMA%GOBP%GO:0034341
1	0.5509	0.0043	0.407	PRODH|DAO|AHCY|BHMT2|HMGCLL1|EDN2|ADIPOR1|CSGALNACT1|IL15|IL1B|MIF|LPIN3|NOX4|TNFRSF1A|PADI4|CYP2E1|ACSBG1|ACOT2|ACOT3|ACSBG2|ACOT4|ACOT7|ACSL1|ELOVL1|ACSL5|ACSL3|ACSL4|SLC27A2|ELOVL6|SDS|SDSL|AKR1A1|ELOVL3|PDHA2|FGF2|NR1H3|ST6GAL2|RENBP|SLC2A9|PM20D1|PLP1|MTHFD2L|MTHFD1|MTHFD2|GART|NOXRED1|AKR1C18|QDPR|GM853|PAH|PCBD1|KMO|ACMSD|SLC22A12|ACAT1|ACAT2|AFMID|HADHB|GGH|GCDH|TDO2|HAAO|KYNU|ACAA1A|CYP2…	organic acid metabolic process	787	ENR	ORGANIC ACID METABOLIC PROCESS%GOBP%GO:0006082	1.9176	0	ORGANIC ACID METABOLIC PROCESS%GOBP%GO:0006082	FALSE	ORGANIC ACID METABOLIC PROCESS%GOBP%GO:0006082
1	0.6749	0.0044	0.417	PSMB3|PRKACB|PSMB2|PSMC4|UBC|PSMD4|PSMA7|GLI3|PSMC6|PSME2|PSME3|PSME1|RBX1|SUFU|PSMD8|PSMD9|BTRC|PSMA3|PSMD5|PSMF1|SHFM1|PSMC5|PSME4|PSMB5|PSMD10|PSMB11|PSMB10|PRKACA|PSMC2|PSMC1|PSMC3|PSMD7|PSMD6|CSNK1A1|PSMD3|PSMD2|CUL1|PSMD1|GSK3B|SKP1A|PSMB9|PSMB4|PSMA4|PSMB7|PSMA6|PSMB6|PSMA2|PSMB1|PSMA1|PSMB8|PSMA5|PSMD14|PSMD11|PSMD12|PSMD13	GLI3 is processed to GLI3R by the proteasome	55	ENR	GLI3 IS PROCESSED TO GLI3R BY THE PROTEASOME%REACTOME%R-HSA-5610785.1	1.9161	0	GLI3 IS PROCESSED TO GLI3R BY THE PROTEASOME%REACTOME%R-HSA-5610785.1	FALSE	GLI3 IS PROCESSED TO GLI3R BY THE PROTEASOME%REACTOME%R-HSA-5610785.1
1	0.6447	0.0045	0.43	PSMB3|PSMB2|PSMC4|EXOSC8|UBC|PSMD4|YWHAB|PSMA7|ZFP36L1|ANP32A|PSMC6|PSME2|AKT1|PSME3|PSME1|DCP1A|ZFP36|PARN|PRKCD|EIF4G1|PSMD8|MAPK14|PSMD9|EXOSC7|MAPK11|PRKCA|PABPC1|EXOSC1|DCP2|TNFSF13|PSMA3|EXOSC9|EXOSC5|ELAVL1|EXOSC4|EXOSC2|PSMD5|PSMF1|SHFM1|PSMC5|PSME4|PSMB5|PSMD10|PSMB11|PSMB10|PSMC2|HSPA8|PSMC1|PSMC3|HSPA1A|NUP214|PSMD7|PSMD6|PSMD3|PSMD2|PSMD1|PSMB9|XPO1|EXOSC3|TNPO1|DIS3|XRN1|PSMB4|PSMA4|…	Regulation of mRNA stability by proteins that bind AU-rich elements	79	ENR	REGULATION OF MRNA STABILITY BY PROTEINS THAT BIND AU-RICH ELEMENTS%REACTOME%R-HSA-450531.4	1.9147	0	REGULATION OF MRNA STABILITY BY PROTEINS THAT BIND AU-RICH ELEMENTS%REACTOME%R-HSA-450531.4	FALSE	REGULATION OF MRNA STABILITY BY PROTEINS THAT BIND AU-RICH ELEMENTS%REACTOME%R-HSA-450531.4
1	0.661	0.0048	0.451	RPL38|MCTS1|RPL9|GM5218|RPL36-PS4|MCTS2|ETF1|GM8973|RPL18|EIF3D|RPL39|RPL36|DRG1|RBM4|DRG2|DENR|RPL31|GM6133|EIF3M|RPL29|RPLP0|EIF3A|RPL15|EIF5|RWDD1|RPS2|RPL9-PS6|RPL10A|RPL9-PS1|RPL35A|HSPA14|GM10073|GM8888|EIF4A2|EIF2S3Y|EIF2D|EIF2S3X|RPL19|EIF4EBP1|RPS26|EIF2S2|RPL24|TMA7|RPL26|RPS21|RPL22L1|RPLP1|RPL18A|RPL17|GSPT2|RPL22|GM17669|GSPT1|RPS28|RPS29|RPS23|ZC3H15|RPSA|GM3550|RPL8|RPL6|RPL11|RPL3…	cytoplasmic translation	65	ENR	CYTOPLASMIC TRANSLATION%GOBP%GO:0002181	1.9121	0	CYTOPLASMIC TRANSLATION%GOBP%GO:0002181	FALSE	CYTOPLASMIC TRANSLATION%GOBP%GO:0002181
1	0.6144	0.0048	0.45	CDKN2A|ARL6IP5|LAMTOR5|PIDD1|NLRP1B|CASP16|DPEP1|HGF|TRIAP1|RPS6KA1|IL6|PYCARD|NLRC4|BCL2A1D|INTS1|FNIP1|0610009O20RIK|SOX7|DNAJB6|WNT9A|SFRP2|PPARG|IGBP1|PAX2|GPI1|EPHA7|MIR494|NAIP2|NAIP1|SIAH2|ARRB1|HIP1|POR|NDUFA13|CDH1|RPS27L|CTGF|THBS1|AVP|MICAL1|MAP2K5|FABP1|WNT3A|MALT1|MMP9|S100A9|S100A8|NOL3|USP47|EIF2AK3|MAP3K5|HERPUD1|XIAP|DDX3X|CASP8AP2|CTSD|RIPK2|KLF4|FASL|ACER2|RPS6KA3|NOD1|DLC1|DIA…	regulation of cysteine-type endopeptidase activity involved in apoptotic process	206	ENR	REGULATION OF CYSTEINE-TYPE ENDOPEPTIDASE ACTIVITY INVOLVED IN APOPTOTIC PROCESS%GOBP%GO:0043281	1.9123	0	REGULATION OF CYSTEINE-TYPE ENDOPEPTIDASE ACTIVITY INVOLVED IN APOPTOTIC PROCESS%GOBP%GO:0043281	FALSE	REGULATION OF CYSTEINE-TYPE ENDOPEPTIDASE ACTIVITY INVOLVED IN APOPTOTIC PROCESS%GOBP%GO:0043281
0.9985	0.6073	0.0049	0.462	HIF1A|TAF6|PRKRA|MAP2K1|TRP53|LRRK2|SH3GLB1|SOD2|BDKRB2|P4HB|STEAP3|MSX1|BBC3|DDIAS|VDAC2|SNAI2|ATAD5|AKT1|TMEM161A|ELL3|RRM2B|CD74|BCL2L11|NCK2|CXCL12|BCL2L2|DAPK2|RPS3|TRIAP1|TRP73|VIMP|ZFP385A|BUB1|MIF|PYCARD|KDM1A|GNB2L1|BAG5|CDKN2D|PTPN1|FBXO18|IVNS1ABP|PARK7|TRAP1|GM20521|CCAR2|G2E3|RALBP1|TXNDC12|FIGNL1|RAD9A|SYVN1|NOX1|ARMC10|OPA1|NCK1|TPT1|PLAGL2|RNF183|FLCN|CAV1|PLEKHF1|PTPMT1|RPS7|IKBK…	regulation of intrinsic apoptotic signaling pathway	168	ENR	REGULATION OF INTRINSIC APOPTOTIC SIGNALING PATHWAY%GOBP%GO:2001242	1.9105	0.0015	REGULATION OF INTRINSIC APOPTOTIC SIGNALING PATHWAY%GOBP%GO:2001242	FALSE	REGULATION OF INTRINSIC APOPTOTIC SIGNALING PATHWAY%GOBP%GO:2001242
1	0.6438	0.005	0.471	RPS4X|ETF1|RPS14|RPL18|RPS19|PPP2CA|RPL39|DCP1A|UPF1|NCBP1|RPS3|RPS9|EIF4G1|UPF2|PPP2R1A|RPL4|SMG5|PABPC1|EIF4A3|RPS11|UPF3B|SMG6|RPS10|RPL19|RPL32|UPF3A|RPL10L|PPP2R2A|RPS25|RPS26|RPS27|RPS7|RPLP2|RPL23|RPL13A|RPL24|RNPS1|RPL26|RPS21|RPL22L1|RPLP1|RPS16|RPL34|RPS15A|RPS18|RPL18A|RPS5|RBM8A|RPL37|RPL17|RPL7|GSPT2|RPL22|GSPT1|CASC3|MAGOHB|RPS27L|NCBP2|MAGOH|RPSA|SMG1|SMG9|SMG8|SMG7|RPL11|RPL39L	Nonsense-Mediated Decay (NMD)	66	ENR	NONSENSE-MEDIATED DECAY (NMD)%REACTOME%R-HSA-927802.2	1.9087	0	NONSENSE-MEDIATED DECAY (NMD)%REACTOME%R-HSA-927802.2	FALSE	NONSENSE-MEDIATED DECAY (NMD)%REACTOME%R-HSA-927802.2
1	0.5995	0.0051	0.483	CDKN2A|PPP1R13B|SFN|PSMB3|TRP53|PSMB2|TNFRSF10B|C1QBP|PSMD4|YWHAB|PSMA7|PSMC6|TRP53BP2|PSME2|AKT1|PSME1|HMGB2|CTNNB1|BCL2L11|DAPK2|ADD1|KPNA1|PRKCD|DSG2|PSMD8|TRP73|PSMD9|AKT2|TICAM1|H1F0|PSMA3|CD14|OPA1|TJP1|PSMB5|PTK2|PSMB10|PSMC2|PSMC1|PSMC3|TRADD|CLSPN|TNFSF10|PSMD7|APAF1|PSMD6|FNTA|BAK1|PSMD3|PSMD2|PSMD1|APC|HIST1H1E|PPP3CC|NMT1|CDH1|PSMB9|OMA1|PRKCQ|ACIN1|TFDP2|TFDP1|PSMB8|PPP3R1|BIRC2|HIST…	Apoptosis	161	ENR	APOPTOSIS%REACTOME%R-HSA-109581.3	1.9059	0	APOPTOSIS%REACTOME%R-HSA-109581.3	FALSE	APOPTOSIS%REACTOME%R-HSA-109581.3
0.9984	0.6702	0.0051	0.483	PCNT|MAPRE1|CEP250|TUBA1A|PRKAR2B|TUBA4A|CEP72|DYNC1I2|DYNLL1|CEP131|ACTR1A|TUBG2|TUBB5|TUBGCP4|YWHAQ|MZT1|MZT2|CDK5RAP2|CEP57|PCM1|CCP110|DYNC1H1|PPP2R1A|NEK2|AKAP9|FGFR1OP|CEP78|CEP76|TUBGCP5|CEP70|CEP135|TUBGCP3|CEP41|NEDD1|HAUS7|HAUS8|DCTN2|DCTN3|SSNA1|OFD1|HSP90AA1|CEP63|ALMS1|CEP152|HAUS3|HAUS4|HAUS5|HAUS6|SFI1|TUBB4B|HAUS1|TUBB4A|HAUS2|CENPJ|PRKACA|TUBG1|PLK1|CSNK1D|CSNK1E|SDCCAG8|NINL|NME…	Recruitment of mitotic centrosome proteins and complexes	73	ENR	RECRUITMENT OF MITOTIC CENTROSOME PROTEINS AND COMPLEXES%REACTOME DATABASE ID RELEASE 71%380270	1.9062	0.0016	RECRUITMENT OF MITOTIC CENTROSOME PROTEINS AND COMPLEXES%REACTOME DATABASE ID RELEASE 71%380270	FALSE	RECRUITMENT OF MITOTIC CENTROSOME PROTEINS AND COMPLEXES%REACTOME DATABASE ID RELEASE 71%380270
1	0.6888	0.0052	0.491	PCNT|MAPRE1|CEP250|TUBA1A|PRKAR2B|TUBA4A|CEP72|DYNC1I2|DYNLL1|CEP131|ACTR1A|TUBB5|YWHAQ|CDK5RAP2|CEP57|PCM1|CCP110|DYNC1H1|PPP2R1A|NEK2|AKAP9|FGFR1OP|CEP78|CEP76|CEP70|CEP135|CEP41|NEDD1|HAUS7|HAUS8|DCTN2|DCTN3|SSNA1|OFD1|HSP90AA1|CEP63|ALMS1|CEP152|HAUS3|HAUS4|HAUS5|HAUS6|SFI1|TUBB4B|HAUS1|TUBB4A|HAUS2|CENPJ|PRKACA|TUBG1|PLK1|CSNK1D|CSNK1E|SDCCAG8|NINL|CDK1|CEP164|PAFAH1B1|CKAP5|YWHAE|PLK4|CLASP…	Loss of Nlp from mitotic centrosomes	64	ENR	LOSS OF NLP FROM MITOTIC CENTROSOMES%REACTOME DATABASE ID RELEASE 71%380259	1.9053	0	LOSS OF NLP FROM MITOTIC CENTROSOMES%REACTOME DATABASE ID RELEASE 71%380259	FALSE	LOSS OF NLP FROM MITOTIC CENTROSOMES%REACTOME DATABASE ID RELEASE 71%380259
1	0.6749	0.0053	0.507	PSMB3|PRKACB|PSMB2|PSMC4|UBC|PSMD4|PSMA7|PSMC6|GLI2|PSME2|PSME3|PSME1|RBX1|SUFU|PSMD8|PSMD9|BTRC|PSMA3|PSMD5|PSMF1|SHFM1|PSMC5|PSME4|PSMB5|PSMD10|PSMB11|PSMB10|PRKACA|PSMC2|PSMC1|PSMC3|PSMD7|PSMD6|CSNK1A1|PSMD3|PSMD2|CUL1|PSMD1|GSK3B|SKP1A|PSMB9|PSMB4|PSMA4|PSMB7|PSMA6|PSMB6|PSMA2|PSMB1|PSMA1|PSMB8|PSMA5|PSMD14|PSMD11|PSMD12|PSMD13	Degradation of GLI2 by the proteasome	55	ENR	DEGRADATION OF GLI2 BY THE PROTEASOME%REACTOME%R-HSA-5610783.1	1.9031	0	DEGRADATION OF GLI2 BY THE PROTEASOME%REACTOME%R-HSA-5610783.1	FALSE	DEGRADATION OF GLI2 BY THE PROTEASOME%REACTOME%R-HSA-5610783.1
1	0.6702	0.0053	0.508	PCNT|MAPRE1|CEP250|TUBA1A|PRKAR2B|TUBA4A|CEP72|DYNC1I2|DYNLL1|CEP131|ACTR1A|TUBG2|TUBB5|TUBGCP4|YWHAQ|MZT1|MZT2|CDK5RAP2|CEP57|PCM1|CCP110|DYNC1H1|PPP2R1A|NEK2|AKAP9|FGFR1OP|CEP78|CEP76|TUBGCP5|CEP70|CEP135|TUBGCP3|CEP41|NEDD1|HAUS7|HAUS8|DCTN2|DCTN3|SSNA1|OFD1|HSP90AA1|CEP63|ALMS1|CEP152|HAUS3|HAUS4|HAUS5|HAUS6|SFI1|TUBB4B|HAUS1|TUBB4A|HAUS2|CENPJ|PRKACA|TUBG1|PLK1|CSNK1D|CSNK1E|SDCCAG8|NINL|NME…	Centrosome maturation	73	ENR	CENTROSOME MATURATION%REACTOME DATABASE ID RELEASE 71%380287	1.9025	0	CENTROSOME MATURATION%REACTOME DATABASE ID RELEASE 71%380287	FALSE	CENTROSOME MATURATION%REACTOME DATABASE ID RELEASE 71%380287
1	0.7002	0.0053	0.5	TUBA4A|CTSW|ENDOD1|APOH|RAB27B|ALB|HGF|PRKCG|PRKCB|SELP|PRKCA|VEGFA|PFN1|ECM1|CD36|LGALS3BP|AHSG|VEGFC|SERPINE1|VEGFB|PF4|TAGLN2|TGFB1|TGFB2|TGFB3|TIMP1|SCCPDH|TIMP3|CAP1|CALU|STXBP3|FGB|FGA|VWF|TLN1|FGG|SERPING1|CYB5R1|SPARC|PCDH7|SERPINF2|CD9|FIGF|WDR1|GAS6|TTN|MMRN1|ORM3|ANXA5|APP|ITGA2B|THBS1|ACTN1|FN1|ACTN4|KNG2|PLG|ALDOA|NHLRC2|FAM3C|PHACTR2|SERPINA1D|STXBP2|CLU|TEX264|SERPINA1A|SERPINA3N|A…	Response to elevated platelet cytosolic Ca2+	125	ENR	RESPONSE TO ELEVATED PLATELET CYTOSOLIC CA2+%REACTOME%R-HSA-76005.2	1.9038	0	RESPONSE TO ELEVATED PLATELET CYTOSOLIC CA2+%REACTOME%R-HSA-76005.2	FALSE	RESPONSE TO ELEVATED PLATELET CYTOSOLIC CA2+%REACTOME%R-HSA-76005.2
1	0.7397	0.0057	0.536	AGXT2|ACP5|ATP2B4|DDAH1|CX3CR1|SOD2|IFNG|DYNLL1|DDAH2|TLR2|AKT1|CRP|ZC3H12A|MMP8|PKD2|ICAM1|ITGB2|INSR|SMPD3|H2-M3|KLF4|ROCK2|IL1B|IL6|GLA|CD36|WDR35|CD47|AKT2|EPOR|TICAM1|HSP90AA1|ULBP1|KLF2|MAPK9|TSPO|AGT|PTX3|CAV1|RAC1|HRH1|ESR1|TLR4|MTOR|KLRK1|SMAD3|PTK2B|AIF1|TLR6|TLR5|SIRPA|KHSRP|ASS1|TNF|RGN|PTGIS|IL4|TRPV1|IGF1|APP|CD34|PTGS2|IL10|OPRM1|CLU|JAK2|DNM2	regulation of nitric oxide biosynthetic process	67	ENR	REGULATION OF NITRIC OXIDE BIOSYNTHETIC PROCESS%GOBP%GO:0045428	1.8995	0	REGULATION OF NITRIC OXIDE BIOSYNTHETIC PROCESS%GOBP%GO:0045428	FALSE	REGULATION OF NITRIC OXIDE BIOSYNTHETIC PROCESS%GOBP%GO:0045428
1	0.7035	0.0057	0.539	EIF3J2|EIF4B|EIF1AX|EIF2S3X|EIF4H|EIF4EBP1|RPS25|RPS26|RPS4X|RPS27|EIF2S2|RPS7|EIF3I|EIF2S1|RPS21|RPS14|RPS16|EIF3B|EIF3E|RPS15A|EIF3D|RPS18|RPS5|RPS19|RPS3|RPS9|EIF4G1|RPS27L|EIF3M|PABPC1|EIF3A|RPSA|RPS11|EIF4E|EIF3L|EIF3K|EIF3F|EIF3H|EIF3G|EIF3C|EIF4A2|EIF4A1|RPS10	Activation of the mRNA upon binding of the cap-binding complex and eIFs, and subsequent binding to 43S	43	ENR	ACTIVATION OF THE MRNA UPON BINDING OF THE CAP-BINDING COMPLEX AND EIFS, AND SUBSEQUENT BINDING TO 43S%REACTOME%R-HSA-72662.3	1.8993	0	ACTIVATION OF THE MRNA UPON BINDING OF THE CAP-BINDING COMPLEX AND EIFS, AND SUBSEQUENT BINDING TO 43S%REACTOME%R-HSA-72662.3	FALSE	ACTIVATION OF THE MRNA UPON BINDING OF THE CAP-BINDING COMPLEX AND EIFS, AND SUBSEQUENT BINDING TO 43S%REACTOME%R-HSA-72662.3
1	0.852	0.0059	0.558	TUBB4A|TUBB2A|TUBA3B|CCT7|CCT4|TUBA1A|TCP1|TUBA1C|TUBA4A|CCT6B|TUBAL3|TUBB2B|CCT5|TUBA8|TUBB6|TUBB3|TUBB1|CCT3|CCT8|TUBA1B|CCT2|TUBB4B	Formation of tubulin folding intermediates by CCT TriC	22	ENR	FORMATION OF TUBULIN FOLDING INTERMEDIATES BY CCT TRIC%REACTOME%R-HSA-389960.2	1.8968	0	FORMATION OF TUBULIN FOLDING INTERMEDIATES BY CCT TRIC%REACTOME%R-HSA-389960.2	FALSE	FORMATION OF TUBULIN FOLDING INTERMEDIATES BY CCT TRIC%REACTOME%R-HSA-389960.2
1	0.707	0.0059	0.558	EIF6|EIF4H|ETF1|EIF3I|EIF2AK3|EIF3B|EIF2AK2|EIF3D|EIF4G1|EEF1B2|PABPC1|EIF3A|EEF2|EIF5A|EIF5|EIF3F|EIF2AK1|PAIP1|EIF3H|EIF3G|EIF3C|EIF4G2|EEF2K|EIF4G3|PABPC2|EIF4A2|EEF1A1|EIF1A|EIF3J1|EIF4B|EIF4EBP2|EIF4EBP3|EIF2B1|EIF2S3Y|EIF2S3X|EIF2B3|EIF2B2|EIF2B5|EIF4EBP1|EIF2B4|EIF2S2|EIF2S1|EEF1D|EIF1|EIF3E|EEF1G|EEF1A2|EIF4E|EIF4A1	Translation Factors	49	ENR	TRANSLATION FACTORS%WIKIPATHWAYS_20191210%WP307%MUS MUSCULUS	1.8968	0	TRANSLATION FACTORS%WIKIPATHWAYS_20191210%WP307%MUS MUSCULUS	FALSE	TRANSLATION FACTORS%WIKIPATHWAYS_20191210%WP307%MUS MUSCULUS
1	0.5817	0.0059	0.55	MSH2|HK2|HK1|LEP|SLC25A22|SLC25A18|LEPR|PPP1CA|SLC1A3|HMGCLL1|GYS1|PYGB|AGL|PYGL|NDUFS2|PYGM|NDUFAF1|LDHA|NFATC3|A|PPP1R3A|AASS|AK9|TREX1|UQCC3|ALDOART1|ALDOART2|COX4I2|GM12117|LACE1|ENO4|GM15294|GBAS|ACOX1|CYB5R4|SDHAF2|PANK2|ACO1|SLC25A25|GALK1|COX7C|GPI1|UGP2|SLC27A5|CYP1A2|GALT|GM11214|ADH7|GM3839|HOXB3OS|ADH1|MTFR1L|GM10358|MTFR2|MTFR1|LYRM7|LYRM5|PPARGC1A|OXCT2B|MT-CO1|PGK2|UCN|GAPDH|MDH1|M…	generation of precursor metabolites and energy	233	ENR	GENERATION OF PRECURSOR METABOLITES AND ENERGY%GOBP%GO:0006091	1.898	0	GENERATION OF PRECURSOR METABOLITES AND ENERGY%GOBP%GO:0006091	FALSE	GENERATION OF PRECURSOR METABOLITES AND ENERGY%GOBP%GO:0006091
1	0.5848	0.006	0.561	DPYSL5|DPYS|DPYD|CRMP1|HK2|DNASE2B|EXOG|DIS3L2|HK1|TET2|PRODH|HMOX1|TET1|EXOSC8|TET3|DAO|MUS81|SIDT2|AHCY|HNMT|BLVRA|PDE2A|CTIF|HELZ2|SLC6A3|PAN2|DXO|HMOX2|FGF23|RNASEH2C|NT5M|NUDT4|WIBG|DCTPP1|LDHA|RNASEH2A|CUBN|GSTZ1|SAMD4|UGT1A7C|SPP1|GSTA3|PNPT1|ADAL|MLH1|YTHDF2|PATL2|SMG6|PYCRL|TREX1|ALDOART1|ALDOART2|GM5519|AEN|GM12117|DICER1|ACOT7|DIO2|ENO4|GM15294|GALK1|GPI1|NUDT18|CYP46A1|CYP1A1|DBH|CYP1…	organic cyclic compound catabolic process	343	ENR	ORGANIC CYCLIC COMPOUND CATABOLIC PROCESS%GOBP%GO:1901361	1.8961	0	ORGANIC CYCLIC COMPOUND CATABOLIC PROCESS%GOBP%GO:1901361	FALSE	ORGANIC CYCLIC COMPOUND CATABOLIC PROCESS%GOBP%GO:1901361
1	0.6812	0.0061	0.571	SFN|PRKCE|YWHAB|NR4A1|EP300|RCAN1|NFATC2|PRKCG|PIM1|PRKCB|PRKCD|MAPK14|FKBP8|NFATC3|PRKCA|BCL2|MAPK8|FKBP1A|KPNB1|MAPK3|BCL2L1|MAPK9|CAMK4|RCAN2|AKAP5|PRKACA|CHP1|CREBBP|BAD|NUP214|CSNK1A1|CASP3|MAP3K8|GSK3B|MEF2D|CABIN1|BAX|NFATC1|PPP3CA|PPP3CB|XPO1|PRKCQ|PRKCH|YWHAH|MAP3K1|YWHAE|PPP3R1|PRKCZ|RAN|YWHAG|YWHAZ	PID_NFAT_3PATHWAY	51	ENR	PID_NFAT_3PATHWAY%MSIGDB_C2%PID_NFAT_3PATHWAY	1.8951	0	PID_NFAT_3PATHWAY%MSIGDB_C2%PID_NFAT_3PATHWAY	FALSE	PID_NFAT_3PATHWAY%MSIGDB_C2%PID_NFAT_3PATHWAY
1	0.7896	0.0062	0.574	KLF2|AGXT2|MAPK9|DDAH1|AGT|SOD2|PTX3|HRH1|ESR1|TLR4|MTOR|KLRK1|IFNG|DDAH2|TLR2|AKT1|SMAD3|CRP|PTK2B|AIF1|TLR6|TLR5|PKD2|MMP8|ASS1|ICAM1|TNF|ITGB2|INSR|SMPD3|H2-M3|KLF4|TRPV1|IL1B|IL6|APP|CD36|PTGS2|TMEM106A|AKT2|TICAM1|HSP90AA1|OPRM1|CLU|JAK2|ULBP1|DNM2	positive regulation of nitric oxide metabolic process	47	ENR	POSITIVE REGULATION OF NITRIC OXIDE METABOLIC PROCESS%GOBP%GO:1904407	1.8943	0	POSITIVE REGULATION OF NITRIC OXIDE METABOLIC PROCESS%GOBP%GO:1904407	FALSE	POSITIVE REGULATION OF NITRIC OXIDE METABOLIC PROCESS%GOBP%GO:1904407
1	0.7401	0.0063	0.584	B3GALNT1|PRKAG3|LEP|PCX|ST6GALNAC1|HAS2|NHLRC1|PGM2|B3GALT2|PGP|B3GALT1|GCK|AKT1|GYS1|NDST1|NDST2|PCK2|HS2ST1|SORD|GYG|CSGALNACT1|ST6GALNAC6|HAS1|CHST15|B3GNT7|ATF3|B3GNT4|PGAM2|B3GALT5|B3GNT2|CAR5A|GULO|EPM2A|GNPDA1|PPP1R3C|AKR1B3|NR1D1|G6PC2|CRY1|ISYNA1|PER2|ST8SIA6|RBP4|B4GALT5|GPI1|MPDU1|GOT1|AKR1A1|B3GAT2|ST3GAL2|RGN|GBE1|G6PC|GSTO1|G6PDX|PTGES3|GPD2|NDST4|ST3GAL4|NDST3|PGD|PGK2|ACADM|ATF4|H…	carbohydrate biosynthetic process	84	ENR	CARBOHYDRATE BIOSYNTHETIC PROCESS%GOBP%GO:0016051	1.8932	0	CARBOHYDRATE BIOSYNTHETIC PROCESS%GOBP%GO:0016051	FALSE	CARBOHYDRATE BIOSYNTHETIC PROCESS%GOBP%GO:0016051
1	0.8233	0.0064	0.593	INS2|SFN|PRKCI|YWHAB|AKT1|GYS1|TRIP10|GSK3B|TBC1D4|INSR|STX4A|GM14226|STXBP4|PPP1CC|LNPEP|RHOQ|YWHAH|A|YWHAE|PPP1R3A|VAMP2|AKT2|SLC2A4|PRKCZ|YWHAG|YWHAZ	Insulin-mediated glucose transport	26	ENR	INSULIN-MEDIATED GLUCOSE TRANSPORT%PATHWAY INTERACTION DATABASE NCI-NATURE CURATED DATA%INSULIN-MEDIATED GLUCOSE TRANSPORT	1.8924	0	INSULIN-MEDIATED GLUCOSE TRANSPORT%PATHWAY INTERACTION DATABASE NCI-NATURE CURATED DATA%INSULIN-MEDIATED GLUCOSE TRANSPORT	FALSE	INSULIN-MEDIATED GLUCOSE TRANSPORT%PATHWAY INTERACTION DATABASE NCI-NATURE CURATED DATA%INSULIN-MEDIATED GLUCOSE TRANSPORT
1	0.6888	0.0064	0.594	PCNT|MAPRE1|CEP250|TUBA1A|PRKAR2B|TUBA4A|CEP72|DYNC1I2|DYNLL1|CEP131|ACTR1A|TUBB5|YWHAQ|CDK5RAP2|CEP57|PCM1|CCP110|DYNC1H1|PPP2R1A|NEK2|AKAP9|FGFR1OP|CEP78|CEP76|CEP70|CEP135|CEP41|NEDD1|HAUS7|HAUS8|DCTN2|DCTN3|SSNA1|OFD1|HSP90AA1|CEP63|ALMS1|CEP152|HAUS3|HAUS4|HAUS5|HAUS6|SFI1|TUBB4B|HAUS1|TUBB4A|HAUS2|CENPJ|PRKACA|TUBG1|PLK1|CSNK1D|CSNK1E|SDCCAG8|NINL|CDK1|CEP164|PAFAH1B1|CKAP5|YWHAE|PLK4|CLASP…	Loss of proteins required for interphase microtubule organizationÃ‚Â from the centrosome	64	ENR	LOSS OF PROTEINS REQUIRED FOR INTERPHASE MICROTUBULE ORGANIZATIONÃ‚Â FROM THE CENTROSOME%REACTOME%R-HSA-380284.1	1.8923	0	LOSS OF PROTEINS REQUIRED FOR INTERPHASE MICROTUBULE ORGANIZATIONÃ‚Â FROM THE CENTROSOME%REACTOME%R-HSA-380284.1	FALSE	LOSS OF PROTEINS REQUIRED FOR INTERPHASE MICROTUBULE ORGANIZATIONÃ‚Â FROM THE CENTROSOME%REACTOME%R-HSA-380284.1
1	0.5953	0.0066	0.611	NUF2|MAPRE1|TUBA1A|PRKAR2B|TUBA4A|CSNK2A2|CENPM|CENPT|CENPQ|CENPP|CENPO|CENPL|TUBB5|CENPK|CASC5|CENPI|PDS5B|PPP2R5B|CENPH|PPP2CA|KIF2B|SMC3|BUB3|MAD2L1|CCP110|KIF18A|CENPF|SMC1A|KIF2C|SMC4|NUP85|PPP2R5D|NEK2|BIRC5|AKAP9|SMC2|NCAPH|BUB1|PPP1CC|TAOK1|CDCA8|INCENP|SPDL1|NCAPD2|PPP2R5C|CENPC1|APITD1|NDC80|AURKB|SGOL1|PPP2R1B|CENPA|PPP2R5E|RPS27|SPC24|PRKACA|ERCC6L|TUBG1|CDC20|PLK1|NSL1|CSNK1D|CSNK1E|…	Mitotic Prometaphase	173	ENR	MITOTIC PROMETAPHASE%REACTOME%R-HSA-68877.5	1.8893	0	MITOTIC PROMETAPHASE%REACTOME%R-HSA-68877.5	FALSE	MITOTIC PROMETAPHASE%REACTOME%R-HSA-68877.5
1	0.7287	0.0066	0.609	ERO1L|UNC45B|UNC45A|DNAJB2|TOR1A|FKBP4|HSPA1L|H2-DMB2|CD74|DNAJB8|H2-DMA|ST13|SGTA|HSPA9|FKBP1B|FKBP1A|HSPA14|DNAJB4|HSPA13|DNAJC7|DNAJB6|HSPA2|FKBP5|BAG1|HSPA8|HSPA1A|DNAJB1|HSPB6|DNAJB12|HSPA5|DNAJB14|CHORDC1|DFFA|HSPA1B|DNAJC18|DNAJB5|PEX19|PDCL3|DNAJB13|PTGES3|H2-DMB1|HSPE1|DNAJC5|HSPB1|PPID|CLU|PDIA4|HSPH1|CCT2	chaperone-mediated protein folding	49	ENR	CHAPERONE-MEDIATED PROTEIN FOLDING%GOBP%GO:0061077	1.8895	0	CHAPERONE-MEDIATED PROTEIN FOLDING%GOBP%GO:0061077	FALSE	CHAPERONE-MEDIATED PROTEIN FOLDING%GOBP%GO:0061077
1	0.8233	0.0067	0.621	INS2|SFN|PRKCI|YWHAB|AKT1|TRIP10|GYS1|GSK3B|TBC1D4|STX4A|INSR|GM14226|PPP1CC|LNPEP|STXBP4|RHOQ|A|YWHAH|YWHAE|PPP1R3A|VAMP2|AKT2|SLC2A4|PRKCZ|YWHAG|YWHAZ	PID_INSULIN_GLUCOSE_PATHWAY	26	ENR	PID_INSULIN_GLUCOSE_PATHWAY%MSIGDB_C2%PID_INSULIN_GLUCOSE_PATHWAY	1.8878	0	PID_INSULIN_GLUCOSE_PATHWAY%MSIGDB_C2%PID_INSULIN_GLUCOSE_PATHWAY	FALSE	PID_INSULIN_GLUCOSE_PATHWAY%MSIGDB_C2%PID_INSULIN_GLUCOSE_PATHWAY
1	0.7028	0.0068	0.625	MTRF1|NAPA|ETF1|TWF1|STMND1|SYNJ1|SH3GL1|KIF24|NCKAP5|STMN2|STMN3|NCKAP5L|MICAL3|KIF2B|MTRF1L|SGK1|SMN1|KIF19A|KIF18A|SH3GL2|KIF2C|GAK|AQP2|ABCE1|NEDD1|DNAJC6|VPS4B|STMN4|NRG1|TWF2|STMN1|VIL1|PEX14|VPS4A|AKAP5|KIF14|HSPA8|NAPB|SH3GL3|GSPT2|ICT1|GSPT1|WDR1|DSTN|MICAL2|CCSAP|MICAL1|KIF18B|CFL1|CFL2	cellular protein complex disassembly	50	ENR	CELLULAR PROTEIN COMPLEX DISASSEMBLY%GOBP%GO:0043624	1.8872	0	CELLULAR PROTEIN COMPLEX DISASSEMBLY%GOBP%GO:0043624	FALSE	CELLULAR PROTEIN COMPLEX DISASSEMBLY%GOBP%GO:0043624
0.9983	0.7081	0.0069	0.63	EIF3J2|EIF1AX|EIF2S3X|RPS25|RPS26|RPS4X|RPS27|EIF2S2|RPS7|EIF3I|EIF2S1|RPS21|RPS14|RPS16|EIF3B|EIF3E|RPS15A|EIF3D|RPS18|RPS5|RPS19|RPS3|RPS9|RPS27L|EIF3M|EIF3A|RPSA|RPS11|EIF3L|EIF3K|EIF3F|EIF3H|EIF3G|EIF3C|RPS10	Formation of the ternary complex, and subsequently, the 43S complex	35	ENR	FORMATION OF THE TERNARY COMPLEX, AND SUBSEQUENTLY, THE 43S COMPLEX%REACTOME DATABASE ID RELEASE 71%72695	1.8853	0.0017	FORMATION OF THE TERNARY COMPLEX, AND SUBSEQUENTLY, THE 43S COMPLEX%REACTOME DATABASE ID RELEASE 71%72695	FALSE	FORMATION OF THE TERNARY COMPLEX, AND SUBSEQUENTLY, THE 43S COMPLEX%REACTOME DATABASE ID RELEASE 71%72695
1	0.5351	0.0071	0.645	NEMF|AANAT|MTIF3|RBM3|B3GALT2|B3GALT1|RPS17|RPL36|GATB|QRSL1|RPL31|MTERF3|ST6GALNAC6|RPL29|B3GALT4|RPLP0|RPL15|CEBPA|RPL10|RPS2|RPL10A|RPL27A|RPL35A|HSPA14|MGST2|MRPL43|EEF2K|MRPL44|GGT1|MRPL1|EIF4A2|PADI6|MRPL2|MRPL47|MRPS21|MRPS25|ACSL1|ELOVL1|MRPS18A|ACSL5|RPL23|MRPL51|MRPL52|ACSL4|MRPL32|MRPL36|SPTLC1|SPTLC2|MRPL39|DEGS2|MRPS14|MRPS16|MRPS17|TRNAU1AP|ICT1|MRPS2|MRPS6|MRPS7|MRPL41|PEMT|MRPL10|…	amide biosynthetic process	359	ENR	AMIDE BIOSYNTHETIC PROCESS%GOBP%GO:0043604	1.8837	0	AMIDE BIOSYNTHETIC PROCESS%GOBP%GO:0043604	FALSE	AMIDE BIOSYNTHETIC PROCESS%GOBP%GO:0043604
1	0.5364	0.0071	0.641	HIST2H2AA1|NUF2|MAPRE1|HIST1H2BP|HIST1H2BM|TUBA1A|PRKAR2B|TUBA4A|CSNK2A2|HIST1H2AG|HIST1H2BB|CENPM|HIST1H2BH|CENPT|CENPQ|HIST1H2AK|CENPP|HIST1H2AH|CENPO|UBE2D1|CENPL|PSME2|PSME1|TUBB5|CENPK|CENPI|PDS5B|PPP2R5B|CENPH|SMC3|MAD2L1|CCP110|PTTG1|SMC1A|CENPF|PSMD9|NEK2|NUP85|AKAP9|PRKCA|SPDL1|LPIN3|APITD1|GOLGA2|FBXO5|PSMB10|PRKACA|SPC24|ERCC6L|TUBG1|CDC20|CSNK1D|PLK1|GORASP1|CSNK1E|STAG2|CENPU|BUB1B|N…	M Phase	314	ENR	M PHASE%REACTOME%R-HSA-68886.3	1.8842	0	M PHASE%REACTOME%R-HSA-68886.3	FALSE	M PHASE%REACTOME%R-HSA-68886.3
1	0.6464	0.0073	0.658	CALR3|UBE2W|PARP6|POMT2|PARP8|TOR1A|HERPUD2|COMP|SDF2L1|CANX|RNF126|RNF5|VIMP|UPF2|ATF3|HSPA9|ATXN3|BAG6|EIF2AK4|PTPN1|CUL3|HSPA14|HSPA13|F12|SYVN1|TBL2|DERL3|CCND1|RNF215|HSPA2|HSPA8|HSPA1A|YOD1|CDK5RAP3|CREB3L1|PMP22|CLGN|DAXX|EIF2A|PPP1R15A|ATF4|RNF185|DERL2|DERL1|PARP16|CLU|HSPH1|HDAC6|ERO1L|TMBIM6|IFNG|PACRG|EP300|EIF2AK3|ANKZF1|HSPA1L|EIF2AK2|HERPUD1|TM7SF3|BHLHA15|ERN1|SERP2|VAPB|BAG3|UGGT…	response to topologically incorrect protein	100	ENR	RESPONSE TO TOPOLOGICALLY INCORRECT PROTEIN%GOBP%GO:0035966	1.8828	0	RESPONSE TO TOPOLOGICALLY INCORRECT PROTEIN%GOBP%GO:0035966	FALSE	RESPONSE TO TOPOLOGICALLY INCORRECT PROTEIN%GOBP%GO:0035966
1	0.7511	0.0076	0.673	TCF7L2|HK2|CPT1A|HK1|LEP|PCX|INPPL1|PIK3CA|GANC|PGM2|GCK|AKT1|PGM1|GDPGP1|SNORD34|SNORD33|GM15800|PFKL|PKM|PFKM|PFKP|SNORD35A|PCK2|SNORD32A|MAPK14|ONECUT1|LDHA|ATF3|PGAM2|CAR5A|DCXR|FBN1|AKT2|SLC2A8|NPY1R|SERP1|KBTBD2|ADIPOQ|GM6484|FABP5|MIR423|INS2|MYC|USF1|PPARA|G6PC2|CRY1|PER2|RBP4|PRKAA1|BAD|PFKFB2|GPI1|WDTC1|LRP5|TNF|PDX1|APOD|CBR2|TFAP2B|G6PC|OMA1|FOXK2|GDF2|GPD2|BRAT1|FOXK1|PGK2|KCNJ11|ATF…	glucose metabolic process	82	ENR	GLUCOSE METABOLIC PROCESS%GOBP%GO:0006006	1.8799	0	GLUCOSE METABOLIC PROCESS%GOBP%GO:0006006	FALSE	GLUCOSE METABOLIC PROCESS%GOBP%GO:0006006
1	0.9076	0.008	0.697	TUBB4A|TUBB2A|TUBA3B|TUBA1A|TUBA1C|TBCD|TUBA4A|TUBAL3|TUBB2B|ARL2|TBCC|TBCB|TBCA|TUBA8|TBCE|TUBB6|TUBB3|TUBB1|TUBA1B|TUBB4B	Post-chaperonin tubulin folding pathway	20	ENR	POST-CHAPERONIN TUBULIN FOLDING PATHWAY%REACTOME DATABASE ID RELEASE 71%389977	1.8766	0	POST-CHAPERONIN TUBULIN FOLDING PATHWAY%REACTOME DATABASE ID RELEASE 71%389977	FALSE	POST-CHAPERONIN TUBULIN FOLDING PATHWAY%REACTOME DATABASE ID RELEASE 71%389977
1	0.8184	0.0081	0.703	DHFR|AGTR2|ATP7A|NUS1|ABL2|IFNG|FDX1|AKT1|ALOX5|EDN2|RFK|FGF23|TERF2|GCH1|CYBA|IL1B|NOD1|COX17|TERT|GNAI2|GNAI3|PARK7|ABL1|PPM1J|PDP2|FTMT|VDR|CCS|SNCA|ESR1|FXN|SCARB1|LGALS9|PTK2B|APOPT1|TNF|POR|CYP27B1|RGN|APOE|RIPK3|GDNF|S100A1|CHCHD10|KRAS|PDP1|FCER2A|CDH3|NOD2|NPR3|PPM1M|EDN1|HTR2B|PPM1H	positive regulation of oxidoreductase activity	54	ENR	POSITIVE REGULATION OF OXIDOREDUCTASE ACTIVITY%GOBP%GO:0051353	1.8759	0	POSITIVE REGULATION OF OXIDOREDUCTASE ACTIVITY%GOBP%GO:0051353	FALSE	POSITIVE REGULATION OF OXIDOREDUCTASE ACTIVITY%GOBP%GO:0051353
1	0.5419	0.0084	0.716	HIF1A|STAT5B|TRP53|RORA|MAP2K1|HMOX1|RPS6KA2|CDKN1A|LIF|TEC|MAP2K3|BCL6|MAP2K6|SOCS1|SOCS5|CCL3|CCL5|CRKL|CXCL1|CXCL10|MMP2|HGF|ICAM1|GAB2|VAV1|HCK|CAR1|IL15|PSMD9|IL18|RPS6KA1|IL1A|IL1B|IL2|IL6|IL7R|MIF|PTPN4|COL1A2|PTPN6|CBL|CCL4|CSF2RB2|CSF2|SAA3|LYN|TNFRSF1A|YES1|IL22RA2|IL22RA1|STAT5A|MAP2K4|MAPK10|PRKACA|CAPZA1|IL12RB2|MAOA|PPP2CB|FN1|PIK3R1|FGF2|PIK3R2|NOD2|PIK3R3|PTPN7|STXBP2|INPP5D|UBE2V…	Signaling by Interleukins	420	ENR	SIGNALING BY INTERLEUKINS%REACTOME%R-HSA-449147.11	1.8739	0	SIGNALING BY INTERLEUKINS%REACTOME%R-HSA-449147.11	FALSE	SIGNALING BY INTERLEUKINS%REACTOME%R-HSA-449147.11
1	0.7346	0.0084	0.72	TRP53|FLNB|EVL|KIF5B|PDE12|STX11|NOS2|VAMP4|RAB43|CCL2|CCL24|GBP2|CCL3|CAPG|CCL5|MRC1|IRF1|ACTR2|IRF8|CCL17|MIR511|CX3CL1|WAS|CD47|CCL11|CCL12|IL12RB1|CCL4|KIF16B|IRG1|ACTG1|CCL25|RAB20|CCL22|RAB7B|STXBP3|VAMP3|SLC26A6|ACTR3|RAB12|IRGM1|RAB11FIP5|STX8|EPRS|VPS26B|GAPDH|CDC42EP2|H2-Q7|CDC42EP4|STXBP2|GBP6|CCL20|GBP8|VAMP8|IFNG|GBP2B|TLR2|TDGF1|GBP10|GBP11|MYO18A|CDC42|CCL26|STX4A|CCL21B|CCL21A|GBP…	cellular response to interferon-gamma	98	ENR	CELLULAR RESPONSE TO INTERFERON-GAMMA%GOBP%GO:0071346	1.8733	0	CELLULAR RESPONSE TO INTERFERON-GAMMA%GOBP%GO:0071346	FALSE	CELLULAR RESPONSE TO INTERFERON-GAMMA%GOBP%GO:0071346
0.9983	0.7315	0.0084	0.714	NCK1|CYFIP1|RAC1|BRK1|ACTB|NCKAP1|ACTR3|PTK2|NCKIPSD|NCKAP1L|WIPF3|WIPF2|ARPC3|ARPC2|ACTR2|ARPC5|ARPC4|BAIAP2|CYFIP2|ARPC1B|WIPF1|ARPC1A|ABI1|BTK|WASF3|ABI2|WAS|WASF1|WASF2|MAPK1|ABL1|WASL|ACTG1|MAPK3	RHO GTPases Activate WASPs and WAVEs	34	ENR	RHO GTPASES ACTIVATE WASPS AND WAVES%REACTOME DATABASE ID RELEASE 71%5663213	1.8743	0.0017	RHO GTPASES ACTIVATE WASPS AND WAVES%REACTOME DATABASE ID RELEASE 71%5663213	FALSE	RHO GTPASES ACTIVATE WASPS AND WAVES%REACTOME DATABASE ID RELEASE 71%5663213
0.9967	0.7	0.0084	0.72	ATP6V1B1|HMOX1|UBC|STEAP3|FTH1|ATP6AP1|HMOX2|SLC40A1|TCIRG1|FTL1|CAND1|ATP6V0B|ATP6V0A4|ATP6V0A1|ATP6V0A2|HFE|ATP6V0E2|GLRX3|ATP6V1G3|CYBRD1|ATP6V1C2|FTMT|ATP6V1E2|TFR2|ATP6V1A|SLC22A17|ATP6V1B2|STEAP2|ATP6V0D2|HEPH|ATP6V0E|ATP6V1G2|ATP6V0D1|TFRC|ACO1|ATP6V1E1|CUL1|NEDD8|SLC11A2|SKP1A|LCN2|TRF|ATP6V1G1|MCOLN1|CP|ATP6V1F|SLC46A1|ATP6V1D|FBXL5|ATP6V1H|IREB2|ABCG2|ATP6V1C1	Iron uptake and transport	53	ENR	IRON UPTAKE AND TRANSPORT%REACTOME DATABASE ID RELEASE 71%917937	1.8733	0.0033	IRON UPTAKE AND TRANSPORT%REACTOME DATABASE ID RELEASE 71%917937	FALSE	IRON UPTAKE AND TRANSPORT%REACTOME DATABASE ID RELEASE 71%917937
1	0.6888	0.0085	0.733	PCNT|MAPRE1|CEP250|TUBA1A|PRKAR2B|TUBA4A|CEP72|DYNC1I2|DYNLL1|CEP131|ACTR1A|TUBB5|YWHAQ|CDK5RAP2|CEP57|PCM1|CCP110|DYNC1H1|PPP2R1A|NEK2|AKAP9|FGFR1OP|HMMR|CEP78|CEP76|CEP70|CEP135|CEP41|NEDD1|HAUS7|HAUS8|DCTN2|DCTN3|SSNA1|OFD1|HSP90AA1|CEP63|ALMS1|CEP152|AURKA|HAUS3|HAUS4|HAUS5|HAUS6|SFI1|TUBB4B|HAUS1|TUBB4A|HAUS2|CENPJ|PRKACA|TUBG1|PLK1|CSNK1D|CSNK1E|SDCCAG8|NINL|CDK1|CEP164|TPX2|PAFAH1B1|CKAP5|…	AURKA Activation by TPX2	67	ENR	AURKA ACTIVATION BY TPX2%REACTOME DATABASE ID RELEASE 71%8854518	1.872	0	AURKA ACTIVATION BY TPX2%REACTOME DATABASE ID RELEASE 71%8854518	FALSE	AURKA ACTIVATION BY TPX2%REACTOME DATABASE ID RELEASE 71%8854518
1	0.6615	0.0086	0.738	CDKN2A|PSMB3|SMURF1|PSMB2|PSMC4|UBC|PSMD4|PSMA7|SMURF2|PSMC6|PSME2|EP300|PSME3|PSME1|PSMD8|PSMD9|RUNX3|TGFB1|PSMA3|PSMD5|PSMF1|SHFM1|PSMC5|PSMB5|PSMD10|PSMB10|PSMC2|PSMC1|PSMC3|PSMD7|PSMD6|PSMD3|PSMD2|MDM2|PSMD1|SRC|PSMB9|PSMB4|CBFB|PSMA4|PSMB7|PSMA6|PSMB6|PSMA2|PSMB1|PSMA1|PSMB8|PSMA5|PSMD14|PSMD11|PSMD12|PSMD13	Regulation of RUNX3 expression and activity	52	ENR	REGULATION OF RUNX3 EXPRESSION AND ACTIVITY%REACTOME DATABASE ID RELEASE 71%8941858	1.8717	0	REGULATION OF RUNX3 EXPRESSION AND ACTIVITY%REACTOME DATABASE ID RELEASE 71%8941858	FALSE	REGULATION OF RUNX3 EXPRESSION AND ACTIVITY%REACTOME DATABASE ID RELEASE 71%8941858
1	0.7528	0.0087	0.741	TCF7L2|CCR7|PAWR|CST3|BACE2|MT3|ABCA2|SOAT1|PTX3|FKTN|ARFGEF1|ACOT8|AGO2|ITM2A|NCSTN|GOLGA2|POMT1|TMEM59|SLC51B|POMT2|MGEA5|RAMP1|CHP1|PXYLP1|RAB1|EP300|ABCA7|APCS|CTNNB1|NECAB3|NECAB2|NECAB1|RAB1B|GATA1|AATF|INSR|IL15|PLCB1|CCL19|ACER2|IGF1|HBEGF|BCL2|MUSTN1|MGAT4D|JAK3|ITM2C|ITM2B	regulation of glycoprotein metabolic process	48	ENR	REGULATION OF GLYCOPROTEIN METABOLIC PROCESS%GOBP%GO:1903018	1.8709	0	REGULATION OF GLYCOPROTEIN METABOLIC PROCESS%GOBP%GO:1903018	FALSE	REGULATION OF GLYCOPROTEIN METABOLIC PROCESS%GOBP%GO:1903018
1	0.6216	0.0089	0.751	CALR3|SH3GLB1|DNAJA3|P4HB|PRDX4|DNAJB2|TOR1A|FKBP4|PDILT|H2-DMB2|CD74|ERP27|FKBP6|CANX|NUDCD3|H2-DMA|DNLZ|DNAJC25|PPIB|AU015836|ST13|SGTA|HSPA9|CHCHD4|HSPA14|TRAP1|HSPA13|DNAJC7|DNAJA2|DNAJB6|NPPC|HSPA2|ENTPD5|FKBP5|HSPA8|HSPA1A|DNAJB1|PDIA2|HSPB6|MESDC2|CLGN|CHORDC1|SEP15|PFDN6|NUDCD2|HSP90AB1|PEX19|FKBP9|B2M|TBCC|TBCA|TBCE|PDCL|PFDN2|PPID|CLU|PDIA4|HSPH1|NPPA|TBCD|ERO1L|CDC37L1|UNC45B|AIP|UNC45…	protein folding	117	ENR	PROTEIN FOLDING%GOBP%GO:0006457	1.8688	0	PROTEIN FOLDING%GOBP%GO:0006457	FALSE	PROTEIN FOLDING%GOBP%GO:0006457
0.9984	0.7357	0.0091	0.76	DNAJA2|DCTN1|DYNC1LI2|DYNC1LI1|HSPA2|NR3C1|DYNLL2|FKBP5|DCTN6|NR3C2|DYNC1I2|HSPA8|DYNLL1|CAPZA1|HSPA1A|CAPZA2|DNAJB1|ACTR1A|PGR|FKBP4|CAPZA3|HSPA1L|CAPZB|ACTR10|DNAJA1|DYNC1H1|DCTN5|DCTN4|HSP90AB1|STIP1|DCTN2|DCTN3|AR|HSP90AA1|DNAJA4|DYNC1I1	HSP90 chaperone cycle for SHRs	36	ENR	HSP90 CHAPERONE CYCLE FOR SHRS%REACTOME%R-HSA-3371497.2	1.8677	0.0016	HSP90 CHAPERONE CYCLE FOR SHRS%REACTOME%R-HSA-3371497.2	FALSE	HSP90 CHAPERONE CYCLE FOR SHRS%REACTOME%R-HSA-3371497.2
1	0.7393	0.0095	0.779	LTBR|SLC11A1|SNAP23|PRKCE|IFNB1|STX11|VAMP7|SBNO2|NDRG1|BATF2|CCL5|EDN2|FCGR4|ITGAM|ADAM9|AGER|HMGB1|HYAL2|DYSF|SPI1|PRKCD|IFNGR1|C1QA|IL15|IL18|KIT|BTK|SLAMF1|SYK|PYCARD|CX3CL1|VAMP2|TLR1|CSF2|TICAM1|TLR3|TGFB1|LYN|DCSTAMP|CD48|SUCNR1|TREX1|IFNGR2|JUN|C5AR1|CRTC3|BATF3|ADORA3|IL18RAP|KARS|BCL10|DNASE1|TNF|DNASE1L3|TNFSF9|IL4|TRPV1|RBPJ|PI4K2A|TLR8|MRGPRX2|ANXA3|APP|IL33|ADAM10|TRAF6|FPR2|CLU|PIR…	myeloid leukocyte activation	121	ENR	MYELOID LEUKOCYTE ACTIVATION%GOBP%GO:0002274	1.8652	0	MYELOID LEUKOCYTE ACTIVATION%GOBP%GO:0002274	FALSE	MYELOID LEUKOCYTE ACTIVATION%GOBP%GO:0002274
1	0.6786	0.0095	0.778	CDKN2A|PPA2|ARL6IP5|ALOX12|MTCH2|LRRK2|SLC25A33|PRKCE|SOD2|ATPIF1|MGEA5|PMAIP1|BNIP3|MLLT11|AKT1|PINK1|MYOC|SPG20|TUSC2|PIP5KL1|CLIC1|BNIP3L|BCO2|PRELID1|DCN|PRDX3|GNB2L1|BCL2|HSH2D|AKT2|TCL1|PARP1|PARK7|ABCD1|VCP|NDUFC2|SOD1|BCL2L1|MYC|PYCR1|NDUFS1|NGFR|TSPO|WISP3|NDUFS4|PPP2R3C|MAPT|BOK|KDR|MUL1|PANK2|RNF122|CTNS|BID|BAD|CCK|ADORA2A|GCLC|GCLM|BAK1|P2RX7|GOT1|GSK3B|CASP1|BAX|STOML2|PARK2|TRPV1|S…	regulation of mitochondrial membrane potential	79	ENR	REGULATION OF MITOCHONDRIAL MEMBRANE POTENTIAL%GOBP%GO:0051881	1.8653	0	REGULATION OF MITOCHONDRIAL MEMBRANE POTENTIAL%GOBP%GO:0051881	FALSE	REGULATION OF MITOCHONDRIAL MEMBRANE POTENTIAL%GOBP%GO:0051881
0.9984	0.6461	0.0095	0.777	MKRN1|PSMB3|PSMB2|PSMC4|UBC|CSNK2A2|TNKS2|PSMD4|PSMA7|PSMC6|PSME2|AKT1|PTEN|PSME3|PSME1|NEDD4|XIAP|PSMD8|PSMD9|RNF146|AKT2|TRIM27|OTUD3|USP13|WWP2|CSNK2B|PSMA3|PSMD5|PSMF1|SHFM1|PSMC5|PSME4|PSMB5|PSMD10|PSMB11|PSMB10|TNKS|PSMC2|PSMC1|PSMC3|PSMD7|PSMD6|PSMD3|AKT3|PSMD2|PSMD1|FRK|PSMB9|PSMB4|PSMA4|PSMB7|PSMA6|PSMB6|PSMA2|PSMB1|PSMA1|STUB1|PSMB8|PSMA5|PSMD14|PSMD11|PSMD12|PSMD13	Regulation of PTEN stability and activity	63	ENR	REGULATION OF PTEN STABILITY AND ACTIVITY%REACTOME%R-HSA-8948751.1	1.8658	0.0016	REGULATION OF PTEN STABILITY AND ACTIVITY%REACTOME%R-HSA-8948751.1	FALSE	REGULATION OF PTEN STABILITY AND ACTIVITY%REACTOME%R-HSA-8948751.1
1	0.6855	0.0098	0.789	CALR3|ERO1L|PARP6|TMBIM6|PARP8|IFNG|PACRG|HERPUD2|COMP|EP300|EIF2AK3|HSPA1L|EIF2AK2|HERPUD1|CANX|TM7SF3|BHLHA15|ERN1|SERP2|VAPB|VIMP|UPF2|BAG3|ATF3|HSPA9|EIF2AK4|DNAJC3|PTPN1|UPF3B|HSPA4L|HSPA14|ERN2|HSP90AA1|SERP1|AMFR|HSPA13|TBL2|SYVN1|DERL3|CCND1|CASP12|OPTN|UPF3A|HSPA2|HSPA8|HSPA1A|YOD1|CDK5RAP3|RHBDD1|HSPA5|CREB3L1|PMP22|CLGN|NFE2L2|CALR|DAXX|ERP44|CREB3|HSPA1B|STC2|HSPB8|EIF2A|PPP1R15A|XBP1…	response to unfolded protein	77	ENR	RESPONSE TO UNFOLDED PROTEIN%GOBP%GO:0006986	1.8639	0	RESPONSE TO UNFOLDED PROTEIN%GOBP%GO:0006986	FALSE	RESPONSE TO UNFOLDED PROTEIN%GOBP%GO:0006986
1	0.6094	0.0098	0.792	AMER1|TCF7L2|PSMB3|PSMB2|PSMC4|UBC|LEF1|ZRANB1|PSMD4|PSMA7|PSMC6|PSME2|PSME3|PSME1|CTNNB1|PPP2R5B|PPP2CA|RBX1|AXIN1|PSMD8|PPP2R1A|PSMD9|PPP2R5D|BTRC|TCF7L1|PPP2R5C|PSMA3|PPP2R1B|PPP2R5E|CTBP1|CTBP2|PSMD5|PSMF1|SHFM1|PSMC5|PSME4|PSMB5|PSMD10|PSMB11|PSMB10|PSMC2|TLE4|PSMC1|TLE2|PSMC3|PSMD7|TCF7|PSMD6|CSNK1A1|PSMD3|PSMD2|CUL1|PSMD1|GSK3B|APC|FRAT2|AES|SKP1A|PPP2CB|TLE3|PSMB9|HDAC1|PSMB4|PSMA4|PSMB7|…	Degradation of beta-catenin by the destruction complex	78	ENR	DEGRADATION OF BETA-CATENIN BY THE DESTRUCTION COMPLEX%REACTOME%R-HSA-195253.2	1.8634	0	DEGRADATION OF BETA-CATENIN BY THE DESTRUCTION COMPLEX%REACTOME%R-HSA-195253.2	FALSE	DEGRADATION OF BETA-CATENIN BY THE DESTRUCTION COMPLEX%REACTOME%R-HSA-195253.2
1	0.6467	0.0099	0.797	SFN|RFFL|UBXN1|DNAJA3|LAMTOR5|SERPINB3D|AKT1|DPEP1|SERPINA1B|SERPINB5|CSN2|HGF|TRIAP1|ADRBK1|ANXA8|SH3RF1|BIRC5|RPS6KA1|IL6|VEGFA|ECM1|KNG1|AHSG|MKL1|CDKN2D|TIMP2|PCID2|SERPINE1|AKT2|BCL2A1D|INTS1|FNIP1|PARK7|IL24|SERPINE2|SERPINB9B|SERPINB9C|SERPINB9G|SERPINB9D|TIMP1|SERPINB9E|TIMP3|CST3|TIMP4|STFA2|CAAP1|STFA1|CST7|DNAJB6|SERPINA3F|AGT|WNT9A|SERPINA3C|SERPINA3A|SERPINA3B|SFRP2|SERPINA1E|SERPINA…	negative regulation of peptidase activity	184	ENR	NEGATIVE REGULATION OF PEPTIDASE ACTIVITY%GOBP%GO:0010466	1.8625	0	NEGATIVE REGULATION OF PEPTIDASE ACTIVITY%GOBP%GO:0010466	FALSE	NEGATIVE REGULATION OF PEPTIDASE ACTIVITY%GOBP%GO:0010466
0.9981	0.8942	0.0099	0.798	IMPDH2|GATA3|STAT5B|STAT6|LEF1|FASN|MCM2|KEAP1|NFIL3|CDK4|CORO1A|HSPA5|RUFY4|MRC1|RPL3|SHPK|PML|HSP90AB1|RPLP0|XBP1|MIR511|RPS2|XCL1|ALAD|JAK3|DCSTAMP|TUBA1B|CITED1	response to interleukin-4	28	ENR	RESPONSE TO INTERLEUKIN-4%GOBP%GO:0070670	1.8623	0.0019	RESPONSE TO INTERLEUKIN-4%GOBP%GO:0070670	FALSE	RESPONSE TO INTERLEUKIN-4%GOBP%GO:0070670
1	0.6822	0.01	0.808	PSMB3|PSMB2|PSMC4|UBC|CDKN1A|PSMD4|PSMA7|PSMC6|CCNA1|PSME2|PSME3|PSME1|CDKN1B|PSMD8|PSMD9|CKS1B|CCNE1|PSMA3|CCND1|PSMD5|PSMF1|SHFM1|PSMC5|PSMB5|PSMD10|PSMB10|PSMC2|PSMC1|PSMC3|PSMD7|PSMD6|PSMD3|CDK4|CDK2|PSMD2|PTK6|CUL1|CCNA2|PSMD1|CCNE2|SKP1A|PSMB9|PSMB4|PSMA4|PSMB7|PSMA6|PSMB6|PSMA2|PSMB1|PSMA1|PSMB8|PSMA5|SKP2|PSMD14|PSMD11|PSMD12|PSMD13	SCF(Skp2)-mediated degradation of p27 p21	57	ENR	SCF(SKP2)-MEDIATED DEGRADATION OF P27 P21%REACTOME%R-HSA-187577.3	1.8609	0	SCF(SKP2)-MEDIATED DEGRADATION OF P27 P21%REACTOME%R-HSA-187577.3	FALSE	SCF(SKP2)-MEDIATED DEGRADATION OF P27 P21%REACTOME%R-HSA-187577.3
0.9968	0.6508	0.0101	0.807	PAWR|TRP53|ANXA1|CAPN1|MMP28|ADTRP|STAP1|CCL2|CCL24|SELL|CCL5|CRKL|HC|NCKAP1L|EDN2|CXCL10|SPN|CXCL12|JAM3|JAM2|AGER|F7|DYSF|ICAM1|OXSR1|MPP1|IL1A|IL1B|SELP|BST1|EDNRA|MIF|PYCARD|MMP14|CX3CL1|PGF|EDN3|CCL12|SERPINE1|CCL4|MYD88|KITL|LYN|IL1R1|PADI2|CCR7|CCL28|SELE|RAC1|RABGEF1|WNK1|FIGF|WNT5A|PLCB1|ITGA2B|THBS1|CD81|DOCK8|NOD2|MDK|MMP9|ABR|RARRES2|DDT|CXCR2|CCL21A|RAC2|PLA2G7|CCL27A|CCL19|MIA3|XCL1…	regulation of leukocyte migration	200	ENR	REGULATION OF LEUKOCYTE MIGRATION%GOBP%GO:0002685	1.8611	0.0032	REGULATION OF LEUKOCYTE MIGRATION%GOBP%GO:0002685	FALSE	REGULATION OF LEUKOCYTE MIGRATION%GOBP%GO:0002685
1	0.6276	0.0103	0.817	PSMB3|MNAT1|PSMB2|CDKN1A|MCM4|PSMD4|MCM6|PSMA7|MCM2|PSMC6|PSME2|CDC7|AKT1|POLE3|PSME1|CDKN1B|PPP2CA|CDC45|PSMD8|PSMD9|CKS1B|CDC25A|POLE|AKT2|PSMA3|PPP2R1B|LIN52|LIN54|LIN9|LIN37|CCND1|CABLES1|POLE2|PSMB5|FBXO5|PSMB10|PSMC2|PSMC1|PSMC3|RPA1|RPA2|PSMD7|PSMD6|PSMD3|CDK4|CDK2|PSMD2|PTK6|CUL1|PSMD1|CDK1|TK1|SKP1A|PPP2CB|PSMB9|GMNN|MCM8|HDAC1|MCM10|TFDP2|TFDP1|MCM7|PSMB8|SKP2|PSMD12|RBL2|PSMD13|DHFR|RB…	G1 S Transition	125	ENR	G1 S TRANSITION%REACTOME DATABASE ID RELEASE 71%69206	1.8586	0	G1 S TRANSITION%REACTOME DATABASE ID RELEASE 71%69206	FALSE	G1 S TRANSITION%REACTOME DATABASE ID RELEASE 71%69206
1	0.6691	0.0103	0.816	PSMB3|PSMB2|CCND1|PSMC4|PSMD5|UBC|PSMF1|SHFM1|PSMC5|PSME4|PSMB5|PSMD10|PSMB11|PSMB10|PSMD4|PSMC2|PSMA7|PSMC1|PSMC3|PSMC6|PSME2|PSME3|PSME1|PSMD7|PSMD6|PSMD3|CDK4|PSMD2|PSMD1|GSK3B|PSMD8|PSMD9|PSMB9|PSMB4|PSMB7|PSMA4|PSMB6|PSMA6|PSMB1|PSMA2|PSMA1|PSMB8|PSMA5|PSMD14|PSMD11|PSMA3|PSMD12|PSMD13	Ubiquitin-dependent degradation of Cyclin D	48	ENR	UBIQUITIN-DEPENDENT DEGRADATION OF CYCLIN D%REACTOME DATABASE ID RELEASE 71%75815	1.8588	0	UBIQUITIN-DEPENDENT DEGRADATION OF CYCLIN D%REACTOME DATABASE ID RELEASE 71%75815	FALSE	UBIQUITIN-DEPENDENT DEGRADATION OF CYCLIN D%REACTOME DATABASE ID RELEASE 71%75815
1	0.5992	0.0103	0.814	IGFBP1|CITED2|RORA|ANXA2|HK2|HK1|HMOX1|ADM|CDKN1A|NDRG1|GYS1|EDN2|BNIP3L|PYGM|IGFBP3|LDHA|LDHC|PRKCA|IL6|MIF|PGF|SERPINE1|INHA|BGN|CDKN1C|VHL|SDC4|GALK1|SDC3|GPI1|UGP2|GPC3|SIAH2|ADORA2B|PDK3|IER3|HEXA|PPARGC1A|PPP1R15A|RRAGD|CTGF|SLC6A6|MAP3K1|STC1|KDELR3|GCNT2|FBP1|PCK1|EXT1|ENO1B|PAM|ENO1|GAPDHS|ENO3|ENO2|S100A4|PGK1|CHST2|MT2|VLDLR|ZFP292|PPFIA4|P4HA1|P4HA2|PDGFB|SLC37A4|COL5A1|ANKZF1|B3GALT6…	HALLMARK_HYPOXIA	198	ENR	HALLMARK_HYPOXIA%MSIGDB_C2%HALLMARK_HYPOXIA	1.8593	0	HALLMARK_HYPOXIA%MSIGDB_C2%HALLMARK_HYPOXIA	FALSE	HALLMARK_HYPOXIA%MSIGDB_C2%HALLMARK_HYPOXIA
1	0.6062	0.0103	0.813	TRP53|DCTN1|GRIK5|GRIN2D|GRIK2|GRIN2C|GRIK1|CAPN1|GRIK4|GRIK3|ACTA2|AKT1|ARPC5L|TUBB5|ACTR2|CYC1|TRP73|ACTA1|RHOG|RHOQ|AKT2|SP1|ACTG1|MAP2K4|ARF5|JUN|ACTBL2|RAC1|ACTB|CREBBP|ARF6|APAF1|CAPN2|TBP|HIP1|CAPNS1|CAPNS2|CYFIP2|TAF4A|CAPN9|MAP2K7|GAPDHS|FOS|ARL1|DYNC1I1|WASL|AP2A2|HIP1R|DNAIC2|DYNC1LI2|DYNC1LI1|CAPN7|DYNLL2|CAPN6|AP2A1|IFT57|DNAL4|RHOJ|DYNC1I2|SYNJ1|HAP1|DYNLL1|BDNF|DYNC2H1|ARL4C|PACSIN…	Huntington disease	108	ENR	HUNTINGTON DISEASE%PANTHER PATHWAY%P00029	1.8597	0	HUNTINGTON DISEASE%PANTHER PATHWAY%P00029	FALSE	HUNTINGTON DISEASE%PANTHER PATHWAY%P00029
1	0.6482	0.0104	0.816	CDKN2A|SOD3|ANXA1|SESN1|OSER1|HMOX1|PRKCE|SOD2|ATP7A|HOXA1|CAPN1|PDGFRB|NOS3|MIR296|STK25|MPO|TRP53INP1|RPS3|PRKCD|PRDX6|PRDX2|NQO1|PCGF2|APEX1|AKR1B8|IL6|KCNMB1|TRPC6|GSTM7|SLC31A1|GSTM5|GSTM2|ABL1|PARK7|IMPACT|PLEKHA1|AKR1B3|DDX11|STAT6|SIGMAR1|CCS|FANCC|ACTB|FXN|SETX|TIMELESS|PAX2|TOP2B|AKR1A1|TNF|DAXX|ITPR2|SELT|RIPK3|B2M|OPRD1|HDAC2|MIR9-3|MIR9-2|FABP1|MIR145A|AXL|APOA4|MAPK13|HDAC6|CYP1B1|A…	cellular response to toxic substance	135	ENR	CELLULAR RESPONSE TO TOXIC SUBSTANCE%GOBP%GO:0097237	1.8588	0	CELLULAR RESPONSE TO TOXIC SUBSTANCE%GOBP%GO:0097237	FALSE	CELLULAR RESPONSE TO TOXIC SUBSTANCE%GOBP%GO:0097237
1	0.8382	0.0106	0.828	AGXT2|AGXT|ALDH1A2|HYI|CYP1B1|ALDH1A3|GLO1|HAGH|GRHPR|PDXK|PNPO|CACNA1H|TKFC|ALDH3B3|ALDH3B2|CYP11B1|SHPK|RDH11|ALDH3B1|ALDH3A1|BCO2|BCO1|ADH5|RDH10|RDH13|ADH4|AKR1C18|KDM3A|PARK7|DHRS4|RBP4|RPE65|GPI1|ALDH3A2|AKR1A1|ADH1|CYP11B2|HOGA1|ALDH8A1|RPIA|H6PD|RPE|TALDO1|G6PDX|PGLS|TKT|PGD|ALDH9A1|SDR16C5|TPI1|ALDOB|ALDOA|KHK	cellular aldehyde metabolic process	53	ENR	CELLULAR ALDEHYDE METABOLIC PROCESS%GOBP%GO:0006081	1.8571	0	CELLULAR ALDEHYDE METABOLIC PROCESS%GOBP%GO:0006081	FALSE	CELLULAR ALDEHYDE METABOLIC PROCESS%GOBP%GO:0006081
0.9985	0.6613	0.0108	0.834	PSMB3|PSMB2|PSMC4|UBC|TNKS2|PSMD4|PSMA7|SMURF2|PSMC6|PSME2|PSME3|PSME1|AXIN1|PSMD8|AXIN2|PSMD9|RNF146|PSMA3|PSMD5|PSMF1|SHFM1|PSMC5|PSME4|PSMB5|PSMD10|PSMB11|PSMB10|TNKS|PSMC2|PSMC1|PSMC3|PSMD7|PSMD6|PSMD3|PSMD2|PSMD1|PSMB9|PSMB4|PSMA4|PSMB7|PSMA6|PSMB6|PSMA2|PSMB1|PSMA1|PSMB8|PSMA5|PSMD14|PSMD11|PSMD12|PSMD13	Degradation of AXIN	51	ENR	DEGRADATION OF AXIN%REACTOME%R-HSA-4641257.2	1.8556	0.0015	DEGRADATION OF AXIN%REACTOME%R-HSA-4641257.2	FALSE	DEGRADATION OF AXIN%REACTOME%R-HSA-4641257.2
1	0.6531	0.0111	0.842	CDKN2A|ARL6IP5|HTRA2|DNAJA3|PIDD1|BBC3|NLRP1B|CASP16|PMAIP1|BCL2L11|PPP2CA|RPS3|RNF7|SYK|PYCARD|CASP14|GNB2L1|WDR35|NLRC4|ACVR1C|PRR7|IL24|SOX7|CRADD|TFAP4|NLRP3|PPARG|SMAD3|CCK|TNFSF10|APAF1|BAK1|BCL10|PPM1F|ARRB1|TNF|HIP1|NDUFA13|RHOA|RPS27L|P2RX1|CTGF|APP|MEN1|NKX3-1|NLRP1A|WNT3A|MALT1|S100A9|S100A8|ALOX12|MTCH2|HIP1R|IFT57|PDCD2|DAP|EIF2AK3|RET|MAP3K5|DDX3X|CASP8AP2|CTSD|FIS1|PML|FASL|ACER2|N…	positive regulation of cysteine-type endopeptidase activity involved in apoptotic process	124	ENR	POSITIVE REGULATION OF CYSTEINE-TYPE ENDOPEPTIDASE ACTIVITY INVOLVED IN APOPTOTIC PROCESS%GOBP%GO:0043280	1.8538	0	POSITIVE REGULATION OF CYSTEINE-TYPE ENDOPEPTIDASE ACTIVITY INVOLVED IN APOPTOTIC PROCESS%GOBP%GO:0043280	FALSE	POSITIVE REGULATION OF CYSTEINE-TYPE ENDOPEPTIDASE ACTIVITY INVOLVED IN APOPTOTIC PROCESS%GOBP%GO:0043280
1	0.7592	0.0111	0.842	MAPK13|CYCS|LRRK2|HTRA2|SNCA|SNCAIP|SLC6A3|UCHL1|CASP7|UBE2L3|APAF1|PINK1|CASP9|DDC|CASP3|CASP6|CCNE2|MAPK12|UBE2J2|CASP2|SYT11|EPRS|GPR37|UBA7|UBE2G2|UBE2G1|MAPK14|UBE2L6|MAPK11|PARK2|SEPT5|UBB|ATXN2|CCNE1|TH|UBA1|PARK7|UBE2J1	Parkinsons Disease Pathway	38	ENR	PARKINSONS DISEASE PATHWAY%WIKIPATHWAYS_20191210%WP3638%MUS MUSCULUS	1.8539	0	PARKINSONS DISEASE PATHWAY%WIKIPATHWAYS_20191210%WP3638%MUS MUSCULUS	FALSE	PARKINSONS DISEASE PATHWAY%WIKIPATHWAYS_20191210%WP3638%MUS MUSCULUS
0.9947	0.7896	0.0111	0.843	KLF2|AGXT2|MAPK9|DDAH1|AGT|SOD2|PTX3|HRH1|ESR1|TLR4|MTOR|KLRK1|IFNG|DDAH2|TLR2|AKT1|SMAD3|CRP|PTK2B|AIF1|TLR6|TLR5|PKD2|MMP8|ASS1|ICAM1|TNF|ITGB2|INSR|SMPD3|H2-M3|KLF4|TRPV1|IL1B|IL6|APP|CD36|PTGS2|AKT2|TICAM1|HSP90AA1|OPRM1|CLU|JAK2|ULBP1|DNM2	positive regulation of nitric oxide biosynthetic process	46	ENR	POSITIVE REGULATION OF NITRIC OXIDE BIOSYNTHETIC PROCESS%GOBP%GO:0045429	1.8537	0.0053	POSITIVE REGULATION OF NITRIC OXIDE BIOSYNTHETIC PROCESS%GOBP%GO:0045429	FALSE	POSITIVE REGULATION OF NITRIC OXIDE BIOSYNTHETIC PROCESS%GOBP%GO:0045429
1	0.6663	0.0112	0.851	PSMB3|PSMB2|PSMD5|PSMC4|UBC|PSMF1|SHFM1|PSMC5|PSME4|PSMB5|PSMD10|PSMB11|PSMB10|PSMD4|PSMC2|PSMA7|PSMC1|PSMC3|PAK2|PSMC6|PSME2|PSME3|PSME1|PSMD7|PSMD6|PSMD3|PSMD2|PSMD1|PSMD8|PSMD9|PSMB9|PSMB4|PSMB7|PSMA4|PSMB6|PSMA6|PSMB1|PSMA2|PSMA1|PSMB8|PSMA5|PSMD14|PSMD11|PSMA3|PSMD12|PSMD13	Regulation of activated PAK-2p34 by proteasome mediated degradation	46	ENR	REGULATION OF ACTIVATED PAK-2P34 BY PROTEASOME MEDIATED DEGRADATION%REACTOME DATABASE ID RELEASE 71%211733	1.8528	0	REGULATION OF ACTIVATED PAK-2P34 BY PROTEASOME MEDIATED DEGRADATION%REACTOME DATABASE ID RELEASE 71%211733	FALSE	REGULATION OF ACTIVATED PAK-2P34 BY PROTEASOME MEDIATED DEGRADATION%REACTOME DATABASE ID RELEASE 71%211733
1	0.9156	0.0113	0.856	HBB-BT|PCNT|HBB-BS|HDAC6|PLIN3|LAMP2|UBC|HSP90AB1|IFT88|HSPA8|ARL13B|PLIN2|CETN1|PARK7|HSP90AA1|GFAP|RNASE1|CFTR	Chaperone Mediated Autophagy	18	ENR	CHAPERONE MEDIATED AUTOPHAGY%REACTOME DATABASE ID RELEASE 71%9613829	1.8517	0	CHAPERONE MEDIATED AUTOPHAGY%REACTOME DATABASE ID RELEASE 71%9613829	FALSE	CHAPERONE MEDIATED AUTOPHAGY%REACTOME DATABASE ID RELEASE 71%9613829
1	0.8482	0.0113	0.855	DRD2|PPP1R1B|PRKACB|PPP3CA|PRKAR2B|PRKAR2A|GRM1|DRD1|PLCB1|PPP1CA|CDK5R1|PRKAR1B|CDK5|CSNK1D|PPP2CA|PRKAR1A	BIOCARTA_CK1_PATHWAY	16	ENR	BIOCARTA_CK1_PATHWAY%MSIGDB_C2%BIOCARTA_CK1_PATHWAY	1.8522	0	BIOCARTA_CK1_PATHWAY%MSIGDB_C2%BIOCARTA_CK1_PATHWAY	FALSE	BIOCARTA_CK1_PATHWAY%MSIGDB_C2%BIOCARTA_CK1_PATHWAY
1	0.6524	0.0113	0.856	PSMB3|PSMB2|PSMC4|UBC|MCM5|MCM4|PSMD4|MCM6|PSMA7|MCM2|PSMC6|CCNA1|PSME2|PSME3|PSME1|CDT1|RBX1|ORC5|ORC4|ORC6|ORC3|PSMD8|PSMD9|PSMA3|PSMD5|PSMF1|SHFM1|PSMC5|PSME4|PSMB5|PSMD10|PSMB11|PSMB10|PSMC2|PSMC1|PSMC3|CDC6|PSMD7|PSMD6|PSMD3|CDK2|PSMD2|CUL1|CCNA2|PSMD1|MCM3|ORC2|SKP1A|PSMB9|ORC1|MCM8|PSMB4|PSMA4|PSMB7|PSMA6|PSMB6|PSMA2|PSMB1|PSMA1|MCM7|PSMB8|PSMA5|SKP2|PSMD14|PSMD11|PSMD12|PSMD13	Orc1 removal from chromatin	67	ENR	ORC1 REMOVAL FROM CHROMATIN%REACTOME%R-HSA-68949.3	1.8516	0	ORC1 REMOVAL FROM CHROMATIN%REACTOME%R-HSA-68949.3	FALSE	ORC1 REMOVAL FROM CHROMATIN%REACTOME%R-HSA-68949.3
1	0.7149	0.0115	0.864	CALR3|ERO1L|PARP6|TMBIM6|PARP8|IFNG|PACRG|HERPUD2|EP300|EIF2AK3|HSPA1L|EIF2AK2|HERPUD1|CANX|TM7SF3|BHLHA15|ERN1|SERP2|VAPB|VIMP|BAG3|ATF3|HSPA9|EIF2AK4|DNAJC3|PTPN1|HSPA14|ERN2|SERP1|AMFR|HSPA13|TBL2|DERL3|CCND1|CASP12|OPTN|HSPA2|HSPA8|HSPA1A|YOD1|CDK5RAP3|RHBDD1|HSPA5|CREB3L1|PMP22|CLGN|NFE2L2|CALR|DAXX|CREB3|HSPA1B|STC2|HSPB8|EIF2A|PPP1R15A|XBP1|ATF4|DDIT3|WFS1|HSF1|DERL2|DERL1|STUB1|PARP16|CAL…	cellular response to unfolded protein	65	ENR	CELLULAR RESPONSE TO UNFOLDED PROTEIN%GOBP%GO:0034620	1.8503	0	CELLULAR RESPONSE TO UNFOLDED PROTEIN%GOBP%GO:0034620	FALSE	CELLULAR RESPONSE TO UNFOLDED PROTEIN%GOBP%GO:0034620
1	0.6773	0.0118	0.874	ZFP72|ANXA2|POU2F3|INPP5K|PCX|VAPA|TREM3|MBL1|LEF1|DAG1|SMARCA4|TREM1|IGF2R|IFNG|CTDP1|NAPEPLD|TLR2|EP300|CAV2|ZC3H12A|CCL5|SERPINB9|BCL2L11|CHIA1|TUSC2|CSF1R|CAMP|MBL2|HYAL2|ANXA9|TNIP1|LTF|CCR5|NCF1|PPIB|VAPB|INSR|HPN|SUGT1|SFTPD|AQP1|CD4|TARDBP|EIF2AK4|GTF2B|SNW1|CCL4|PF4|TGFB1|FMR1|ATG7|SP1|BCL2L1|CEACAM1|MYC|JUN|PTX3|TFAP4|TBC1D20|RAB9|HSPA8|PSMC3|BAD|APCS|SMAD3|STOM|RRAGA|RXRA|TAF11|ZFP639|…	modification of morphology or physiology of other organism involved in symbiotic interaction	87	ENR	MODIFICATION OF MORPHOLOGY OR PHYSIOLOGY OF OTHER ORGANISM INVOLVED IN SYMBIOTIC INTERACTION%GOBP%GO:0051817	1.8482	0	MODIFICATION OF MORPHOLOGY OR PHYSIOLOGY OF OTHER ORGANISM INVOLVED IN SYMBIOTIC INTERACTION%GOBP%GO:0051817	FALSE	MODIFICATION OF MORPHOLOGY OR PHYSIOLOGY OF OTHER ORGANISM INVOLVED IN SYMBIOTIC INTERACTION%GOBP%GO:0051817
1	0.8324	0.0118	0.868	SFN|MAPK14|RAF1|MAPKAPK3|MAPK11|ETV1|CDC25B|SRF|YWHAH|YWHAB|YWHAE|TCF3|CREB1|TH|TSC2|LSP1|HSPB1|YWHAG|YWHAZ|MAPKAPK2	PID_P38_MK2_PATHWAY	20	ENR	PID_P38_MK2_PATHWAY%MSIGDB_C2%PID_P38_MK2_PATHWAY	1.8487	0	PID_P38_MK2_PATHWAY%MSIGDB_C2%PID_P38_MK2_PATHWAY	FALSE	PID_P38_MK2_PATHWAY%MSIGDB_C2%PID_P38_MK2_PATHWAY
1	0.533	0.0118	0.87	CDKN2A|PRKRA|TRP53|DDI1|PER3|CHEK2|DDI2|ASPH|MORC3|PIM2|MSX1|BMP2|PRNP|FBXO7|IFI30|EPHA4|QRSL1|PPIB|TOMM7|TAF9|CAML|BAG6|TRIM21|GET4|PYCARD|RPL5|BAG5|BAG2|USP3|UBE2B|GNAQ|RNF128|CCAR2|SYVN1|WDR81|CREBL2|TREX1|DPM2|PINX1|NAA15|TMEM88|GGA3|GPIHBP1|RPL23|COG3|HYPK|PLK1|COG7|USP27X|IFT46|NAA16|SENP2|HIP1|DACT1|TAF9B|GLTSCR2|RNF139|HDAC3|CHFR|TAF1|PEX19|GAPDH|CD81|DERL1|PIK3R1|NLK|MTMR9|ISOC2A|NCLN|DV…	regulation of protein stability	276	ENR	REGULATION OF PROTEIN STABILITY%GOBP%GO:0031647	1.8486	0	REGULATION OF PROTEIN STABILITY%GOBP%GO:0031647	FALSE	REGULATION OF PROTEIN STABILITY%GOBP%GO:0031647
1	0.5424	0.0118	0.876	PSMB3|FLRT3|PRKACB|PSMB2|USP33|EVL|HOXA2|SLIT2|RPS4X|ABL2|ETF1|NELL2|PSMD4|PSMA7|PSMC6|CAP2|PSME2|PSME1|RPL18|RPS19|NCK2|CXCL12|RPL39|RBX1|NCBP1|RPS3|RPS9|PSMD8|SOS2|UPF2|PSMD9|PRKCA|RPL4|GPC1|MSI1|PFN1|RPS11|SLIT1|PAK1|ABL1|SLIT3|PSMA3|RPS10|CAP1|LHX2|NCK1|RPL19|RAC1|RPL32|RPL10L|RPS25|PSMB5|RPS26|TCEB1|RPS27|AKAP5|PSMB10|RPS7|PRKACA|PSMC2|RPLP2|RPL23|PSMC1|VASP|RPL24|PSMC3|RPL26|CUL2|RPS21|RPL2…	Signaling by ROBO receptors	162	ENR	SIGNALING BY ROBO RECEPTORS%REACTOME%R-HSA-376176.4	1.8477	0	SIGNALING BY ROBO RECEPTORS%REACTOME%R-HSA-376176.4	FALSE	SIGNALING BY ROBO RECEPTORS%REACTOME%R-HSA-376176.4
1	0.6018	0.012	0.88	PSMB3|MUC15|PRKACB|PSMB2|MUC13|HRAS|PSMD4|PSMA7|UBE2D1|PSMC6|PSME2|PSME1|NFATC2|CLEC4B2|PRKCD|PSMD8|PSMD9|RAF1|IKBKB|BTRC|IL1B|NFKB2|NFATC3|SYK|PYCARD|AHCYL1|NFKBIA|PAK1|CHUK|LYN|PSMA3|CDC34|PSMB5|RPS6KA5|PSMB10|PRKACA|PSMC2|CREBBP|PSMC1|IKBKG|PSMC3|PSMD7|UBA3|PSMD6|PSMD3|BCL10|PSMD2|CUL1|PSMD1|UBE2M|TAB1|NFATC1|ITPR3|PPP3CA|ITPR2|ITPR1|SKP1A|FBXW11|PPP3CB|CARD11|PSMB9|PLCG2|TAB3|TAB2|MUC20|PSMB8…	C-type lectin receptors (CLRs)	118	ENR	C-TYPE LECTIN RECEPTORS (CLRS)%REACTOME DATABASE ID RELEASE 71%5621481	1.8464	0	C-TYPE LECTIN RECEPTORS (CLRS)%REACTOME DATABASE ID RELEASE 71%5621481	FALSE	C-TYPE LECTIN RECEPTORS (CLRS)%REACTOME DATABASE ID RELEASE 71%5621481
1	0.6869	0.0121	0.883	LDHD|SLC25A13|GRPEL1|TIMM9|TOMM40|TOMM22|TOMM6|CYC1|TOMM7|TOMM70A|HSPA9|TIMM17B|CMC2|COA6|COX17|TIMM22|ACO2|GRPEL2|TIMM21|CHCHD7|CHCHD2|CHCHD4|CHCHD5|HSCB|TIMM10|GFER|BCS1L|TIMM13|COA4|TIMM10B|TIMM44|SLC25A5|TIMM8B|COX19|TIMM8A1|CS|PITRM1|DNAJC19|COQ2|GM21987|MTX1|SLC25A12|CHCHD3|FXN|ATP5B|ATP5A1|VDAC1|TAZ|PMPCB|OTC|IDH3G|PMPCA|MTX2|SAMM50|HSPD1|CHCHD10|NDUFB8|TIMM50|SLC25A4	Mitochondrial protein import	59	ENR	MITOCHONDRIAL PROTEIN IMPORT%REACTOME DATABASE ID RELEASE 71%1268020	1.8455	0	MITOCHONDRIAL PROTEIN IMPORT%REACTOME DATABASE ID RELEASE 71%1268020	FALSE	MITOCHONDRIAL PROTEIN IMPORT%REACTOME DATABASE ID RELEASE 71%1268020
1	0.6396	0.0121	0.883	LTB|LTBR|PSMB3|PSMB2|PSMC4|EDA|UBC|TNFRSF9|PSMD4|PSMA7|PSMC6|PSME2|PSME3|PSME1|TNFSF13B|TNFSF11|TNFSF8|PSMD8|PSMD9|BTRC|FASL|TNFRSF14|NFKB2|TNFSF15|TNFSF14|TNFRSF11A|TRAF3|TNFSF13|TNFRSF17|TNFRSF13C|TNFSF12|TRAF2|CD27|CHUK|EDARADD|TNFSF18|TNFRSF1A|EDA2R|TNFRSF12A|PSMA3|CD70|PSMD5|TNFRSF8|PSMF1|SHFM1|PSMC5|TNFRSF4|PSME4|PSMB5|PSMD10|PSMB11|PSMB10|PSMC2|PSMC1|PSMC3|TNFRSF11B|PSMD7|TNFRSF18|UBA3|PSM…	TNFR2 non-canonical NF-kB pathway	94	ENR	TNFR2 NON-CANONICAL NF-KB PATHWAY%REACTOME%R-HSA-5668541.2	1.8451	0	TNFR2 NON-CANONICAL NF-KB PATHWAY%REACTOME%R-HSA-5668541.2	FALSE	TNFR2 NON-CANONICAL NF-KB PATHWAY%REACTOME%R-HSA-5668541.2
1	0.5234	0.0121	0.883	HIST2H2AA1|CDKN2A|TRP53|HIST1H2BP|HIST1H2BM|GINS1|GINS4|GINS3|CSNK2A2|CDKN1A|HIST1H2AG|HIST1H2BB|CENPM|HIST1H2BH|HIST1H2AK|HIST1H2AH|TUBB5|PDS5B|PPP2R5B|MAD2L1|CCP110|PTTG1|NUP85|PSMD9|AKAP9|POLE|PRKCA|LPIN3|ABL1|LYN|APITD1|CDKN1C|PRKACA|RFC5|RFC3|RFC4|RFC2|CSNK1D|PLK1|RPA1|CSNK1E|RPA2|RAB1B|PPP2CB|ARPP19|DBF4|PSMC4|PSME3|TUBG2|TUBGCP4|MZT1|MZT2|KIF2A|CLIP1|NUP35|NUDC|NUP54|MAX|NUP37|SEC13|NUP188…	Cell Cycle, Mitotic	452	ENR	CELL CYCLE, MITOTIC%REACTOME DATABASE ID RELEASE 71%69278	1.8453	0	CELL CYCLE, MITOTIC%REACTOME DATABASE ID RELEASE 71%69278	FALSE	CELL CYCLE, MITOTIC%REACTOME DATABASE ID RELEASE 71%69278
1	0.5336	0.0122	0.882	HK2|HK1|TET2|TET1|UGT8A|TET3|B3GALT2|B3GALT1|RRM2B|SLC4A10|SDF2L1|CSGALNACT1|ST6GALNAC6|CSGALNACT2|PIGQ|IL1B|MT-ATP6|B3GALT5|B3GALT4|ADAL|SYVN1|TREX1|EXTL3|ACOT7|NPPC|ACSL1|NPR1|ACSL5|ACSL4|COG3|COG7|ST3GAL6|CHST12|GLCE|NDST3|GAPDH|B4GALT7|EXT2|PDHA2|EXT1|B3GNT3|ST6GALNAC5|CHST5|ST6GALNAC3|ST6GALNAC4|ADCY3|CHST4|ADCY4|NPPA|DOLPP1|ADCY1|ADCY2|SLC25A13|ADCY7|ADCY8|ADCY5|ADCY6|ADCY9|NPPB|ST6GALNAC1|…	carbohydrate derivative biosynthetic process	456	ENR	CARBOHYDRATE DERIVATIVE BIOSYNTHETIC PROCESS%GOBP%GO:1901137	1.8456	0	CARBOHYDRATE DERIVATIVE BIOSYNTHETIC PROCESS%GOBP%GO:1901137	FALSE	CARBOHYDRATE DERIVATIVE BIOSYNTHETIC PROCESS%GOBP%GO:1901137
0.9984	0.7513	0.0123	0.89	AP4B1|VAMP8|CTSZ|VAMP7|HSPA8|AP1G1|CLTA|AP1B1|CLTC|CLVS1|ARRB1|CHMP2A|HGS|SH3GL2|AP4E1|BLOC1S1|ARF1|CLTB|DNASE2A|AP4S1|TXNDC5|APP|AP1M2|AP1S3|AP1S2|AP1S1|VAMP2|DNAJC6|GNS|CLVS2|AP1G2|AP4M1|AP1M1|DNM2|M6PR	Lysosome Vesicle Biogenesis	35	ENR	LYSOSOME VESICLE BIOGENESIS%REACTOME%R-HSA-432720.2	1.8437	0.0016	LYSOSOME VESICLE BIOGENESIS%REACTOME%R-HSA-432720.2	FALSE	LYSOSOME VESICLE BIOGENESIS%REACTOME%R-HSA-432720.2
1	0.6102	0.0125	0.894	PSMB3|PSMB2|PSMC4|UBC|PSMD4|PSMA7|UBE2D1|PSMC6|PSME2|PSME3|PSME1|NFATC2|PDPK1|PRKCD|PSMD8|PSMD9|IKBKB|BTRC|IL1B|NFKB2|NFATC3|SYK|PYCARD|AHCYL1|NFKBIA|CHUK|MAP3K7|PSMA3|CDC34|CARD9|PSMD5|PSMF1|SHFM1|PSMC5|PSME4|PSMB5|PSMD10|PSMB11|PSMB10|PSMC2|PSMC1|IKBKG|PSMC3|CASP8|PSMD7|UBA3|PSMD6|PSMD3|BCL10|PSMD2|CUL1|PSMD1|UBE2M|RELB|TAB1|CLEC7A|ITPR3|NFATC1|ITPR2|PPP3CA|ITPR1|SKP1A|FBXW11|PPP3CB|CARD11|RELA…	CLEC7A (Dectin-1) signaling	91	ENR	CLEC7A (DECTIN-1) SIGNALING%REACTOME%R-HSA-5607764.1	1.8423	0	CLEC7A (DECTIN-1) SIGNALING%REACTOME%R-HSA-5607764.1	FALSE	CLEC7A (DECTIN-1) SIGNALING%REACTOME%R-HSA-5607764.1
0.9984	0.6599	0.0126	0.897	PSMB3|PSMB2|PSMC4|UBC|PSMD4|PSMA7|PSMC6|PSME2|PSME3|PSME1|RBX1|PSMD8|PSMD9|AURKA|PSMA3|FBXL7|FBXL18|PSMD5|PSMF1|SHFM1|PSMC5|PSME4|PSMB5|PSMD10|PSMB11|PSMB10|PSMC2|PSMC1|PSMC3|PSMD7|PSMD6|PSMD3|PSMD2|CUL1|PSMD1|SKP1A|PSMB9|PSMB4|PSMA4|PSMB7|PSMA6|PSMB6|PSMA2|PSMB1|PSMA1|PSMB8|PSMA5|PSMD14|PSMD11|PSMD12|PSMD13	FBXL7 down-regulates AURKA during mitotic entry and in early mitosis	51	ENR	FBXL7 DOWN-REGULATES AURKA DURING MITOTIC ENTRY AND IN EARLY MITOSIS%REACTOME DATABASE ID RELEASE 71%8854050	1.8412	0.0016	FBXL7 DOWN-REGULATES AURKA DURING MITOTIC ENTRY AND IN EARLY MITOSIS%REACTOME DATABASE ID RELEASE 71%8854050	FALSE	FBXL7 DOWN-REGULATES AURKA DURING MITOTIC ENTRY AND IN EARLY MITOSIS%REACTOME DATABASE ID RELEASE 71%8854050
1	0.8785	0.0127	0.897	PGAM2|PGAM1|BPGM|PGK2|ME2|FBP1|PCK1|FBP2|MDH1|ALDOB|GPI1|MDH2|ENO1B|ENO1|ALDOA|GAPDHS|ENO3|ENO2|VCAN|PGK1|ME1|ME3	gluconeogenesis I	22	ENR	GLUCONEOGENESIS I%HUMANCYC%GLUCONEO-PWY	1.8414	0	GLUCONEOGENESIS I%HUMANCYC%GLUCONEO-PWY	FALSE	GLUCONEOGENESIS I%HUMANCYC%GLUCONEO-PWY
1	0.6663	0.0128	0.901	PSMB3|PSMB2|CHEK1|CHEK2|PSMC4|PSMD5|UBC|PSMF1|SHFM1|PSMC5|PSME4|PSMB5|PSMD10|PSMB11|PSMB10|PSMD4|PSMC2|PSMA7|PSMC1|PSMC3|PSMC6|PSME2|PSME3|PSME1|PSMD7|PSMD6|PSMD3|PSMD2|PSMD1|PSMD8|PSMD9|CDC25A|PSMB9|PSMB4|PSMB7|PSMA4|PSMB6|PSMA6|PSMB1|PSMA2|PSMA1|PSMB8|PSMA5|PSMD14|PSMD11|PSMA3|PSMD12|PSMD13	p53-Independent DNA Damage Response	48	ENR	P53-INDEPENDENT DNA DAMAGE RESPONSE%REACTOME DATABASE ID RELEASE 71%69610	1.8403	0	P53-INDEPENDENT DNA DAMAGE RESPONSE%REACTOME DATABASE ID RELEASE 71%69610	FALSE	P53-INDEPENDENT DNA DAMAGE RESPONSE%REACTOME DATABASE ID RELEASE 71%69610
1	0.5934	0.0128	0.901	MYL2|LPAR1|IGFBP1|SFN|PRKACB|PRKAR2B|PRKCE|ADM|RYR2|GNGT1|MYLK2|YWHAB|GNB1|NOS3|GRK5|NOS1|PRKCG|RLN1|PRKCB|GNG3|CRHR1|IGFBP2|GNG4|IGFBP3|PRKCD|GNG7|GNG8|CALM3|IGFBP4|PKIB|IGFBP5|GNAS|IGFBP6|PKIG|CNN1|CALD1|ATF3|ACTA1|IL1B|PRKCA|IL6|RGS5|RGS2|GNAQ|ATF5|SP1|ACTG1|RGS6|RGS1|RGS7|OXTR|RYR1|JUN|GNG2|GNB5|ACTB|RAMP2|RAMP1|RGS17|RAMP3|RGS18|RGS14|RGS10|GNG13|ARRB1|SLC8A1|GNG12|PLCB3|GRK4|ITPR3|ITPR2|ITP…	Myometrial Relaxation and Contraction Pathways	151	ENR	MYOMETRIAL RELAXATION AND CONTRACTION PATHWAYS%WIKIPATHWAYS_20191210%WP385%MUS MUSCULUS	1.8403	0	MYOMETRIAL RELAXATION AND CONTRACTION PATHWAYS%WIKIPATHWAYS_20191210%WP385%MUS MUSCULUS	FALSE	MYOMETRIAL RELAXATION AND CONTRACTION PATHWAYS%WIKIPATHWAYS_20191210%WP385%MUS MUSCULUS
1	0.7304	0.0128	0.901	ALOX12|PAX8|MYOCD|HMOX1|ADCYAP1|AMBRA1|NUPR1|ACOT1|NOL3|APOH|ILK|ZC3H12A|PCMT1|TRIP10|GATA4|CFTR|ARRB2|PDPK1|BAG3|ERBB4|NPM1|BCL2|IGF1R|NKX2-5|RAPGEF3|SIRT5|QK|SIRT4|1190002N15RIK|HMGCR|CAV1|SFRP2|RGL2|CFLAR|HSPA8|HSPB6|GHRH|PTK2B|AGTR1A|HAND2|LRP6|GSK3B|NFE2L2|DNMT1|PPP1R10|SIRT1|RBPJ|IGF1|GAPDH|NACA|HEY2|HSF1|PIK3R1|SLC25A4|MDK|JAK2|EDN1|LIFR	negative regulation of muscle cell apoptotic process	58	ENR	NEGATIVE REGULATION OF MUSCLE CELL APOPTOTIC PROCESS%GOBP%GO:0010656	1.8401	0	NEGATIVE REGULATION OF MUSCLE CELL APOPTOTIC PROCESS%GOBP%GO:0010656	FALSE	NEGATIVE REGULATION OF MUSCLE CELL APOPTOTIC PROCESS%GOBP%GO:0010656
1	0.8942	0.013	0.908	IMPDH2|GATA3|STAT6|LEF1|FASN|MCM2|KEAP1|NFIL3|CDK4|CORO1A|HSPA5|RUFY4|MRC1|RPL3|SHPK|PML|HSP90AB1|RPLP0|XBP1|MIR511|RPS2|XCL1|ALAD|JAK3|DCSTAMP|TUBA1B	cellular response to interleukin-4	26	ENR	CELLULAR RESPONSE TO INTERLEUKIN-4%GOBP%GO:0071353	1.8379	0	CELLULAR RESPONSE TO INTERLEUKIN-4%GOBP%GO:0071353	FALSE	CELLULAR RESPONSE TO INTERLEUKIN-4%GOBP%GO:0071353
1	0.6464	0.013	0.907	PSMB3|PSMB2|PSMC4|UBC|PSMD4|PSMA7|PSMC6|PSME2|PSME3|PSME1|CDT1|ORC5|ORC4|ORC6|ORC3|PSMD8|PSMD9|PSMA3|PSMD5|PSMF1|SHFM1|PSMC5|PSME4|PSMB5|PSMD10|PSMB11|PSMB10|PSMC2|PSMC1|PSMC3|CDC6|PSMD7|PSMD6|PSMD3|PSMD2|PSMD1|ORC2|PSMB9|GMNN|ORC1|MCM8|PSMB4|PSMA4|PSMB7|PSMA6|PSMB6|PSMA2|PSMB1|PSMA1|PSMB8|PSMA5|PSMD14|PSMD11|PSMD12|PSMD13	CDT1 association with the CDC6:ORC:origin complex	55	ENR	CDT1 ASSOCIATION WITH THE CDC6:ORC:ORIGIN COMPLEX%REACTOME DATABASE ID RELEASE 71%68827	1.8384	0	CDT1 ASSOCIATION WITH THE CDC6:ORC:ORIGIN COMPLEX%REACTOME DATABASE ID RELEASE 71%68827	FALSE	CDT1 ASSOCIATION WITH THE CDC6:ORC:ORIGIN COMPLEX%REACTOME DATABASE ID RELEASE 71%68827
0.9985	0.6166	0.013	0.908	HIST2H2AA1|PSMB3|PSMB2|PSMC4|HIST3H2A|UBC|HIST1H2AG|HIST1H2AK|PSMD4|HIST1H2AH|PSMA7|PSMC6|PSME2|PSME3|PSME1|UCHL1|INO80|SENP8|PSMD8|PSMD9|TGFBR1|TGFBR2|USP15|ADRM1|TGFB1|ACTL6A|PSMA3|HIST1H2AA|HIST1H2AF|PSMD5|MBD6|PSMF1|SHFM1|PSMC5|PSME4|PSMB5|ACTB|PSMD10|PSMB11|PSMB10|PSMC2|KDM1B|PSMC1|PSMC3|PSMD7|PSMD6|PSMD3|PSMD2|PSMD1|NEDD8|HCFC1|NFRKB|BAP1|HIST2H2AB|ASXL1|INO80E|SMAD7|ASXL2|TFPT|INO80D|INO80…	UCH proteinases	88	ENR	UCH PROTEINASES%REACTOME DATABASE ID RELEASE 71%5689603	1.838	0.0015	UCH PROTEINASES%REACTOME DATABASE ID RELEASE 71%5689603	FALSE	UCH PROTEINASES%REACTOME DATABASE ID RELEASE 71%5689603
0.995	0.6719	0.013	0.908	TNFRSF10B|ITGA3|TREM1|SLC7A10|HRAS|THBD|SLC16A1|SLC7A6|SLC7A7|CXADR|SLC7A8|SLC7A11|SELL|SLC7A9|SELPLG|CD74|ITGAL|ITGAM|SPN|JAM3|JAM2|APOB|PROCR|ITGB1|SELP|L1CAM|GPC1|SHC1|MIF|SDC2|GRB7|CD47|PTPN6|PF4|TGFB1|LYN|YES1|CD48|EPCAM|ITGA4|GLG1|DOK2|TEK|VPREB2|SELE|CAV1|GP6|SDC4|SDC3|SDC1|GAS6|ATP1B1|GYPC|MAG|PLCG1|FN1|ITGA5|PIK3R1|PIK3R2|SLC16A3|INPP5D|F2|SLC16A8|SOS1|CD2|MMP1A|PIK3CB|PIK3CA|FCER1G|PPIA…	Cell surface interactions at the vascular wall	108	ENR	CELL SURFACE INTERACTIONS AT THE VASCULAR WALL%REACTOME%R-HSA-202733.4	1.8378	0.005	CELL SURFACE INTERACTIONS AT THE VASCULAR WALL%REACTOME%R-HSA-202733.4	FALSE	CELL SURFACE INTERACTIONS AT THE VASCULAR WALL%REACTOME%R-HSA-202733.4
0.9985	0.5984	0.0131	0.91	MAP2K2|SFN|MAP2K1|RAB5A|BRAF|GAB1|HRAS|YWHAB|AKT1|PPP2CA|KSR1|PRKCD|ACTR2|RAF1|PRKCA|SLC9A1|MAP2K4|JUN|RALA|RAC1|PPP2R2A|RPS6KA5|ACTR3|RIN1|USP6NL|GRB2|CAPN2|CYFIP2|VAV2|MAP3K1|PIK3R1|MAP2K5|DUSP6|FOS|YWHAG|WASL|SOS1|RICTOR|MAPKAP1|MLST8|SH2D2A|PIK3CB|SMAD1|PIK3CA|RALGDS|ZFP36|PDPK1|IQGAP1|BAIAP2|PPP2R1A|MEF2C|EGF|RPS6KA3|F2RL2|ATF2|PEBP1|MAPK8|WASF2|MAPK1|EPS8|MAPK3|BCL2L1|PLD1|DIAP3|PLD2|MAPK9|…	ErbB1 downstream signaling	97	ENR	ERBB1 DOWNSTREAM SIGNALING%PATHWAY INTERACTION DATABASE NCI-NATURE CURATED DATA%ERBB1 DOWNSTREAM SIGNALING	1.8367	0.0015	ERBB1 DOWNSTREAM SIGNALING%PATHWAY INTERACTION DATABASE NCI-NATURE CURATED DATA%ERBB1 DOWNSTREAM SIGNALING	FALSE	ERBB1 DOWNSTREAM SIGNALING%PATHWAY INTERACTION DATABASE NCI-NATURE CURATED DATA%ERBB1 DOWNSTREAM SIGNALING
1	0.5928	0.0134	0.914	ATG3|PRKAB2|UVRAG|PRKAG3|ATG9A|PRKAG2|ATG9B|ATG101|AMBRA1|WDR45B|CSNK2A2|WDR45|LAMTOR5|ATG16L1|WIPI2|ATG4C|SLC38A9|ATG4D|LAMTOR4|LAMTOR1|LAMTOR2|TOMM40|MVB12A|RPTOR|TOMM22|HBB-BT|MAP1LC3A|MAP1LC3B|HBB-BS|TOMM6|TONSL|TOMM7|MTERF3|PLIN3|MFN1|ATG5|TOMM70A|ATG12|ATG4A|ARL13B|PRKAB1|CETN1|PARK7|GFAP|ATG7|RNASE1|HSPA8|PRKAA1|VDAC1|BECN1|FUNDC1|MFN2|PIK3C3|HSP90AB1|RRAGD|MTMR14|PIK3R4|UBE2V1|DYNC1I1|UBE…	Autophagy	112	ENR	AUTOPHAGY%REACTOME%R-HSA-9612973.1	1.8352	0	AUTOPHAGY%REACTOME%R-HSA-9612973.1	FALSE	AUTOPHAGY%REACTOME%R-HSA-9612973.1
1	0.6626	0.0134	0.916	PSMB3|PSMB2|PSMC4|UBC|PSMD4|PSMA7|PSMC6|PSME2|PSME3|PSME1|FZR1|PSMD8|PSMD9|BTRC|PSMA3|PSMD5|PSMF1|SHFM1|PSMC5|PSME4|PSMB5|PSMD10|FBXO5|PSMB11|PSMB10|PSMC2|PSMC1|PSMC3|CDC20|PSMD7|PSMD6|PSMD3|PSMD2|CUL1|PSMD1|SKP1A|PSMB9|PSMB4|PSMA4|PSMB7|PSMA6|PSMB6|PSMA2|PSMB1|PSMA1|PSMB8|PSMA5|PSMD14|PSMD11|PSMD12|PSMD13	SCF-beta-TrCP mediated degradation of Emi1	51	ENR	SCF-BETA-TRCP MEDIATED DEGRADATION OF EMI1%REACTOME DATABASE ID RELEASE 71%174113	1.8348	0	SCF-BETA-TRCP MEDIATED DEGRADATION OF EMI1%REACTOME DATABASE ID RELEASE 71%174113	FALSE	SCF-BETA-TRCP MEDIATED DEGRADATION OF EMI1%REACTOME DATABASE ID RELEASE 71%174113
1	0.8588	0.0138	0.925	HK2|HK1|PGAM2|BPGM|HKDC1|TPI1|GPI1|ENO1B|ALDOA|ENO1|PKLR|ENO2|PFKL|PKM|PGK1|PFKM	Glycolysis	16	ENR	GLYCOLYSIS%PANTHER PATHWAY%P00024	1.8332	0	GLYCOLYSIS%PANTHER PATHWAY%P00024	FALSE	GLYCOLYSIS%PANTHER PATHWAY%P00024
1	0.7459	0.014	0.929	CAP1|ADCY1|PRKACB|PRKAR2B|ACTR3|GNGT1|GNB1|PIN1|HRAS|PRKAR1B|PGR|MYT1|CDK1|CDC25C|PRKAR1A|PAQR7|PAQR5|ARPC3|ARPC2|GNAI1|ACTR2|ARPC5|ARPC4|ARPC1B|ARPC1A|PRKAR2A|RPS6KA1|ACTA1|SRC|MAPK1|MAPK3	BIOCARTA_MPR_PATHWAY	31	ENR	BIOCARTA_MPR_PATHWAY%MSIGDB_C2%BIOCARTA_MPR_PATHWAY	1.8322	0	BIOCARTA_MPR_PATHWAY%MSIGDB_C2%BIOCARTA_MPR_PATHWAY	FALSE	BIOCARTA_MPR_PATHWAY%MSIGDB_C2%BIOCARTA_MPR_PATHWAY
1	0.8324	0.0146	0.937	SFN|MAPK14|RAF1|MAPKAPK3|ETV1|MAPK11|CDC25B|SRF|YWHAH|YWHAB|YWHAE|TCF3|CREB1|TH|TSC2|LSP1|HSPB1|YWHAG|YWHAZ|MAPKAPK2	p38 signaling mediated by MAPKAP kinases	20	ENR	P38 SIGNALING MEDIATED BY MAPKAP KINASES%PATHWAY INTERACTION DATABASE NCI-NATURE CURATED DATA%P38 SIGNALING MEDIATED BY MAPKAP KINASES	1.8291	0	P38 SIGNALING MEDIATED BY MAPKAP KINASES%PATHWAY INTERACTION DATABASE NCI-NATURE CURATED DATA%P38 SIGNALING MEDIATED BY MAPKAP KINASES	FALSE	P38 SIGNALING MEDIATED BY MAPKAP KINASES%PATHWAY INTERACTION DATABASE NCI-NATURE CURATED DATA%P38 SIGNALING MEDIATED BY MAPKAP KINASES
0.9984	0.6582	0.0149	0.941	PSMB3|TRP53|PSMB2|PSMC4|PSMD5|UBC|PSMF1|SHFM1|PSMC5|PSME4|PSMB5|PSMD10|PSMB11|PSMB10|PSMD4|PSMC2|PSMA7|PSMC1|PSMC3|PSMC6|RFWD2|PSME2|PSME3|PSME1|PSMD7|PSMD6|PSMD3|PSMD2|PSMD1|ATM|PSMD8|PSMD9|PSMB9|PSMB4|PSMB7|PSMA4|PSMB6|PSMA6|PSMB1|PSMA2|PSMA1|PSMB8|PSMA5|PSMD14|PSMD11|PSMA3|PSMD12|PSMD13	Autodegradation of the E3 ubiquitin ligase COP1	48	ENR	AUTODEGRADATION OF THE E3 UBIQUITIN LIGASE COP1%REACTOME%R-HSA-349425.2	1.8281	0.0016	AUTODEGRADATION OF THE E3 UBIQUITIN LIGASE COP1%REACTOME%R-HSA-349425.2	FALSE	AUTODEGRADATION OF THE E3 UBIQUITIN LIGASE COP1%REACTOME%R-HSA-349425.2
0.9984	0.6663	0.0152	0.944	PSMB3|PSMB2|CHEK1|CHEK2|PSMC4|PSMD5|UBC|PSMF1|SHFM1|PSMC5|PSME4|PSMB5|PSMD10|PSMB11|PSMB10|PSMD4|PSMC2|PSMA7|PSMC1|PSMC3|PSMC6|PSME2|PSME3|PSME1|PSMD7|PSMD6|PSMD3|PSMD2|PSMD1|PSMD8|PSMD9|CDC25A|PSMB9|PSMB4|PSMB7|PSMA4|PSMB6|PSMA6|PSMB1|PSMA2|PSMA1|PSMB8|PSMA5|PSMD14|PSMD11|PSMA3|PSMD12|PSMD13	Ubiquitin Mediated Degradation of Phosphorylated Cdc25A	48	ENR	UBIQUITIN MEDIATED DEGRADATION OF PHOSPHORYLATED CDC25A%REACTOME DATABASE ID RELEASE 71%69601	1.8267	0.0016	UBIQUITIN MEDIATED DEGRADATION OF PHOSPHORYLATED CDC25A%REACTOME DATABASE ID RELEASE 71%69601	FALSE	UBIQUITIN MEDIATED DEGRADATION OF PHOSPHORYLATED CDC25A%REACTOME DATABASE ID RELEASE 71%69601
1	0.6408	0.0154	0.948	PSMB3|PSMB2|PSMC4|UBC|PSMD4|PSMA7|PSMC6|PSME2|PSME3|PSME1|PSMD8|PSMD9|BTRC|NFKB2|CHUK|PSMA3|PSMD5|PSMF1|SHFM1|PSMC5|PSME4|PSMB5|PSMD10|PSMB11|PSMB10|PSMC2|PSMC1|PSMC3|PSMD7|UBA3|PSMD6|PSMD3|PSMD2|CUL1|PSMD1|UBE2M|RELB|SKP1A|FBXW11|PSMB9|MAP3K14|PSMB4|PSMA4|PSMB7|PSMA6|PSMB6|PSMA2|PSMB1|PSMA1|PSMB8|PSMA5|PSMD14|PSMD11|PSMD12|PSMD13	NIK-->noncanonical NF-kB signaling	55	ENR	NIK-->NONCANONICAL NF-KB SIGNALING%REACTOME DATABASE ID RELEASE 71%5676590	1.8247	0	NIK-->NONCANONICAL NF-KB SIGNALING%REACTOME DATABASE ID RELEASE 71%5676590	FALSE	NIK-->NONCANONICAL NF-KB SIGNALING%REACTOME DATABASE ID RELEASE 71%5676590
1	0.6782	0.0154	0.947	GATA3|CDKN2A|PAX5|MYF6|MYOD1|CDKN1A|NCOR1|LEF1|SIN3A|MCM4|HRAS|ETS2|SKI|CCNA1|EP300|H2AFZ|CDKN1B|MPO|CSF1R|UBE2I|GATA1|PIM1|SPI1|IQGAP1|CAR1|KIT|COPA|CEBPB|CD4|MYB|COL1A2|CEBPA|ANPEP|ZFPM1|BCL2|MAT2A|GSTM2|ATP2B1|KITL|MAP3K7|ETS1|SP1|MYC|CCND1|CREBBP|HSPA8|CLTA|CDK6|ADA|CASP6|TAB1|ADORA2B|ELANE|HES1|PPP3CA|CBX4|SMARCA2|TRIM28|HIPK2|MAF|CD34|YEATS4|PTGS2|MAD1L1|ZFHX3|LECT2|TAB2|KRAS|PIAS3|PRTN3|NL…	PID_CMYB_PATHWAY	80	ENR	PID_CMYB_PATHWAY%MSIGDB_C2%PID_CMYB_PATHWAY	1.825	0	PID_CMYB_PATHWAY%MSIGDB_C2%PID_CMYB_PATHWAY	FALSE	PID_CMYB_PATHWAY%MSIGDB_C2%PID_CMYB_PATHWAY
1	0.6164	0.0154	0.947	SFN|PSMB3|TRP53|PSMB2|HIST1H2BP|HIST1H2BM|CHEK1|CHEK2|HIST1H2BB|HIST1H2BH|MCM4|RAD9B|PSMD4|MCM6|YWHAB|PSMA7|MCM2|PSMC6|PSME2|CDC7|PSME1|HIST1H2BJ|EXO1|MDC1|FAM175A|CDC45|UIMC1|TRP53BP1|PSMD8|HIST1H2BG|PSMD9|BABAM1|CDC25A|UBE2V2|PKMYT1|PSMA3|BLM|RAD9A|TOP3A|WRN|TREX1|HERC2|MRE11A|NBN|PSMB5|PSMB10|PSMC2|RFC5|PSMC1|RAD50|RFC3|PSMC3|RFC4|RFC2|RPA1|CLSPN|HUS1|RPA2|PSMD7|RAD17|PSMD6|H2AFX|ATRIP|PSMD3|B…	G2 M Checkpoints	133	ENR	G2 M CHECKPOINTS%REACTOME%R-HSA-69481.3	1.8252	0	G2 M CHECKPOINTS%REACTOME%R-HSA-69481.3	FALSE	G2 M CHECKPOINTS%REACTOME%R-HSA-69481.3
0.9968	0.6663	0.0154	0.947	PSMB3|PSMB2|CHEK1|CHEK2|PSMC4|PSMD5|UBC|PSMF1|SHFM1|PSMC5|PSME4|PSMB5|PSMD10|PSMB11|PSMB10|PSMD4|PSMC2|PSMA7|PSMC1|PSMC3|PSMC6|PSME2|PSME3|PSME1|PSMD7|PSMD6|PSMD3|PSMD2|PSMD1|PSMD8|PSMD9|CDC25A|PSMB9|PSMB4|PSMB7|PSMA4|PSMB6|PSMA6|PSMB1|PSMA2|PSMA1|PSMB8|PSMA5|PSMD14|PSMD11|PSMA3|PSMD12|PSMD13	p53-Independent G1 S DNA damage checkpoint	48	ENR	P53-INDEPENDENT G1 S DNA DAMAGE CHECKPOINT%REACTOME%R-HSA-69613.2	1.8255	0.0032	P53-INDEPENDENT G1 S DNA DAMAGE CHECKPOINT%REACTOME%R-HSA-69613.2	FALSE	P53-INDEPENDENT G1 S DNA DAMAGE CHECKPOINT%REACTOME%R-HSA-69613.2
1	0.7381	0.0155	0.949	VPS4A|TWF1|KIF14|STMND1|SYNJ1|SH3GL1|HSPA8|KIF24|NCKAP5|STMN2|STMN3|NCKAP5L|MICAL3|SH3GL3|KIF2B|SGK1|SMN1|WDR1|KIF19A|KIF18A|SH3GL2|KIF2C|GAK|DSTN|MICAL2|AQP2|CCSAP|NEDD1|DNAJC6|MICAL1|VPS4B|KIF18B|CFL1|STMN4|CFL2|TWF2|STMN1|VIL1	protein depolymerization	38	ENR	PROTEIN DEPOLYMERIZATION%GOBP%GO:0051261	1.824	0	PROTEIN DEPOLYMERIZATION%GOBP%GO:0051261	FALSE	PROTEIN DEPOLYMERIZATION%GOBP%GO:0051261
1	0.6269	0.0156	0.949	PSMB3|PSMB2|PSMC4|UBC|UBE2C|PSMD4|PSMA7|UBE2D1|CDC27|PSMC6|PSME2|PSME3|PSME1|CDC23|PTTG1|PSMD8|PSMD9|ANAPC5|ANAPC4|ANAPC1|ANAPC2|PSMA3|ANAPC7|ANAPC11|ANAPC16|ANAPC15|PSMD5|PSMF1|SHFM1|PSMC5|PSME4|PSMB5|PSMD10|PSMB11|PSMB10|PSMC2|PSMC1|PSMC3|CDC20|PSMD7|PSMD6|PSMD3|PSMD2|PSMD1|CDC16|UBE2E1|PSMB9|PSMB4|PSMA4|PSMB7|PSMA6|PSMB6|PSMA2|PSMB1|PSMA1|PSMB8|PSMA5|PSMD14|PSMD11|PSMD12|ANAPC10|PSMD13	APC C:Cdc20 mediated degradation of Securin	62	ENR	APC C:CDC20 MEDIATED DEGRADATION OF SECURIN%REACTOME%R-HSA-174154.2	1.8236	0	APC C:CDC20 MEDIATED DEGRADATION OF SECURIN%REACTOME%R-HSA-174154.2	FALSE	APC C:CDC20 MEDIATED DEGRADATION OF SECURIN%REACTOME%R-HSA-174154.2
1	0.6059	0.016	0.954	IRAK4|IRAK3|PSMB3|MAP2K1|PSMB2|PSMC4|UBC|IRAK1|TNIP2|PSMD4|MAP2K6|PSMA7|PSMC6|PSME2|PSME3|PSME1|SQSTM1|RBX1|AGER|PSMD8|PSMD9|RIPK2|IKBKB|BTRC|IL1A|IL1B|NFKB2|NKIRAS1|NOD1|S100B|NKIRAS2|NFKBIA|MYD88|CHUK|IL1R2|SAA3|MAP3K7|IL1R1|PSMA3|MAP2K4|PELI1|NFKBIB|PSMD5|PSMF1|SHFM1|PSMC5|PSME4|PSMB5|PSMD10|IRAK2|PSMB11|PSMB10|PSMC2|PSMC1|IKBKG|PSMC3|PSMD7|PSMD6|PELI3|TOLLIP|PSMD3|PSMD2|CUL1|PSMD1|MAP3K8|TAB1…	Interleukin-1 signaling	95	ENR	INTERLEUKIN-1 SIGNALING%REACTOME%R-HSA-9020702.1	1.8221	0	INTERLEUKIN-1 SIGNALING%REACTOME%R-HSA-9020702.1	FALSE	INTERLEUKIN-1 SIGNALING%REACTOME%R-HSA-9020702.1
1	0.5969	0.0161	0.956	TRIM39|TAF6|LTBR|GSK3A|PRKRA|TRP53|HTRA2|SH3GLB1|IFNB1|STEAP3|MSX1|PPP1CA|BBC3|PMAIP1|MOAP1|MLLT11|TPD52L1|BCL2L14|BCL2L11|NCK2|EEF1E1|TRP53INP1|RPS3|HYAL2|PRKCD|TRP73|SIGLEC1|ATF3|BUB1|PYCARD|GNB2L1|WDR35|PTPRC|FBXO18|PARK7|PRR7|TNFRSF12A|MAL|OSM|TGFB2|RALBP1|INCA1|ITM2C|RAD9A|PPP2R1B|NOX1|TIMP3|CRADD|NCK1|PLAGL2|AGT|RNF183|FLCN|CAV1|TFAP4|SFRP1|PLEKHF1|RPS7|RPL26|ZSWIM2|SMAD3|BECN1|TNFSF10|APAF…	positive regulation of apoptotic signaling pathway	183	ENR	POSITIVE REGULATION OF APOPTOTIC SIGNALING PATHWAY%GOBP%GO:2001235	1.8212	0	POSITIVE REGULATION OF APOPTOTIC SIGNALING PATHWAY%GOBP%GO:2001235	FALSE	POSITIVE REGULATION OF APOPTOTIC SIGNALING PATHWAY%GOBP%GO:2001235
1	0.5933	0.0161	0.958	MAP2K2|SFN|MAP2K1|RAB5A|BRAF|GAB1|YWHAB|HRAS|AKT1|PPP2CA|KSR1|PRKCD|ACTR2|RAF1|PRKCA|SLC9A1|MAP2K4|JUN|RALA|RAC1|PPP2R2A|RPS6KA5|ACTR3|RIN1|USP6NL|GRB2|CAPN2|CYFIP2|MAP3K1|VAV2|PIK3R1|MAP2K5|DUSP6|PIK3R2|PIK3R3|FOS|YWHAG|WASL|SOS1|RICTOR|MAPKAP1|MLST8|SH2D2A|PIK3CB|PIK3CD|SMAD1|PIK3CA|RALGDS|ZFP36|PDPK1|IQGAP1|BAIAP2|PPP2R1A|MEF2C|EGF|RPS6KA3|F2RL2|PEBP1|ATF2|MAPK8|WASF2|MAPK1|EPS8|MAPK3|BCL2L1|D…	PID_ERBB1_DOWNSTREAM_PATHWAY	100	ENR	PID_ERBB1_DOWNSTREAM_PATHWAY%MSIGDB_C2%PID_ERBB1_DOWNSTREAM_PATHWAY	1.8208	0	PID_ERBB1_DOWNSTREAM_PATHWAY%MSIGDB_C2%PID_ERBB1_DOWNSTREAM_PATHWAY	FALSE	PID_ERBB1_DOWNSTREAM_PATHWAY%MSIGDB_C2%PID_ERBB1_DOWNSTREAM_PATHWAY
1	0.7513	0.0161	0.959	STK39|ARL6IP5|NPY5R|PSEN1|LEP|GRIK1|PRKG1|SLC6A1|ABAT|DTNBP1|IL1B|GABBR1|OSR1|ARG2|ARG1|KMO|RGS2|AVPR1A|STXBP1|HTR6|SYT4|SV2A|SEPT2|GRM7|AGT|HRH3|SNCA|NR3C1|ADORA1|TMEM27|PER2|TRH|CCK|ADORA2A|ARL6IP1|NTSR1|P2RX7|TNF|IL1RN|SLC36A2|GRIN2B|SLC38A3|RGS4|AVP|RAB3GAP1|DPYSL2|HTR2C|ACE2|SLC15A1	regulation of amino acid transport	49	ENR	REGULATION OF AMINO ACID TRANSPORT%GOBP%GO:0051955	1.82	0	REGULATION OF AMINO ACID TRANSPORT%GOBP%GO:0051955	FALSE	REGULATION OF AMINO ACID TRANSPORT%GOBP%GO:0051955
1	0.7954	0.0161	0.956	PPP1R1B|PDE4A|PRKACB|PPP3CA|PPP3CC|PRKAR2B|PPP3CB|PPP2R5D|PRKAR2A|PPP2R1A|PPP2CB|PPP1CA|PRKACA|PRKAR1B|PDE4C|CDK5|PDE4B|PPP3R1|PDE4D|PPP2CA|PRKAR1A|PPP2R1B	DARPP-32 events	22	ENR	DARPP-32 EVENTS%REACTOME%R-HSA-180024.3	1.8215	0	DARPP-32 EVENTS%REACTOME%R-HSA-180024.3	FALSE	DARPP-32 EVENTS%REACTOME%R-HSA-180024.3
1	0.6266	0.0161	0.96	PSMB3|PSMB2|PSMC4|UBC|UBE2C|PSMD4|PSMA7|UBE2D1|CDC27|PSMC6|CCNA1|PSME2|PSME3|PSME1|CDC23|BUB3|MAD2L1|PTTG1|PSMD8|PSMD9|NEK2|ANAPC5|ANAPC4|ANAPC1|ANAPC2|PSMA3|ANAPC7|ANAPC11|ANAPC16|ANAPC15|PSMD5|PSMF1|SHFM1|PSMC5|PSME4|PSMB5|PSMD10|PSMB11|PSMB10|PSMC2|PSMC1|PSMC3|CDC20|PSMD7|PSMD6|BUB1B|PSMD3|PSMD2|CCNA2|PSMD1|CDK1|CDC16|UBE2E1|PSMB9|PSMB4|PSMA4|PSMB7|PSMA6|PSMB6|PSMA2|PSMB1|PSMA1|PSMB8|PSMA5|PSM…	APC C:Cdc20 mediated degradation of mitotic proteins	69	ENR	APC C:CDC20 MEDIATED DEGRADATION OF MITOTIC PROTEINS%REACTOME DATABASE ID RELEASE 71%176409	1.8197	0	APC C:CDC20 MEDIATED DEGRADATION OF MITOTIC PROTEINS%REACTOME DATABASE ID RELEASE 71%176409	FALSE	APC C:CDC20 MEDIATED DEGRADATION OF MITOTIC PROTEINS%REACTOME DATABASE ID RELEASE 71%176409
0.9984	0.627	0.0161	0.961	PSMB3|PSMB2|PSMC4|UBC|PSMD4|PSMA7|PSMC6|PSME2|PSME3|PSME1|CFTR|SEL1L|PSMD8|RNF5|PSMD9|VCP|ERLEC1|PSMA3|DERL3|ERLIN2|PSMD5|ERLIN1|PSMF1|SHFM1|PSMC5|PSME4|PSMB5|PSMD10|PSMB11|PSMB10|OS9|PSMC2|PSMC1|PSMC3|PSMD7|PSMD6|PSMD3|PSMD2|PSMD1|PSMB9|PSMB4|PSMA4|PSMB7|RNF185|PSMA6|PSMB6|DERL2|PSMA2|PSMB1|DERL1|PSMA1|PSMB8|PSMA5|PSMD14|PSMD11|PSMD12|PSMD13	Defective CFTR causes cystic fibrosis	57	ENR	DEFECTIVE CFTR CAUSES CYSTIC FIBROSIS%REACTOME%R-HSA-5678895.2	1.8194	0.0016	DEFECTIVE CFTR CAUSES CYSTIC FIBROSIS%REACTOME%R-HSA-5678895.2	FALSE	DEFECTIVE CFTR CAUSES CYSTIC FIBROSIS%REACTOME%R-HSA-5678895.2
0.9984	0.6716	0.0161	0.959	HIF1A|IGFBP1|CITED2|RORA|HK2|HK1|BHLHE41|LEP|ENG|HMOX1|ADM|ID2|NOS2|PGM2|NDRG1|GCK|AKT1|EP300|SMAD4|TFF3|PFKL|NCOA1|CXCL12|PKM|CXCR4|ITGB2|FECH|LDHA|SLC2A1|NPM1|VEGFA|TERT|SERPINE1|ETS1|SP1|BHLHE40|COPS5|JUN|CREBBP|EPO|TFRC|CREB1|NT5E|SMAD3|EGLN3|MCL1|FURIN|HNF4A|ARNT|NCOA2|TRF|ENO1B|ABCB1A|ALDOA|ENO1|PLIN2|CP|FOS|PFKFB3|CAR9|PGK1|HDAC7|EDN1|ABCG2|GATA2	HIF-1-alpha transcription factor network	65	ENR	HIF-1-ALPHA TRANSCRIPTION FACTOR NETWORK%PATHWAY INTERACTION DATABASE NCI-NATURE CURATED DATA%HIF-1-ALPHA TRANSCRIPTION FACTOR NETWORK	1.8203	0.0016	HIF-1-ALPHA TRANSCRIPTION FACTOR NETWORK%PATHWAY INTERACTION DATABASE NCI-NATURE CURATED DATA%HIF-1-ALPHA TRANSCRIPTION FACTOR NETWORK	FALSE	HIF-1-ALPHA TRANSCRIPTION FACTOR NETWORK%PATHWAY INTERACTION DATABASE NCI-NATURE CURATED DATA%HIF-1-ALPHA TRANSCRIPTION FACTOR NETWORK
0.9967	0.6508	0.0161	0.961	PSMB3|PSMB2|PSMC4|PSMD5|UBC|PSMF1|SHFM1|PSMC5|PSME4|PSMB5|TCEB1|PSMD10|PSMB11|PSMB10|PSMD4|PSMC2|PSMA7|PSMC1|PSMC3|PSMC6|PSME2|PSME3|PSME1|PSMD7|PSMD6|CUL5|PSMD3|PSMD2|PSMD1|RBX1|PSMD8|PSMD9|PSMB9|PSMB4|PSMB7|PSMA4|PSMB6|PSMA6|PSMB1|PSMA2|PSMA1|PSMB8|PSMA5|PSMD14|PSMD11|PSMA3|PSMD12|PSMD13	Vif-mediated degradation of APOBEC3G	48	ENR	VIF-MEDIATED DEGRADATION OF APOBEC3G%REACTOME DATABASE ID RELEASE 71%180585	1.8192	0.0033	VIF-MEDIATED DEGRADATION OF APOBEC3G%REACTOME DATABASE ID RELEASE 71%180585	FALSE	VIF-MEDIATED DEGRADATION OF APOBEC3G%REACTOME DATABASE ID RELEASE 71%180585
0.9964	0.854	0.0161	0.959	ZFP72|PPIB|VAPB|NUCKS1|PCX|VAPA|APOE|IGF2R|TBC1D20|IFNG|HSPA8|YTHDC2|CAV2|CFL1|CSF1R|STOM|CEACAM1	positive regulation by host of viral process	17	ENR	POSITIVE REGULATION BY HOST OF VIRAL PROCESS%GOBP%GO:0044794	1.8204	0.0036	POSITIVE REGULATION BY HOST OF VIRAL PROCESS%GOBP%GO:0044794	FALSE	POSITIVE REGULATION BY HOST OF VIRAL PROCESS%GOBP%GO:0044794
0.9949	0.7663	0.0161	0.96	INS2|ACP5|ATP2B4|TSPO|CAV1|FYN|CFLAR|CTNS|DYNLL1|HBP1|ZC3H12A|APOPT1|ABCD2|SIRPA|KHSRP|RGN|PTGIS|RHOA|PARK2|SIRT1|ROCK2|IL4|STAT3|ATP5G1|CD34|GLA|HSPD1|WDR35|IL10|SLC30A10|EPOR|MPV17L|PARK7|OPRM1|ABCD1|NDUFC2|EEF1A1	negative regulation of reactive oxygen species biosynthetic process	37	ENR	NEGATIVE REGULATION OF REACTIVE OXYGEN SPECIES BIOSYNTHETIC PROCESS%GOBP%GO:1903427	1.8197	0.0051	NEGATIVE REGULATION OF REACTIVE OXYGEN SPECIES BIOSYNTHETIC PROCESS%GOBP%GO:1903427	FALSE	NEGATIVE REGULATION OF REACTIVE OXYGEN SPECIES BIOSYNTHETIC PROCESS%GOBP%GO:1903427
1	0.657	0.0162	0.962	PSMB3|PSMB2|PSMC4|UBC|PSMD4|PSMA7|PSMC6|PSME2|PSME3|PSME1|ARHGAP10|PSMD8|PSMD9|PSMA3|OPA1|PSMD5|PSMF1|SHFM1|PSMC5|PSME4|PSMB5|PSMD10|PSMB11|PSMB10|PSMC2|PSMC1|PSMC3|PAK2|PSMD7|PSMD6|PSMD3|PSMD2|PSMD1|PSMB9|OMA1|PSMB4|PSMA4|PSMB7|PSMA6|PSMB6|PSMA2|PSMB1|PSMA1|PSMB8|PSMA5|PSMD14|PSMD11|PSMD12|PSMD13	Regulation of Apoptosis	49	ENR	REGULATION OF APOPTOSIS%REACTOME%R-HSA-169911.2	1.8188	0	REGULATION OF APOPTOSIS%REACTOME%R-HSA-169911.2	FALSE	REGULATION OF APOPTOSIS%REACTOME%R-HSA-169911.2
0.9931	0.7167	0.0162	0.958	ATP2B4|GTF2H2|ADM|YWHAB|GRK5|DNM1|CCL5|MGRN1|SAG|CAMK2B|RPGRIP1L|ARRB2|ADRBK1|GRM5|GRK6|MRAP2|GNAI2|SSTR4|RPH3AL|PDE4B|RGS2|KLK14|OPRL1|PLEK|STMN1|GPRASP1|ADRB2|DRD3|ARR3|DRD2|BICD1|PLD2|ADRBK2|SNCA|MET|CRY1|RGS13|RGS14|RGS12|ADA|ARRB1|GRK4|GIPR|APLP1|MRAP|RGS4|PTGER3|ARRDC3|LY6G6E|OPRM1|HTR1B|HTR2B|PALM|DNM2	negative regulation of G protein-coupled receptor signaling pathway	54	ENR	NEGATIVE REGULATION OF G PROTEIN-COUPLED RECEPTOR SIGNALING PATHWAY%GOBP%GO:0045744	1.8206	0.0069	NEGATIVE REGULATION OF G PROTEIN-COUPLED RECEPTOR SIGNALING PATHWAY%GOBP%GO:0045744	FALSE	NEGATIVE REGULATION OF G PROTEIN-COUPLED RECEPTOR SIGNALING PATHWAY%GOBP%GO:0045744
1	0.8101	0.0164	0.965	PAX8|MYOCD|AMBRA1|NUPR1|ACOT1|SFRP2|NOL3|RGL2|CFLAR|HSPA8|ILK|HSPB6|GHRH|PCMT1|HAND2|TRIP10|GATA4|PDPK1|NFE2L2|PPP1R10|SIRT1|NPM1|BCL2|HEY2|HSF1|NKX2-5|RAPGEF3|SIRT5|SLC25A4|MDK|SIRT4|QK|JAK2	negative regulation of cardiac muscle cell apoptotic process	33	ENR	NEGATIVE REGULATION OF CARDIAC MUSCLE CELL APOPTOTIC PROCESS%GOBP%GO:0010667	1.818	0	NEGATIVE REGULATION OF CARDIAC MUSCLE CELL APOPTOTIC PROCESS%GOBP%GO:0010667	FALSE	NEGATIVE REGULATION OF CARDIAC MUSCLE CELL APOPTOTIC PROCESS%GOBP%GO:0010667
0.9984	0.6455	0.0164	0.966	PSMB3|PSMB2|PSMC4|DBF4|UBC|MCM5|MCM4|PSMD4|MCM6|PSMA7|MCM2|PSMC6|PSME2|CDC7|POLE3|PSME3|PSME1|CDT1|ORC5|ORC4|ORC6|ORC3|CDC45|PSMD8|PSMD9|POLE|E2F1|POLA2|PSMA3|POLE2|PSMD5|PSMF1|SHFM1|PSMC5|PSME4|PSMB5|PSMD10|PSMB11|PSMB10|PSMC2|PSMC1|PSMC3|CDC6|RPA1|E2F2|RPA2|PSMD7|PSMD6|E2F3|PSMD3|CDK2|PSMD2|PSMD1|PRIM1|POLE4|MCM3|ORC2|POLA1|PSMB9|GMNN|ORC1|MCM8|MCM10|PSMB4|PSMA4|PSMB7|PSMA6|PSMB6|PSMA2|PSMB1|PS…	DNA Replication Pre-Initiation	80	ENR	DNA REPLICATION PRE-INITIATION%REACTOME%R-HSA-69002.2	1.8177	0.0016	DNA REPLICATION PRE-INITIATION%REACTOME%R-HSA-69002.2	FALSE	DNA REPLICATION PRE-INITIATION%REACTOME%R-HSA-69002.2
1	0.5622	0.0165	0.97	ATG2B|CDKN2A|ATG3|UVRAG|DNASE2B|ATG9A|DCTN1|EXOG|ATG9B|KIF5B|AMBRA1|MTIF3|WDR45B|WDR45|WIPI2|PLK3|ATG14|SNAI2|SH3GL1|CDK5|MMP20|FBXO7|NSF|ITGAM|SNAP29|FUNDC2|EPHA4|MAP1LC3A|MAP1LC3B|SH3GL2|WIBG|ATG5|ATG12|MMP13|CD24A|ATG7|NRG1|SH3PXD2B|SPATA18|SMARCD3|VPS4A|DICER1|GOLGA2|EXOC8|RPL23|PLK1|BECN1|NAPB|ICT1|AKAP8L|DNASE1L3|1700034I23RIK|CCSAP|WDR72|TECPR1|PLG|MICAL1|TEX264|HIST1H2BA|GABARAPL1|HIST3H2…	cellular component disassembly	203	ENR	CELLULAR COMPONENT DISASSEMBLY%GOBP%GO:0022411	1.8156	0	CELLULAR COMPONENT DISASSEMBLY%GOBP%GO:0022411	FALSE	CELLULAR COMPONENT DISASSEMBLY%GOBP%GO:0022411
1	0.6235	0.0166	0.967	PSMB3|PSMB2|PSMC4|UBC|UBE2C|PSMD4|PSMA7|UBE2D1|CDC27|PSMC6|CCNA1|PSME2|PSME3|PSME1|CDC23|FZR1|BUB3|MAD2L1|PTTG1|PSMD8|PSMD9|NEK2|BTRC|ANAPC5|ANAPC4|ANAPC1|ANAPC2|AURKA|AURKB|PSMA3|ANAPC7|ANAPC11|ANAPC16|ANAPC15|PSMD5|PSMF1|SHFM1|PSMC5|PSME4|PSMB5|PSMD10|FBXO5|PSMB11|PSMB10|PSMC2|PSMC1|PSMC3|CDC20|PLK1|PSMD7|PSMD6|BUB1B|PSMD3|CDK2|PSMD2|CUL1|CCNA2|PSMD1|CDK1|CDC16|CDC14A|SKP1A|UBE2E1|PSMB9|PSMB4|P…	APC C-mediated degradation of cell cycle proteins	80	ENR	APC C-MEDIATED DEGRADATION OF CELL CYCLE PROTEINS%REACTOME%R-HSA-174143.1	1.8169	0	APC C-MEDIATED DEGRADATION OF CELL CYCLE PROTEINS%REACTOME%R-HSA-174143.1	FALSE	APC C-MEDIATED DEGRADATION OF CELL CYCLE PROTEINS%REACTOME%R-HSA-174143.1
1	0.7031	0.0166	0.97	RHOC|HIST2H2AA1|SFN|HIST1H2BP|HIST1H2BM|MYH10|KDM4C|HIST1H2AG|HIST1H2BB|HIST1H2BH|HIST1H2AK|YWHAB|HIST1H2AH|PPP1R12B|H2AFZ|HIST1H2BJ|CDC25C|MYL6|MYH9|H2AFJ|PDPK1|MYH14|PKN3|HIST1H2BG|HIST2H3C1|KDM1A|MYL12B|PAK1|HIST3H2BA|AR|MYL12A|PPP1R14A|RAC1|PPP1CB|H2AFX|RHOB|MYH11|H3F3B|H3F3A|PKN2|PKN1|RHOA|YWHAH|YWHAE|HIST1H3D|NCOA2|H2AFB2|PPP1R12A|HIST2H2BE|YWHAG|YWHAZ|HIST2H2AC	RHO GTPases activate PKNs	52	ENR	RHO GTPASES ACTIVATE PKNS%REACTOME DATABASE ID RELEASE 71%5625740	1.8156	0	RHO GTPASES ACTIVATE PKNS%REACTOME DATABASE ID RELEASE 71%5625740	FALSE	RHO GTPASES ACTIVATE PKNS%REACTOME DATABASE ID RELEASE 71%5625740
0.9985	0.5678	0.0166	0.97	UVRAG|TRP53|ANXA2|POU2F3|RAB5A|ATG16L1|PGLYRP1|CCL5|ATG16L2|MVB12A|TUSC2|ICAM1|PPIB|ATG5|AU040320|PVRL1|CCL4|SPINT1|PF4|ATG7|CEACAM1|LRRC15|VPS4A|RAB29|IRGM1|APCS|USP6NL|PDCD6IP|TAF11|APOE|FN1|GAPDH|PLG|RRP1B|F2|MMP9|A230050P20RIK|PI4KA|GBP6|AXL|INPP5K|PCX|TREM3|VAMP8|PCSK5|NAIP5|CTDP1|CCNT2|CAV2|NPC1|PVRL2|PIK3C2G|SERPINB9|CHIA1|DDX6|MBL2|VAPB|RAB7|INSR|GBP7|ROCK2|CD4|BANF1|SNW1|FMR1|GPX2|GPX1|B…	symbiont process	204	ENR	SYMBIONT PROCESS%GOBP%GO:0044403	1.8158	0.0015	SYMBIONT PROCESS%GOBP%GO:0044403	FALSE	SYMBIONT PROCESS%GOBP%GO:0044403
1	0.5896	0.0167	0.972	ATG3|PRKAB2|UVRAG|PRKAG3|ATG9A|PRKAG2|ATG9B|ATG101|AMBRA1|WDR45B|CSNK2A2|WDR45|LAMTOR5|ATG16L1|WIPI2|ATG4C|SLC38A9|ATG4D|LAMTOR4|LAMTOR1|LAMTOR2|TOMM40|RPTOR|TOMM22|MAP1LC3A|MAP1LC3B|TOMM6|TOMM7|MTERF3|PLIN3|MFN1|ATG5|TOMM70A|ATG12|ATG4A|ARL13B|PRKAB1|CETN1|PARK7|ATG7|HSPA8|PRKAA1|VDAC1|BECN1|FUNDC1|MFN2|PIK3C3|RRAGD|MTMR14|PIK3R4|UBE2V1|DYNC1I1|UBE2N|PCNT|HDAC6|GABARAPL1|DYNC1LI2|UBC|DYNC1LI1|ML…	Macroautophagy	97	ENR	MACROAUTOPHAGY%REACTOME DATABASE ID RELEASE 71%1632852	1.8148	0	MACROAUTOPHAGY%REACTOME DATABASE ID RELEASE 71%1632852	FALSE	MACROAUTOPHAGY%REACTOME DATABASE ID RELEASE 71%1632852
1	0.6235	0.0167	0.97	PSMB3|PSMB2|PSMC4|UBC|UBE2C|PSMD4|PSMA7|UBE2D1|CDC27|PSMC6|CCNA1|PSME2|PSME3|PSME1|CDC23|FZR1|BUB3|MAD2L1|PTTG1|PSMD8|PSMD9|NEK2|BTRC|ANAPC5|ANAPC4|ANAPC1|ANAPC2|AURKA|AURKB|PSMA3|ANAPC7|ANAPC11|ANAPC16|ANAPC15|PSMD5|PSMF1|SHFM1|PSMC5|PSME4|PSMB5|PSMD10|FBXO5|PSMB11|PSMB10|PSMC2|PSMC1|PSMC3|CDC20|PLK1|PSMD7|PSMD6|BUB1B|PSMD3|CDK2|PSMD2|CUL1|CCNA2|PSMD1|CDK1|CDC16|CDC14A|SKP1A|UBE2E1|PSMB9|PSMB4|P…	Regulation of mitotic cell cycle	80	ENR	REGULATION OF MITOTIC CELL CYCLE%REACTOME%R-HSA-453276.2	1.816	0	REGULATION OF MITOTIC CELL CYCLE%REACTOME%R-HSA-453276.2	FALSE	REGULATION OF MITOTIC CELL CYCLE%REACTOME%R-HSA-453276.2
0.9984	0.6198	0.0167	0.97	HIF1A|PSMB3|CITED2|PSMB2|PSMC4|UBC|PSMD4|UBE2D3|PSMA7|UBE2D1|PSMC6|PSME2|EP300|PSME3|PSME1|RBX1|PSMD8|PSMD9|VEGFA|WTIP|PSMA3|PSMD5|PSMF1|SHFM1|PSMC5|PSME4|HIF1AN|PSMB5|TCEB1|PSMD10|PSMB11|PSMB10|CREBBP|PSMC2|HIF3A|EPO|PSMC1|PSMC3|CUL2|VHL|EGLN2|PSMD7|PSMD6|EPAS1|EGLN3|PSMD3|PSMD2|PSMD1|AJUBA|PSMB9|ARNT|PSMB4|PSMA4|PSMB7|PSMA6|PSMB6|PSMA2|PSMB1|PSMA1|PSMB8|PSMA5|LIMD1|PSMD14|PSMD11|CAR9|PSMD12|PSM…	Cellular response to hypoxia	67	ENR	CELLULAR RESPONSE TO HYPOXIA%REACTOME%R-HSA-1234174.2	1.8161	0.0016	CELLULAR RESPONSE TO HYPOXIA%REACTOME%R-HSA-1234174.2	FALSE	CELLULAR RESPONSE TO HYPOXIA%REACTOME%R-HSA-1234174.2
0.9983	0.6634	0.0168	0.97	PSMB3|PSMB2|PSMC4|PSMD5|UBC|PSMF1|SHFM1|PSMC5|PSME4|PSMB5|PSMD10|PSMB11|PSMB10|PSMD4|PSMC2|PSMA7|PSMC1|PSMC3|PSMC6|PSME2|PSME3|PSME1|PSMD7|PSMD6|PSMD3|PSMD2|PSMD1|PSMD8|SKP1A|PSMD9|BTRC|PSMB9|CD4|PSMB4|PSMB7|PSMA4|PSMB6|PSMA6|PSMB1|PSMA2|PSMA1|PSMB8|PSMA5|PSMD14|PSMD11|PSMA3|PSMD12|PSMD13	Vpu mediated degradation of CD4	48	ENR	VPU MEDIATED DEGRADATION OF CD4%REACTOME%R-HSA-180534.1	1.8162	0.0017	VPU MEDIATED DEGRADATION OF CD4%REACTOME%R-HSA-180534.1	FALSE	VPU MEDIATED DEGRADATION OF CD4%REACTOME%R-HSA-180534.1
0.9984	0.638	0.0171	0.976	PSMB3|PSMB2|PSMC4|UBC|PSMD4|PSMA7|PSMC6|PSME2|PSME3|SHH|PSME1|SEL1L|PSMD8|PSMD9|VCP|ERLEC1|PSMA3|SYVN1|PSMD5|PSMF1|SHFM1|PSMC5|PSME4|PSMB5|PSMD10|PSMB11|PSMB10|OS9|PSMC2|PSMC1|PSMC3|PSMD7|PSMD6|PSMD3|PSMD2|PSMD1|PSMB9|PSMB4|PSMA4|PSMB7|PSMA6|PSMB6|DERL2|PSMA2|PSMB1|PSMA1|PSMB8|PSMA5|PSMD14|PSMD11|PSMD12|PSMD13	Hh mutants that don't undergo autocatalytic processing are degraded by ERAD	52	ENR	HH MUTANTS THAT DON'T UNDERGO AUTOCATALYTIC PROCESSING ARE DEGRADED BY ERAD%REACTOME%R-HSA-5362768.1	1.8127	0.0016	HH MUTANTS THAT DON'T UNDERGO AUTOCATALYTIC PROCESSING ARE DEGRADED BY ERAD%REACTOME%R-HSA-5362768.1	FALSE	HH MUTANTS THAT DON'T UNDERGO AUTOCATALYTIC PROCESSING ARE DEGRADED BY ERAD%REACTOME%R-HSA-5362768.1
1	0.6339	0.0172	0.976	HIF1A|PSMB3|PSMB2|PSMC4|UBC|PSMD4|UBE2D3|PSMA7|UBE2D1|PSMC6|PSME2|PSME3|PSME1|RBX1|PSMD8|PSMD9|WTIP|PSMA3|PSMD5|PSMF1|SHFM1|PSMC5|PSME4|PSMB5|TCEB1|PSMD10|PSMB11|PSMB10|PSMC2|HIF3A|PSMC1|PSMC3|CUL2|VHL|EGLN2|PSMD7|PSMD6|EPAS1|EGLN3|PSMD3|PSMD2|PSMD1|AJUBA|PSMB9|PSMB4|PSMA4|PSMB7|PSMA6|PSMB6|PSMA2|PSMB1|PSMA1|PSMB8|PSMA5|LIMD1|PSMD14|PSMD11|PSMD12|PSMD13	Oxygen-dependent proline hydroxylation of Hypoxia-inducible Factor Alpha	59	ENR	OXYGEN-DEPENDENT PROLINE HYDROXYLATION OF HYPOXIA-INDUCIBLE FACTOR ALPHA%REACTOME DATABASE ID RELEASE 71%1234176	1.8127	0	OXYGEN-DEPENDENT PROLINE HYDROXYLATION OF HYPOXIA-INDUCIBLE FACTOR ALPHA%REACTOME DATABASE ID RELEASE 71%1234176	FALSE	OXYGEN-DEPENDENT PROLINE HYDROXYLATION OF HYPOXIA-INDUCIBLE FACTOR ALPHA%REACTOME DATABASE ID RELEASE 71%1234176
1	0.5527	0.0173	0.979	CDKN2A|CRTAP|PRKRA|TRP53|USP33|CHEK2|PER3|DNAJA3|MORC3|RASSF1|MSX1|PIM2|STX12|ZSWIM7|IFI30|DNLZ|EPHA4|SMO|CCT7|PPIB|MTRR|CCT4|TAF9|SUGT1|IRGM2|CAML|BAG6|APBB1|NPM1|PFN1|RPL5|BAG5|CCT5|BAG2|UBE2B|PARK7|GNAQ|SYVN1|WDR81|DVL1|CREBL2|SEC16A|TREX1|SWSAP1|NAA15|TMEM88|KCNU1|CHP1|RPS7|CSN3|GPIHBP1|RPL23|WIZ|COG3|HYPK|SMAD3|COG7|USP27X|NAA16|IPO9|SUMO1|HIP1|TAF9B|GLTSCR2|SMAD7|USP2|ATP1B1|TAF1|HSP90AB1|P…	protein stabilization	172	ENR	PROTEIN STABILIZATION%GOBP%GO:0050821	1.8119	0	PROTEIN STABILIZATION%GOBP%GO:0050821	FALSE	PROTEIN STABILIZATION%GOBP%GO:0050821
0.9983	0.6614	0.0173	0.98	ZFP72|ANXA2|POU2F3|REG1|TREM1|PGLYRP1|NAPEPLD|CCL2|CCL5|DEFA5|CXCL1|BCL2L11|DEFA3|RPS19|TUSC2|DEFA2|CXCL10|CXCL12|REG3B|CAMP|DEFA-RS1|GM15293|CXCL2|DEFA-RS7|GM15292|ANXA9|HYAL2|DEFA17|REG3G|GM15315|GM15299|NCF1|AY761184|PPIB|DEFA20|DEFA21|HPN|GM10104|SUGT1|DEFA22|AY761185|DEFA23|SFTPD|DEFA24|DEFA25|MPEG1|GM15284|GM6696|DEFA26|CCL17|GM7849|TARDBP|GM14851|EIF2AK4|GM14850|CCL11|CCL4|REG3D|TGFB1|PF4|…	modification of morphology or physiology of other organism	155	ENR	MODIFICATION OF MORPHOLOGY OR PHYSIOLOGY OF OTHER ORGANISM%GOBP%GO:0035821	1.8114	0.0017	MODIFICATION OF MORPHOLOGY OR PHYSIOLOGY OF OTHER ORGANISM%GOBP%GO:0035821	FALSE	MODIFICATION OF MORPHOLOGY OR PHYSIOLOGY OF OTHER ORGANISM%GOBP%GO:0035821
0.9967	0.6847	0.0173	0.979	HIF1A|MT2|FAM132B|SLC11A1|MT3|HMOX1|ISCU|ATP7A|ATP13A2|CCDC22|SLC39A6|ABCB7|ATOX1|TMPRSS6|FTH1|PRNP|SMAD4|ATP6AP1|FTL1|SLC40A1|ATP7B|SLC39A7|TTC7|SLC39A5|SLC39A14|SLC39A10|SLC30A5|PRND|SLC31A2|SLC31A1|APLP2|HFE2|SOD1|ATP6V0A2|COX19|HFE|NUBP1|GLRX3|EGLN1|FTMT|MYC|TFR2|ATP6V1A|ATP6V0D1|FTHL17|GM14458|MFI2|E330017A01RIK|FXN|GM14511|SLC39A8|GM5634|GM5635|TFRC|ACO1|GM813|SCO1|SLC30A8|FTL2|COMMD1|SLC30…	cellular transition metal ion homeostasis	88	ENR	CELLULAR TRANSITION METAL ION HOMEOSTASIS%GOBP%GO:0046916	1.8118	0.0033	CELLULAR TRANSITION METAL ION HOMEOSTASIS%GOBP%GO:0046916	FALSE	CELLULAR TRANSITION METAL ION HOMEOSTASIS%GOBP%GO:0046916
0.9951	0.6828	0.0173	0.976	ZFP72|ANXA2|POU2F3|INPP5K|PCX|VAPA|TREM3|MBL1|LEF1|SMARCA4|TREM1|IGF2R|IFNG|CTDP1|NAPEPLD|EP300|CAV2|ZC3H12A|CCL5|CHIA1|TUSC2|CSF1R|CAMP|MBL2|ANXA9|LTF|NCF1|PPIB|VAPB|HPN|SUGT1|SFTPD|AQP1|TARDBP|EIF2AK4|GTF2B|SNW1|CCL4|PF4|FMR1|GPX2|GPX1|SP1|CEACAM1|JUN|PTX3|TFAP4|DDB1|TBC1D20|RAB9|HSPA8|PSMC3|APCS|STOM|TAF11|ZFP639|CHD1|ELANE|NUCKS1|PARK2|APOE|HDAC1|HSPD1|FN1|GAPDH|IL33|PLG|YTHDC2|RRP1B|CTSG|CCN…	interaction with symbiont	76	ENR	INTERACTION WITH SYMBIONT%GOBP%GO:0051702	1.8127	0.0049	INTERACTION WITH SYMBIONT%GOBP%GO:0051702	FALSE	INTERACTION WITH SYMBIONT%GOBP%GO:0051702
0.9948	0.7948	0.0174	0.98	GCAT|ANXA1|BDKRB2|CCL2|ACKR4|CCL3|ACKR2|CCL5|HC|CXCL1|EDN2|CXCL10|CXCL12|CXCL2|CXCL16|RLN3|RLN1|PRLHR|FPR1|ACKR1|NMUR1|EDNRA|CCL17|CX3CL1|EDN3|CCL11|CCL12|SSTR4|CCL4|AVPR1A|PF4|SAA3|OPRL1|XK|NPFFR2|PROK2|CCL25|EDNRB|CXCR6|CCR7|OXTR|CCR9|SSTR5|NPY4R|CCL28|PPY|SSTR3|SSTR2|TACR1|SSTR1|TACR3|C5AR1|AGT|APLNR|CCL22|NPBWR1|BDKRB1|MC2R|CCR8|AVPR2|NPFF|AVPR1B|MC1R|NMBR|NMB|GRPR|CCK|NMS|CCKAR|NMUR2|AGTR1A|…	Peptide ligand-binding receptors	183	ENR	PEPTIDE LIGAND-BINDING RECEPTORS%REACTOME DATABASE ID RELEASE 71%375276	1.8109	0.0052	PEPTIDE LIGAND-BINDING RECEPTORS%REACTOME DATABASE ID RELEASE 71%375276	FALSE	PEPTIDE LIGAND-BINDING RECEPTORS%REACTOME DATABASE ID RELEASE 71%375276
0.9914	0.7012	0.0174	0.98	ZFP72|ANXA2|POU2F3|INPP5K|PCX|VAPA|TREM3|MBL1|LEF1|SMARCA4|TREM1|IGF2R|IFNG|CTDP1|NAPEPLD|EP300|CAV2|ZC3H12A|CCL5|CHIA1|TUSC2|CSF1R|CAMP|MBL2|ANXA9|LTF|NCF1|PPIB|VAPB|HPN|SUGT1|SFTPD|AQP1|TARDBP|EIF2AK4|GTF2B|SNW1|CCL4|PF4|FMR1|SP1|CEACAM1|JUN|PTX3|TFAP4|TBC1D20|RAB9|HSPA8|PSMC3|APCS|STOM|TAF11|ZFP639|CHD1|ELANE|NUCKS1|PARK2|APOE|HDAC1|GAPDH|YTHDC2|RRP1B|CTSG|CCNK|CFL1|FBXL2|F2|REST|SMARCB1	modification by host of symbiont morphology or physiology	69	ENR	MODIFICATION BY HOST OF SYMBIONT MORPHOLOGY OR PHYSIOLOGY%GOBP%GO:0051851	1.8114	0.0086	MODIFICATION BY HOST OF SYMBIONT MORPHOLOGY OR PHYSIOLOGY%GOBP%GO:0051851	FALSE	MODIFICATION BY HOST OF SYMBIONT MORPHOLOGY OR PHYSIOLOGY%GOBP%GO:0051851
1	0.5562	0.0176	0.98	UVRAG|TRP53|ANXA2|POU2F3|RAB5A|REG1|ATG16L1|PGLYRP1|CCL2|CCL5|CXCL1|ATG16L2|MVB12A|TUSC2|CXCL10|CXCL12|CXCL2|ICAM1|PPIB|ATG5|AU040320|CCL17|PVRL1|CCL11|CCL4|REG3D|SPINT1|PF4|ATG7|CST11|CEACAM1|CCL28|LRRC15|CCL22|VPS4A|RAB29|IRGM1|APCS|USP6NL|PDCD6IP|TAF11|APOE|TAC1|FN1|GAPDH|PLG|RRP1B|HIST1H2BK|F2|MMP9|A230050P20RIK|S100A9|PI4KA|GBP6|AXL|INPP5K|PCX|TREM3|VAMP8|PCSK5|NAIP5|CTDP1|CCNT2|CAV2|NPC1|PV…	interspecies interaction between organisms	270	ENR	INTERSPECIES INTERACTION BETWEEN ORGANISMS%GOBP%GO:0044419	1.8094	0	INTERSPECIES INTERACTION BETWEEN ORGANISMS%GOBP%GO:0044419	FALSE	INTERSPECIES INTERACTION BETWEEN ORGANISMS%GOBP%GO:0044419
1	0.6195	0.0176	0.98	TCF7L2|CDKN2A|PSMB3|SMURF1|NOTCH1|TRP53|PSMB2|PSMC4|YAP1|UBC|LEF1|CDKN1A|PSMD4|PSMA7|SMURF2|PSMC6|PSME2|SMAD4|EP300|PSME3|PSME1|CTNNB1|BCL2L11|ITGAL|KAT2B|PSMD8|PSMD9|RUNX3|SPP1|HDAC4|MAMLD1|TCF7L1|TGFB1|PSMA3|ITGA4|MYC|TEAD4|CCND1|PSMD5|PSMF1|SHFM1|PSMC5|PSMB5|PSMD10|PSMB10|CREBBP|PSMC2|PSMC1|PSMC3|SMAD3|WWTR1|PSMD7|TCF7|PSMD6|PSMD3|PSMD2|MDM2|PSMD1|BRD2|MAML1|MAML2|HES1|JAG1|RBPJ|SRC|PSMB9|CTGF…	Transcriptional regulation by RUNX3	90	ENR	TRANSCRIPTIONAL REGULATION BY RUNX3%REACTOME DATABASE ID RELEASE 71%8878159	1.81	0	TRANSCRIPTIONAL REGULATION BY RUNX3%REACTOME DATABASE ID RELEASE 71%8878159	FALSE	TRANSCRIPTIONAL REGULATION BY RUNX3%REACTOME DATABASE ID RELEASE 71%8878159
0.9984	0.7019	0.0176	0.98	MAP2K2|ARAF|BRAP|MAP2K1|DUSP16|UBC|DUSP10|PPP5C|BRAF|DUSP8|HRAS|YWHAB|DUSP2|DUSP4|PPP2R5B|PPP2CA|PAQR3|KSR1|DUSP1|PPP2R1A|PPP2R5D|RAF1|PPP2CB|DUSP7|DUSP5|PEBP1|PPP2R5C|MAPK1|DUSP6|NRAS|MARK3|DUSP9|PPP2R1B|PPP2R5A|PPP2R5E|MAPK3	Negative regulation of MAPK pathway	36	ENR	NEGATIVE REGULATION OF MAPK PATHWAY%REACTOME%R-HSA-5675221.2	1.8092	0.0016	NEGATIVE REGULATION OF MAPK PATHWAY%REACTOME%R-HSA-5675221.2	FALSE	NEGATIVE REGULATION OF MAPK PATHWAY%REACTOME%R-HSA-5675221.2
0.9983	0.696	0.0176	0.98	MAP2K1|ADCY1|PRKACB|JUN|PRKAR2B|ELK1|GNGT1|GNB1|HRAS|CREB1|PRKAR1B|NFATC2|PRKAR1A|PRKCB|GNAI1|NFATC1|PPP3CA|PPP3CC|PPP3CB|RAF1|PRKAR2A|NFATC3|RPS6KA3|PRKCA|PLCG1|FOS|GNAQ|NFATC4|MAPK3	BIOCARTA_GPCR_PATHWAY	29	ENR	BIOCARTA_GPCR_PATHWAY%MSIGDB_C2%BIOCARTA_GPCR_PATHWAY	1.8098	0.0017	BIOCARTA_GPCR_PATHWAY%MSIGDB_C2%BIOCARTA_GPCR_PATHWAY	FALSE	BIOCARTA_GPCR_PATHWAY%MSIGDB_C2%BIOCARTA_GPCR_PATHWAY
1	0.6408	0.0178	0.982	PSMB3|PSMB2|PSMC4|UBC|PSMD4|PSMA7|PSMC6|PSME2|PSME3|PSME1|PSMD8|PSMD9|BTRC|NFKB2|CHUK|PSMA3|PSMD5|PSMF1|SHFM1|PSMC5|PSME4|PSMB5|PSMD10|PSMB11|PSMB10|PSMC2|PSMC1|PSMC3|PSMD7|UBA3|PSMD6|PSMD3|PSMD2|CUL1|PSMD1|UBE2M|RELB|SKP1A|FBXW11|RELA|PSMB9|MAP3K14|PSMB4|PSMA4|PSMB7|PSMA6|PSMB6|PSMA2|PSMB1|PSMA1|PSMB8|PSMA5|PSMD14|PSMD11|PSMD12|PSMD13	Dectin-1 mediated noncanonical NF-kB signaling	56	ENR	DECTIN-1 MEDIATED NONCANONICAL NF-KB SIGNALING%REACTOME DATABASE ID RELEASE 71%5607761	1.8085	0	DECTIN-1 MEDIATED NONCANONICAL NF-KB SIGNALING%REACTOME DATABASE ID RELEASE 71%5607761	FALSE	DECTIN-1 MEDIATED NONCANONICAL NF-KB SIGNALING%REACTOME DATABASE ID RELEASE 71%5607761
1	0.8759	0.0185	0.986	HSPA8|HSPA1A|DNAJB1|FKBP4|EP300|HSF1|HSPA1L|HSP90AA1|HSP90AB1|HSPA2|HSBP1|CREBBP	Attenuation phase	12	ENR	ATTENUATION PHASE%REACTOME%R-HSA-3371568.1	1.8061	0	ATTENUATION PHASE%REACTOME%R-HSA-3371568.1	FALSE	ATTENUATION PHASE%REACTOME%R-HSA-3371568.1
0.9967	0.7505	0.0185	0.986	PPP2R3A|GSK3A|PHKB|PPP2R2A|CALM2|PHKG2|PGM2|PPP2R4|UGP2|PPP2R5B|GYS1|PPP2CA|PYGB|AGL|PYGL|GSK3B|PYGM|GYG|CALM3|PPP2R1A|PPP2R5D|PPP2CB|GBE1|PHKA2|CALM1|PHKG1|PPP2R5C|PPP2R2C|PPP2R2B|GYS2|PHKA1|PPP2R1B|PPP2R5E|PPP2R5A	Glycogen Metabolism	34	ENR	GLYCOGEN METABOLISM%WIKIPATHWAYS_20191210%WP317%MUS MUSCULUS	1.8063	0.0033	GLYCOGEN METABOLISM%WIKIPATHWAYS_20191210%WP317%MUS MUSCULUS	FALSE	GLYCOGEN METABOLISM%WIKIPATHWAYS_20191210%WP317%MUS MUSCULUS
1	0.857	0.0186	0.987	PCX|G6PC2|CRY1|PER2|RBP4|GPI1|AKR1A1|PCK2|SORD|RGN|CHST15|ATF3|G6PC|PGAM2|GSTO1|G6PDX|GPD2|CAR5A|PGD|PGK2|ATF4|FBP1|PCK1|GAPDH|FBP2|TPI1|CRTC2|GULO|GPD1|GNPDA1|PGK1|G6PC3	monosaccharide biosynthetic process	32	ENR	MONOSACCHARIDE BIOSYNTHETIC PROCESS%GOBP%GO:0046364	1.8051	0	MONOSACCHARIDE BIOSYNTHETIC PROCESS%GOBP%GO:0046364	FALSE	MONOSACCHARIDE BIOSYNTHETIC PROCESS%GOBP%GO:0046364
1	0.6609	0.0186	0.986	SFN|MAPK9|PRKCE|CAMK4|RCAN2|AKAP5|CHP1|PRKACA|YWHAB|CREBBP|BAD|NUP214|EP300|NR4A1|CSNK1A1|CASP3|RCAN1|NFATC2|PRKCG|MAP3K8|GSK3B|PIM1|PRKCB|MEF2D|CABIN1|PRKCD|NFATC1|MAPK14|FKBP8|NFATC3|XPO1|PRKCA|PRKCQ|PRKCH|YWHAH|MAP3K1|YWHAE|BCL2|MAPK8|FKBP1A|PRKCZ|YWHAG|YWHAZ|RAN|KPNB1|BCL2L1|MAPK3	Role of Calcineurin-dependent NFAT signaling in lymphocytes	47	ENR	ROLE OF CALCINEURIN-DEPENDENT NFAT SIGNALING IN LYMPHOCYTES%PATHWAY INTERACTION DATABASE NCI-NATURE CURATED DATA%ROLE OF CALCINEURIN-DEPENDENT NFAT SIGNALING IN LYMPHOCYTES	1.8054	0	ROLE OF CALCINEURIN-DEPENDENT NFAT SIGNALING IN LYMPHOCYTES%PATHWAY INTERACTION DATABASE NCI-NATURE CURATED DATA%ROLE OF CALCINEURIN-DEPENDENT NFAT SIGNALING IN LYMPHOCYTES	FALSE	ROLE OF CALCINEURIN-DEPENDENT NFAT SIGNALING IN LYMPHOCYTES%PATHWAY INTERACTION DATABASE NCI-NATURE CURATED DATA%ROLE OF CALCINEURIN-DEPENDENT NFAT SIGNALING IN LYMPHOCYTES
1	0.6388	0.0186	0.987	PSMB3|PRKACB|PSMB2|PSMC4|UBC|PSMD4|PSMA7|GLI1|PSMC6|PSME2|PSME3|PSME1|ITCH|RBX1|SUFU|PSMD8|PSMD9|BTRC|PSMA3|PSMD5|PSMF1|SHFM1|PSMC5|PSME4|PSMB5|PSMD10|PSMB11|PSMB10|PRKACA|PSMC2|PSMC1|PSMC3|PSMD7|PSMD6|PSMD3|PSMD2|CUL1|PSMD1|SKP1A|PSMB9|PSMB4|PSMA4|PSMB7|PSMA6|PSMB6|PSMA2|PSMB1|PSMA1|PSMB8|NUMB|PSMA5|PSMD14|PSMD11|PSMD12|PSMD13	Degradation of GLI1 by the proteasome	55	ENR	DEGRADATION OF GLI1 BY THE PROTEASOME%REACTOME%R-HSA-5610780.1	1.805	0	DEGRADATION OF GLI1 BY THE PROTEASOME%REACTOME%R-HSA-5610780.1	FALSE	DEGRADATION OF GLI1 BY THE PROTEASOME%REACTOME%R-HSA-5610780.1
1	0.6235	0.019	0.988	PSMB3|PSMB2|PSMC4|UBC|UBE2C|PSMD4|PSMA7|UBE2D1|CDC27|PSMC6|CCNA1|PSME2|PSME3|PSME1|CDC23|FZR1|BUB3|MAD2L1|PSMD8|PSMD9|BTRC|ANAPC5|ANAPC4|ANAPC1|ANAPC2|PSMA3|ANAPC7|ANAPC11|ANAPC16|ANAPC15|PSMD5|PSMF1|SHFM1|PSMC5|PSME4|PSMB5|PSMD10|FBXO5|PSMB11|PSMB10|PSMC2|PSMC1|PSMC3|CDC20|PLK1|PSMD7|PSMD6|BUB1B|PSMD3|CDK2|PSMD2|CUL1|CCNA2|PSMD1|CDK1|CDC16|SKP1A|UBE2E1|PSMB9|PSMB4|PSMA4|PSMB7|PSMA6|PSMB6|PSMA2|P…	Regulation of APC C activators between G1 S and early anaphase	74	ENR	REGULATION OF APC C ACTIVATORS BETWEEN G1 S AND EARLY ANAPHASE%REACTOME DATABASE ID RELEASE 71%176408	1.8029	0	REGULATION OF APC C ACTIVATORS BETWEEN G1 S AND EARLY ANAPHASE%REACTOME DATABASE ID RELEASE 71%176408	FALSE	REGULATION OF APC C ACTIVATORS BETWEEN G1 S AND EARLY ANAPHASE%REACTOME DATABASE ID RELEASE 71%176408
1	0.6038	0.019	0.987	PAWR|LRP11|HSFY2|MYOF|HTRA2|RBM3|HMOX1|IRAK1|NFE2L1|TGFB1I1|NOS1|CCL2|CRNN|VGF|CXCL12|HSPB7|TRP53INP1|ADRB3|9830147E19RIK|IL1A|HSPA9|ATXN3|EPHB1|FAM175B|EIF2AK4|HSF5|HSF3|DHX36|HSF4|STAC|HSPA14|CETN1|L7RN6|RBBP7|OSM|IL1R1|HSPA13|RASA3|ALDH18A1|ADRB2|TACR1|ADRB1|HSBP1L1|AGT|HSPA2|ADORA1|DIO2|PRKACA|HSPA8|FGF1|PRKAA1|HSPA1A|CCKAR|SCARA5|ZFP709|NTSR1|NF1|HSF2|ACADVL|1810011O10RIK|PMP22|SUMO1|DAXX|CL…	response to temperature stimulus	159	ENR	RESPONSE TO TEMPERATURE STIMULUS%GOBP%GO:0009266	1.8033	0	RESPONSE TO TEMPERATURE STIMULUS%GOBP%GO:0009266	FALSE	RESPONSE TO TEMPERATURE STIMULUS%GOBP%GO:0009266
1	0.6269	0.019	0.987	PSMB3|PSMB2|PSMC4|UBC|UBE2C|PSMD4|PSMA7|UBE2D1|CDC27|PSMC6|CCNA1|PSME2|PSME3|PSME1|CDC23|FZR1|PSMD8|PSMD9|ANAPC5|ANAPC4|ANAPC1|ANAPC2|CCNE1|PSMA3|ANAPC7|ANAPC11|ANAPC16|ANAPC15|PSMD5|PSMF1|SHFM1|PSMC5|PSME4|PSMB5|PSMD10|PSMB11|PSMB10|PSMC2|PSMC1|PSMC3|CDC6|PSMD7|PSMD6|PSMD3|CDK2|PSMD2|CCNA2|PSMD1|CCNE2|CDC16|UBE2E1|PSMB9|PSMB4|PSMA4|PSMB7|PSMA6|PSMB6|PSMA2|PSMB1|PSMA1|PSMB8|PSMA5|PSMD14|PSMD11|PS…	CDK-mediated phosphorylation and removal of Cdc6	67	ENR	CDK-MEDIATED PHOSPHORYLATION AND REMOVAL OF CDC6%REACTOME DATABASE ID RELEASE 71%69017	1.8031	0	CDK-MEDIATED PHOSPHORYLATION AND REMOVAL OF CDC6%REACTOME DATABASE ID RELEASE 71%69017	FALSE	CDK-MEDIATED PHOSPHORYLATION AND REMOVAL OF CDC6%REACTOME DATABASE ID RELEASE 71%69017
1	0.5574	0.019	0.987	DRD4|LDLR|PRKACB|PRKAR2B|ANXA1|BDKRB2|CNR1|SLC24A1|LPL|GNAT1|CNGA1|PPP1CA|GNGT1|GNB1|GRM3|GRM2|CDK5|CCL2|SAG|CCL5|HC|CXCL1|CXCL10|CXCL12|CXCL2|CXCL16|OXGR1|RLN3|GNG10|GNG3|APOB|GNG4|GNG7|GNG8|RLBP1|PRKCA|HTR1F|HTR1A|CX3CL1|GNAZ|AKR1C6|GNAI2|AHCYL1|GABBR2|GNAI3|CCL4|GNAO1|SAA3|PF4|CCR7|CCL28|AKR1B10|PPY|PPP1R1B|AGT|RDH8|NPBWR1|GNG2|GNB5|S1PR5|S1PR4|AKR1C21|PRKACA|GPIHBP1|HSD17B6|LRP2|RGSL1|LPAR5|S…	G alpha (i) signalling events	369	ENR	G ALPHA (I) SIGNALLING EVENTS%REACTOME%R-HSA-418594.5	1.803	0	G ALPHA (I) SIGNALLING EVENTS%REACTOME%R-HSA-418594.5	FALSE	G ALPHA (I) SIGNALLING EVENTS%REACTOME%R-HSA-418594.5
1	0.6347	0.0191	0.989	HDAC6|MLST8|NUP50|POM121|FKBP4|EP300|CAMK2G|CAMK2D|HSPA1L|CAMK2B|RPTOR|CAMK2A|AKT1S1|NUP35|NUP54|NUP37|SEC13|NUP153|NUP188|TPR|BAG3|NUP160|NDC1|NUP85|NUP62|RPS19BP1|NUP43|ST13|NUP88|HSPA9|NUPL2|NUP133|NUP155|NUP210|RANBP2|BAG5|BAG2|HSPA4L|HSPA14|L7RN6|HSP90AA1|MAPK1|CCAR2|VCP|HSPA13|DNAJC7|MAPK3|DNAJC2|HSPA12B|CRYAB|HSPA12A|AAAS|NUP93|DNAJB6|HSPA2|MTOR|CREBBP|BAG1|HSPA8|HSPA1A|NUP214|DNAJB1|RPA1|…	Cellular response to heat stress	81	ENR	CELLULAR RESPONSE TO HEAT STRESS%REACTOME%R-HSA-3371556.1	1.8024	0	CELLULAR RESPONSE TO HEAT STRESS%REACTOME%R-HSA-3371556.1	FALSE	CELLULAR RESPONSE TO HEAT STRESS%REACTOME%R-HSA-3371556.1
0.9984	0.64	0.0191	0.987	PSMB3|PSMB2|PSMC4|UBC|UBE2C|PSMD4|PSMA7|UBE2D1|CDC27|PSMC6|PSME2|PSME3|PSME1|CDC23|FZR1|PSMD8|PSMD9|ANAPC5|ANAPC4|ANAPC1|ANAPC2|PSMA3|ANAPC7|ANAPC11|ANAPC16|ANAPC15|PSMD5|PSMF1|SHFM1|PSMC5|PSMB5|PSMD10|PSMB10|PSMC2|PSMC1|PSMC3|PSMD7|PSMD6|PSMD3|PSMD2|PSMD1|CDC16|UBE2E1|PSMB9|PSMB4|PSMA4|PSMB7|PSMA6|PSMB6|PSMA2|PSMB1|PSMA1|PSMB8|PSMA5|PSMD14|PSMD11|PSMD12|ANAPC10|PSMD13	Autodegradation of Cdh1 by Cdh1:APC C	59	ENR	AUTODEGRADATION OF CDH1 BY CDH1:APC C%REACTOME DATABASE ID RELEASE 71%174084	1.8034	0.0016	AUTODEGRADATION OF CDH1 BY CDH1:APC C%REACTOME DATABASE ID RELEASE 71%174084	FALSE	AUTODEGRADATION OF CDH1 BY CDH1:APC C%REACTOME DATABASE ID RELEASE 71%174084
1	0.5166	0.0195	0.991	HIF1A|GSK3A|BMI1|MAP2K1|TRP53|BDKRB2|HMOX1|STEAP3|PPP1CA|SNAI2|MLLT11|HMGB2|ELL3|RRM2B|CTNNB1|BCL2L14|EEF1E1|CXCL12|BCL2L2|HGF|TRP53INP1|ICAM1|TRIAP1|VIMP|PRDX2|IL1B|ZFP385A|MIF|PYCARD|CX3CL1|KDM1A|BAG5|GNAI2|SERPINE1|GNAI3|CSF2|CCAR2|MAL|INCA1|RAD9A|SYVN1|NOX1|SCG2|NOG|ACVR1|FLCN|SFRP2|SFRP1|ACSL5|COL2A1|VHL|DBH|NF1|DAB2IP|IER3|SEPT4|STYXL1|THBS1|MPV17L|MMP9|FGFR1|WNT4|UNC5B|URI1|NOL3|BIK|ZFP13|…	regulation of apoptotic signaling pathway	411	ENR	REGULATION OF APOPTOTIC SIGNALING PATHWAY%GOBP%GO:2001233	1.8009	0	REGULATION OF APOPTOTIC SIGNALING PATHWAY%GOBP%GO:2001233	FALSE	REGULATION OF APOPTOTIC SIGNALING PATHWAY%GOBP%GO:2001233
0.9983	0.7376	0.0195	0.991	ATP6V1C2|ATP6V1E2|INS2|ATP6V1A|ATP6V1B1|ATP6V1B2|ATP6V0D2|ATP6V0E|ATP6V1G2|ATP6V0D1|ATP6AP1|ATP6V1E1|TCIRG1|INSR|ATP6V0B|ATP6V0A4|ATP6V1G1|ATP6V0A1|ATP6V1F|ATP6V1D|ATP6V1H|ATP6V0A2|ATP6V0E2|ATP6V1G3|ATP6V1C1	Insulin receptor recycling	25	ENR	INSULIN RECEPTOR RECYCLING%REACTOME DATABASE ID RELEASE 71%77387	1.8008	0.0017	INSULIN RECEPTOR RECYCLING%REACTOME DATABASE ID RELEASE 71%77387	FALSE	INSULIN RECEPTOR RECYCLING%REACTOME DATABASE ID RELEASE 71%77387
1	0.5735	0.0196	0.991	PSMB3|PSMB2|TEC|HRAS|PSMD4|PSMA7|UBE2D1|PSMC6|PSME2|PSME1|NFATC2|GAB2|VAV1|PSMD8|PSMD9|IKBKB|BTRC|NFATC3|BTK|SYK|AHCYL1|NFKBIA|PAK1|CHUK|LYN|PSMA3|CDC34|MAP2K4|MAPK10|JUN|RAC1|PSMB5|PSMB10|PSMC2|PSMC1|IKBKG|PSMC3|PSMD7|PSMD6|PSMD3|BCL10|PSMD2|CUL1|PSMD1|RASGRP4|TAB1|RASGRP2|NFATC1|ITPR3|PPP3CA|ITPR2|ITPR1|SKP1A|FBXW11|PPP3CB|CARD11|VAV3|LAT2|PSMB9|PRKCQ|VAV2|MAP3K1|PLCG1|PLCG2|TAB3|TAB2|MAP2K7|PI…	Fc epsilon receptor (FCERI) signaling	121	ENR	FC EPSILON RECEPTOR (FCERI) SIGNALING%REACTOME DATABASE ID RELEASE 71%2454202	1.8003	0	FC EPSILON RECEPTOR (FCERI) SIGNALING%REACTOME DATABASE ID RELEASE 71%2454202	FALSE	FC EPSILON RECEPTOR (FCERI) SIGNALING%REACTOME DATABASE ID RELEASE 71%2454202
0.9984	0.6269	0.0196	0.991	PSMB3|PSMB2|PSMC4|UBC|UBE2C|PSMD4|PSMA7|UBE2D1|CDC27|PSMC6|PSME2|PSME3|PSME1|CDC23|FZR1|PTTG1|PSMD8|PSMD9|ANAPC5|ANAPC4|ANAPC1|ANAPC2|AURKA|AURKB|PSMA3|ANAPC7|ANAPC11|ANAPC16|ANAPC15|PSMD5|PSMF1|SHFM1|PSMC5|PSME4|PSMB5|PSMD10|PSMB11|PSMB10|PSMC2|PSMC1|PSMC3|CDC20|PLK1|PSMD7|PSMD6|PSMD3|PSMD2|PSMD1|CDC16|UBE2E1|PSMB9|PSMB4|PSMA4|PSMB7|PSMA6|PSMB6|PSMA2|PSMB1|PSMA1|PSMB8|PSMA5|SKP2|PSMD14|PSMD11|PS…	APC C:Cdh1 mediated degradation of Cdc20 and other APC C:Cdh1 targeted proteins in late mitosis early G1	67	ENR	APC C:CDH1 MEDIATED DEGRADATION OF CDC20 AND OTHER APC C:CDH1 TARGETED PROTEINS IN LATE MITOSIS EARLY G1%REACTOME%R-HSA-174178.2	1.7999	0.0016	APC C:CDH1 MEDIATED DEGRADATION OF CDC20 AND OTHER APC C:CDH1 TARGETED PROTEINS IN LATE MITOSIS EARLY G1%REACTOME%R-HSA-174178.2	FALSE	APC C:CDH1 MEDIATED DEGRADATION OF CDC20 AND OTHER APC C:CDH1 TARGETED PROTEINS IN LATE MITOSIS EARLY G1%REACTOME%R-HSA-174178.2
0.9965	0.7649	0.0196	0.991	SH3GLB1|ERO1L|HSPA2|ENTPD5|BAG1|HSPA8|HSPA1A|DNAJB1|HSPA1L|H2-DMB2|DNAJB12|CD74|HSPA5|DNAJB14|H2-DMA|SEP15|HSPA1B|DNAJC18|ST13|DNAJB5|HSPA9|DNAJB13|PTGES3|H2-DMB1|HSPE1|CHCHD4|HSPA14|DNAJB4|HSPH1|HSPA13|CCT2|DNAJC7	'de novo' posttranslational protein folding	32	ENR	'DE NOVO' POSTTRANSLATIONAL PROTEIN FOLDING%GOBP%GO:0051084	1.8001	0.0035	'DE NOVO' POSTTRANSLATIONAL PROTEIN FOLDING%GOBP%GO:0051084	FALSE	'DE NOVO' POSTTRANSLATIONAL PROTEIN FOLDING%GOBP%GO:0051084
1	0.5484	0.0197	0.991	DPYSL5|DPYS|DPYD|CRMP1|HK2|DNASE2B|EXOG|DIS3L2|HK1|TET2|HMOX1|TET1|EXOSC8|TET3|MUS81|SIDT2|AHCY|HNMT|BLVRA|PDE2A|CTIF|HELZ2|PAN2|DXO|HMOX2|RNASEH2C|NT5M|NUDT4|WIBG|DCTPP1|LDHA|RNASEH2A|CUBN|SAMD4|PNPT1|ADAL|MLH1|YTHDF2|PATL2|SMG6|PYCRL|TREX1|ALDOART1|ALDOART2|GM5519|AEN|GM12117|DICER1|ACOT7|ENO4|GM15294|GALK1|GPI1|NUDT18|GALT|GM11214|GM3839|CDA|DNASE1|GM10358|AICDA|DNASE1L3|POR|2310036O22RIK|PGK2…	cellular nitrogen compound catabolic process	296	ENR	CELLULAR NITROGEN COMPOUND CATABOLIC PROCESS%GOBP%GO:0044270	1.7993	0	CELLULAR NITROGEN COMPOUND CATABOLIC PROCESS%GOBP%GO:0044270	FALSE	CELLULAR NITROGEN COMPOUND CATABOLIC PROCESS%GOBP%GO:0044270
1	0.8463	0.0201	0.991	PGAM2|PGAM1|BPGM|PGK2|FBP1|FBP2|TPI1|ALDOB|GPI1|ENO1B|ENO1|ALDOA|GAPDHS|ENO3|PKLR|ENO2|PFKL|VCAN|PKM|PGK1|PFKM|PFKP	glycolysis I	22	ENR	GLYCOLYSIS I%HUMANCYC%GLYCOLYSIS	1.7979	0	GLYCOLYSIS I%HUMANCYC%GLYCOLYSIS	FALSE	GLYCOLYSIS I%HUMANCYC%GLYCOLYSIS
1	0.7897	0.0203	0.992	STK39|PYCR1|ARL6IP5|HK3|DRD2|LRRK2|CNR1|SNCA|MET|NOL3|NR4A3|TXN1|FBXO7|PINK1|REG3B|GPR37L1|GLRX|HGF|ENTPD1|TNF|NFE2L2|SYT11|GPR37|PDE8A|PSAP|ABAT|RGS4|GABBR1|GNB2L1|OSR1|RNF146|NGB|IL10|EPOR|TRAP1|PARK7|PTPN11|RGS2|HTR6|HSPH1	negative regulation of response to drug	40	ENR	NEGATIVE REGULATION OF RESPONSE TO DRUG%GOBP%GO:2001024	1.797	0	NEGATIVE REGULATION OF RESPONSE TO DRUG%GOBP%GO:2001024	FALSE	NEGATIVE REGULATION OF RESPONSE TO DRUG%GOBP%GO:2001024
1	0.7462	0.0203	0.992	S100A8|CDKN2A|HIP1R|DNAJA3|PIDD1|BBC3|IFT57|NLRP1B|PDCD2|CASP16|PMAIP1|DAP|EIF2AK3|RET|BCL2L11|CASP8AP2|RNF7|PML|FASL|ACER2|NGF|NOD1|DLC1|TNFSF15|PYCARD|DIABLO|GNB2L1|CASP14|FAM162A|NLRC4|VCP|COL4A3|MYC|CYCS|NGFR|CRADD|LCK|ROBO1|CASP12|SNCA|BOK|SENP1|AIFM1|NLRP3|CFLAR|MUL1|PPARG|BID|BAD|CCK|SMAD3|CASP8|APAF1|XDH|CASP9|BAK1|CASP4|BCL10|CASP1|F3|TNF|HIP1|PDCD6|BAX|SLC11A2|KHDC1C|RPS27L|KHDC1B|KHDC1…	activation of cysteine-type endopeptidase activity involved in apoptotic process	78	ENR	ACTIVATION OF CYSTEINE-TYPE ENDOPEPTIDASE ACTIVITY INVOLVED IN APOPTOTIC PROCESS%GOBP%GO:0006919	1.7968	0	ACTIVATION OF CYSTEINE-TYPE ENDOPEPTIDASE ACTIVITY INVOLVED IN APOPTOTIC PROCESS%GOBP%GO:0006919	FALSE	ACTIVATION OF CYSTEINE-TYPE ENDOPEPTIDASE ACTIVITY INVOLVED IN APOPTOTIC PROCESS%GOBP%GO:0006919
0.9967	0.6782	0.0203	0.992	GATA3|CDKN2A|PAX5|MYF6|MYOD1|LEF1|NCOR1|CDKN1A|SIN3A|MCM4|HRAS|ETS2|SKI|CCNA1|EP300|H2AFZ|CDKN1B|MPO|UBE2I|CSF1R|GATA1|PIM1|SPI1|IQGAP1|CAR1|KIT|COPA|CEBPB|CD4|COL1A2|CEBPA|ANPEP|MYB|ZFPM1|BCL2|MAT2A|GSTM2|ATP2B1|KITL|MAP3K7|ETS1|SP1|MYC|CCND1|CREBBP|HSPA8|CLTA|CDK6|ADA|CASP6|TAB1|ADORA2B|ELANE|HES1|PPP3CA|CBX4|SMARCA2|TRIM28|HIPK2|MAF|CD34|PTGS2|YEATS4|MAD1L1|ZFHX3|KRAS|LECT2|TAB2|PRTN3|PIAS3|TF…	C-MYB transcription factor network	80	ENR	C-MYB TRANSCRIPTION FACTOR NETWORK%PATHWAY INTERACTION DATABASE NCI-NATURE CURATED DATA%C-MYB TRANSCRIPTION FACTOR NETWORK	1.7966	0.0033	C-MYB TRANSCRIPTION FACTOR NETWORK%PATHWAY INTERACTION DATABASE NCI-NATURE CURATED DATA%C-MYB TRANSCRIPTION FACTOR NETWORK	FALSE	C-MYB TRANSCRIPTION FACTOR NETWORK%PATHWAY INTERACTION DATABASE NCI-NATURE CURATED DATA%C-MYB TRANSCRIPTION FACTOR NETWORK
1	0.6854	0.0204	0.992	HIF1A|ACP5|TRP53|ATP2B4|HK2|MYCN|BCR|DYNLL1|BNIP3|CRP|ZC3H12A|PINK1|ABCD2|MMP3|ATG5|ROCK2|ESR2|BRCA1|GLA|BCL2|WDR35|TIGAR|SIRT3|SIRT2|SLC30A10|EPOR|TFAP2A|PARK7|SIRT5|ABCD1|MAP3K7|NDUFC2|EEF1A1|INS2|HP|PON3|TSPO|CRYAB|CAV1|CFLAR|FYN|CTNS|PAX2|VDAC1|BECN1|HBP1|APOPT1|SIRPA|PTGER4|KHSRP|AATF|PLIN5|RGN|PTGIS|RHOA|PARK2|SIRT1|IL4|G6PDX|STAT3|ATP5G1|HSPD1|CD34|IL10|MPV17L|OPRM1|TRIM30A|BIRC3	negative regulation of reactive oxygen species metabolic process	68	ENR	NEGATIVE REGULATION OF REACTIVE OXYGEN SPECIES METABOLIC PROCESS%GOBP%GO:2000378	1.7961	0	NEGATIVE REGULATION OF REACTIVE OXYGEN SPECIES METABOLIC PROCESS%GOBP%GO:2000378	FALSE	NEGATIVE REGULATION OF REACTIVE OXYGEN SPECIES METABOLIC PROCESS%GOBP%GO:2000378
0.9982	0.7574	0.0206	0.992	PCNT|HDAC6|DYNC1H1|DYNC1LI2|PARK2|DYNC1LI1|UBC|DYNLL2|DYNC1I2|IFT88|DYNLL1|HSF1|ARL13B|CETN1|PARK7|HSP90AA1|VCP|UBE2V1|DYNC1I1|UBE2N|CFTR	Aggrephagy	21	ENR	AGGREPHAGY%REACTOME%R-HSA-9646399.1	1.7952	0.0018	AGGREPHAGY%REACTOME%R-HSA-9646399.1	FALSE	AGGREPHAGY%REACTOME%R-HSA-9646399.1
1	0.6464	0.0207	0.992	PSMB3|PSMB2|PSMC4|UBC|MCM5|MCM4|PSMD4|MCM6|PSMA7|MCM2|PSMC6|PSME2|PSME3|PSME1|CDT1|ORC5|ORC4|ORC6|ORC3|PSMD8|PSMD9|E2F1|PSMA3|PSMD5|PSMF1|SHFM1|PSMC5|PSME4|PSMB5|PSMD10|PSMB11|PSMB10|PSMC2|PSMC1|PSMC3|CDC6|E2F2|PSMD7|PSMD6|E2F3|PSMD3|PSMD2|PSMD1|MCM3|ORC2|PSMB9|GMNN|ORC1|MCM8|PSMB4|PSMA4|PSMB7|PSMA6|PSMB6|PSMA2|PSMB1|PSMA1|MCM7|PSMB8|PSMA5|PSMD14|PSMD11|PSMD12|PSMD13	Assembly of the pre-replicative complex	64	ENR	ASSEMBLY OF THE PRE-REPLICATIVE COMPLEX%REACTOME%R-HSA-68867.4	1.7941	0	ASSEMBLY OF THE PRE-REPLICATIVE COMPLEX%REACTOME%R-HSA-68867.4	FALSE	ASSEMBLY OF THE PRE-REPLICATIVE COMPLEX%REACTOME%R-HSA-68867.4
1	0.7052	0.0207	0.992	PRKACB|SNAP23|SLC6A8|PRKAR2B|STX19|GNAT1|PRKX|VAMP8|STX11|STX1A|GNB1|PRKAR1B|BCHE|GNB2|GNB4|STX16|SLC18A3|VAMP1|SNAP29|GNG10|GNG3|GNG4|GNG7|STX4A|GNAI1|GNG8|CHAT|PRKAR2A|CHRM2|STX1B|SLC5A7|ACHE|VAMP2|KCNJ6|GNAI2|GNAI3|GNAO1|KCNJ9|KCNJ5|KCNJ3|GNB5|VAMP3|PRKACA|GNB3|PRKAR1A|GNGT2|GNAT2|SNAP25|GNG11|CHRM4|ADCY10	Muscarinic acetylcholine receptor 2 and 4 signaling pathway	51	ENR	MUSCARINIC ACETYLCHOLINE RECEPTOR 2 AND 4 SIGNALING PATHWAY%PANTHER PATHWAY%P00043	1.7939	0	MUSCARINIC ACETYLCHOLINE RECEPTOR 2 AND 4 SIGNALING PATHWAY%PANTHER PATHWAY%P00043	FALSE	MUSCARINIC ACETYLCHOLINE RECEPTOR 2 AND 4 SIGNALING PATHWAY%PANTHER PATHWAY%P00043
1	0.5475	0.0207	0.992	NUF2|CDKN2A|TRP53|MAPRE1|HIST1H2BP|HIST1H2BM|CHEK1|CHEK2|CDKN1A|HIST1H2BB|CENPM|HIST1H2BH|CENPT|RAD9B|CENPQ|CENPP|YWHAB|CENPO|UBE2D1|CENPL|RFWD2|PSME2|PSME1|CENPK|CENPI|PPP2R5B|CENPH|MDC1|FAM175A|MAD2L1|UIMC1|TRP53BP1|CENPF|PSMD9|BABAM1|NUP85|ZFP385A|SPDL1|UBE2V2|APITD1|BLM|RAD9A|TOP3A|WRN|TREX1|HERC2|MRE11A|NBN|PSMB10|SPC24|ERCC6L|RFC5|RAD50|RFC3|RFC4|MDM4|CDC20|RFC2|RPA1|PLK1|CLSPN|HUS1|RPA2|RA…	Cell Cycle Checkpoints	250	ENR	CELL CYCLE CHECKPOINTS%REACTOME%R-HSA-69620.2	1.7946	0	CELL CYCLE CHECKPOINTS%REACTOME%R-HSA-69620.2	FALSE	CELL CYCLE CHECKPOINTS%REACTOME%R-HSA-69620.2
0.9982	0.8006	0.0207	0.992	CCL20|ACP5|SERPINB1C|FZD5|CX3CR1|SERPINB1B|HK1|ANXA1|LILRA5|USP50|LPL|NLRP1B|NAIP5|CHRNA7|IFNG|TLR2|TNFAIP3|CCL3|ZC3H12A|S1PR3|TRIM16|AGER|HMGB1|ARRB2|IFI204|CCR5|RIPK2|PML|AQP4|CCL19|GSTP1|PANX1|NOD1|SPHK1|PYCARD|CX3CL1|HAVCR2|MNDA|ARG2|MEFV|GSDMD|IL1R2|5730559C18RIK|GHRL|NLRP2|CEACAM1|CCR7|IFI205|ISL1|NLRC3|IFNAR1|TLR4|NR1H4|MNDAL|ERRFI1|NLRP3|EGR1|SMAD3|LGALS9|CASP8|CASP4|P2RX7|SERPINB1A|SIRPA…	regulation of interleukin-1 production	89	ENR	REGULATION OF INTERLEUKIN-1 PRODUCTION%GOBP%GO:0032652	1.7939	0.0018	REGULATION OF INTERLEUKIN-1 PRODUCTION%GOBP%GO:0032652	FALSE	REGULATION OF INTERLEUKIN-1 PRODUCTION%GOBP%GO:0032652
0.9931	0.7645	0.021	0.993	PAX8|MYOCD|HMGCR|AMBRA1|NUPR1|ACOT1|SFRP2|NOL3|RGL2|CFLAR|HSPA8|ILK|HSPB6|GHRH|PCMT1|HAND2|TRIP10|GATA4|PDPK1|NFE2L2|PPP1R10|BAG3|SIRT1|NPM1|BCL2|NACA|HEY2|HSF1|NKX2-5|RAPGEF3|SIRT5|SLC25A4|MDK|SIRT4|QK|JAK2	negative regulation of striated muscle cell apoptotic process	36	ENR	NEGATIVE REGULATION OF STRIATED MUSCLE CELL APOPTOTIC PROCESS%GOBP%GO:0010664	1.793	0.0069	NEGATIVE REGULATION OF STRIATED MUSCLE CELL APOPTOTIC PROCESS%GOBP%GO:0010664	FALSE	NEGATIVE REGULATION OF STRIATED MUSCLE CELL APOPTOTIC PROCESS%GOBP%GO:0010664
1	0.6202	0.0214	0.994	GATA3|STAT5B|PRL|SFN|TRP53|PRKACB|CDKN1A|MMP1A|SMARCA4|IFNG|SMARCC2|CDK5|NR4A1|SMARCC1|AKT1|FKBP4|EP300|SUV420H1|NCOA1|CSN2|POU1F1|SMARCD1|CGA|SGK1|PCK2|PBX1|ICAM1|SPI1|IRF1|MAPK14|MAPK11|AFP|IL2|IL6|NR1I3|KRT14|MAPK8|CSF2|HSP90AA1|MAPK1|VIPR1|STAT5A|MAPK3|MAPK10|MAPK9|JUN|SELE|KRT5|PPP5C|NR3C1|FKBP5|PRKACA|FGG|CREBBP|CREB1|TSG101|EGR1|MDM2|POU2F1|GSK3B|POMC|TBP|BAX|NFATC1|IL4|RELA|IL5|CDK5R1|NFK…	PID_REG_GR_PATHWAY	78	ENR	PID_REG_GR_PATHWAY%MSIGDB_C2%PID_REG_GR_PATHWAY	1.7916	0	PID_REG_GR_PATHWAY%MSIGDB_C2%PID_REG_GR_PATHWAY	FALSE	PID_REG_GR_PATHWAY%MSIGDB_C2%PID_REG_GR_PATHWAY
1	0.5639	0.0216	0.994	DAGLA|DAGLB|APBB1IP|TUBA4A|PRKCE|MPL|GNGT1|GNB1|LAT|APOH|RAB27B|ALB|HGF|GNG10|GNG3|GNG4|GNG7|VAV1|GNG8|SELP|PRKCA|TRPC6|CD36|AHSG|LGALS3BP|GNAI2|PTPN6|GNAI3|PTPN1|SERPINE1|GNA12|GNA11|CSK|GNA15|GNAQ|PF4|TAGLN2|LYN|TIMP1|SCCPDH|TIMP3|TRPC7|TBXA2R|CALU|STXBP3|GNG2|GNB5|RAC1|TLN1|SERPING1|SERPINF2|FIGF|ARRB1|RASGRP2|ITPR3|ITPR2|ITPR1|TRPC3|VAV3|PRKCQ|ANXA5|ITGA2B|PRKCH|VAV2|THBS1|ACTN1|FN1|PLCG2|PIK…	Platelet activation, signaling and aggregation	246	ENR	PLATELET ACTIVATION, SIGNALING AND AGGREGATION%REACTOME DATABASE ID RELEASE 71%76002	1.7907	0	PLATELET ACTIVATION, SIGNALING AND AGGREGATION%REACTOME DATABASE ID RELEASE 71%76002	FALSE	PLATELET ACTIVATION, SIGNALING AND AGGREGATION%REACTOME DATABASE ID RELEASE 71%76002
1	0.5988	0.0217	0.995	FZD1|FZD3|PSMB3|SMURF1|FZD2|FZD5|PRICKLE1|PSMB2|AP2A2|FZD4|FZD7|PSMC4|UBC|FZD6|FZD8|AP2A1|PSMD4|PSMA7|SMURF2|PSMC6|PSME2|PSME3|PSME1|PARD6A|CLTC|AP2B1|PRKCG|ARRB2|PRKCB|PSMD8|RAC2|PSMD9|CLTB|PRKCA|PFN1|PSMA3|DVL1|AP2M1|PSMD5|RAC1|VANGL2|PSMF1|SHFM1|PSMC5|PSME4|PSMB5|PSMD10|PSMB11|PSMB10|PSMC2|PSMC1|SCRIB|PSMC3|WNT11|PSMD7|CLTA|PSMD6|PSMD3|PSMD2|PSMD1|RAC3|RYK|AP2S1|WNT5A|RHOA|WNT5B|DAAM1|PSMB9|RO…	PCP CE pathway	88	ENR	PCP CE PATHWAY%REACTOME DATABASE ID RELEASE 71%4086400	1.7895	0	PCP CE PATHWAY%REACTOME DATABASE ID RELEASE 71%4086400	FALSE	PCP CE PATHWAY%REACTOME DATABASE ID RELEASE 71%4086400
1	0.6601	0.0217	0.995	PIRB|ADCY1|CX3CR1|ADCY8|LGMN|NCSTN|NLGN3|RELN|CHRNA7|NOS1|PRNP|NRGN|SQSTM1|AGER|EPHA4|STAU1|CALB2|PTN|PTPN5|EIF2AK4|HNRNPK|YTHDF1|PAK1|ABL1|ARC|DRD2|CPEB3|ADRB1|SHANK3|DRD1|IGSF11|SCGN|SHISA7|ADORA1|RAB3A|CREB1|CALB1|CYP46A1|ADORA2A|PPP1R9A|NF1|GSK3B|MME|PAIP2|TYROBP|APOE|APP|CRTC1|NSG1|FAM107A|KALRN|EPHB2	regulation of long-term synaptic potentiation	52	ENR	REGULATION OF LONG-TERM SYNAPTIC POTENTIATION%GOBP%GO:1900271	1.789	0	REGULATION OF LONG-TERM SYNAPTIC POTENTIATION%GOBP%GO:1900271	FALSE	REGULATION OF LONG-TERM SYNAPTIC POTENTIATION%GOBP%GO:1900271
0.9969	0.6266	0.0217	0.995	PSMB3|PSMB2|PSMC4|UBC|UBE2C|PSMD4|PSMA7|UBE2D1|CDC27|PSMC6|CCNA1|PSME2|PSME3|PSME1|CDC23|BUB3|MAD2L1|PTTG1|PSMD8|PSMD9|NEK2|ANAPC5|ANAPC4|ANAPC1|ANAPC2|PSMA3|ANAPC7|ANAPC11|ANAPC16|ANAPC15|PSMD5|PSMF1|SHFM1|PSMC5|PSME4|PSMB5|PSMD10|PSMB11|PSMB10|PSMC2|PSMC1|PSMC3|CDC20|PLK1|PSMD7|PSMD6|BUB1B|PSMD3|PSMD2|CCNA2|PSMD1|CDK1|CDC16|UBE2E1|PSMB9|PSMB4|PSMA4|PSMB7|PSMA6|PSMB6|PSMA2|PSMB1|PSMA1|PSMB8|PSMA…	Activation of APC C and APC C:Cdc20 mediated degradation of mitotic proteins	70	ENR	ACTIVATION OF APC C AND APC C:CDC20 MEDIATED DEGRADATION OF MITOTIC PROTEINS%REACTOME%R-HSA-176814.2	1.7889	0.0031	ACTIVATION OF APC C AND APC C:CDC20 MEDIATED DEGRADATION OF MITOTIC PROTEINS%REACTOME%R-HSA-176814.2	FALSE	ACTIVATION OF APC C AND APC C:CDC20 MEDIATED DEGRADATION OF MITOTIC PROTEINS%REACTOME%R-HSA-176814.2
0.9968	0.6148	0.0217	0.994	PSMB3|PSMB2|PSMC4|UBC|MCM5|UBE2C|MCM4|PSMD4|MCM6|PSMA7|UBE2D1|MCM2|CDC27|PSMC6|CCNA1|PSME2|PSME3|PSME1|CDC23|FZR1|CDT1|RBX1|ORC5|ORC4|ORC6|ORC3|PSMD8|PSMD9|ANAPC5|ANAPC4|ANAPC1|ANAPC2|CCNE1|PSMA3|ANAPC7|ANAPC11|ANAPC16|ANAPC15|PSMD5|PSMF1|SHFM1|PSMC5|PSME4|PSMB5|PSMD10|PSMB11|PSMB10|PSMC2|PSMC1|PSMC3|CDC6|PSMD7|PSMD6|PSMD3|CDK2|PSMD2|CUL1|CCNA2|PSMD1|CCNE2|CDC16|MCM3|ORC2|SKP1A|UBE2E1|PSMB9|ORC1|…	Switching of origins to a post-replicative state	85	ENR	SWITCHING OF ORIGINS TO A POST-REPLICATIVE STATE%REACTOME DATABASE ID RELEASE 71%69052	1.7904	0.0032	SWITCHING OF ORIGINS TO A POST-REPLICATIVE STATE%REACTOME DATABASE ID RELEASE 71%69052	FALSE	SWITCHING OF ORIGINS TO A POST-REPLICATIVE STATE%REACTOME DATABASE ID RELEASE 71%69052
0.9966	0.7031	0.0217	0.995	MAPRE1|FGF13|STMND1|HDGFRP3|TPPP|KIF24|TPPP2|TPPP3|NCKAP5|STMN2|TUBG2|TUBGCP4|STMN3|NCKAP5L|MZT1|SLAIN2|MTAP7D3|KIF2B|SGK1|SMN1|KIF19A|KIF18A|KIF2C|NDE1|TUBGCP5|TUBGCP3|NEDD1|RP1|STMN4|TUBGCP6|STMN1|NIN|CENPJ|CRYAB|MAPT|CAV1|GOLGA2|FBXO5|KIF14|TUBG1|CSNK1D|CLASP2|NDEL1|CKAP5|CCSAP|CLASP1|TRPV4|KIF18B|CEP192|TUBGCP2	microtubule polymerization or depolymerization	50	ENR	MICROTUBULE POLYMERIZATION OR DEPOLYMERIZATION%GOBP%GO:0031109	1.7895	0.0034	MICROTUBULE POLYMERIZATION OR DEPOLYMERIZATION%GOBP%GO:0031109	FALSE	MICROTUBULE POLYMERIZATION OR DEPOLYMERIZATION%GOBP%GO:0031109
0.9953	0.6156	0.0217	0.995	PSMB3|SMURF1|PSMB2|PSMC4|UBC|PSMD4|PSMA7|PSMC6|BMP2|PSME2|PSME3|PSME1|MSX2|PPARGC1B|RBX1|PSMD8|PSMD9|NKX3-2|DLX5|PSMA3|TWIST1|PSMD5|PSMF1|SHFM1|NR3C1|ESR1|PSMC5|PSME4|PSMB5|PSMD10|PSMB11|PSMB10|PSMC2|PSMC1|PSMC3|PSMD7|PSMD6|PSMD3|PSMD2|CUL1|PSMD1|GSK3B|SKP1A|WWP1|PPARGC1A|PSMB9|ESRRA|STAT1|HIVEP3|PSMB4|CBFB|PSMA4|PSMB7|PSMA6|PSMB6|PSMA2|PSMB1|PSMA1|STUB1|PSMB8|PSMA5|SKP2|PSMD14|PSMD11|PSMD12|PSMD…	Regulation of RUNX2 expression and activity	66	ENR	REGULATION OF RUNX2 EXPRESSION AND ACTIVITY%REACTOME DATABASE ID RELEASE 71%8939902	1.7883	0.0047	REGULATION OF RUNX2 EXPRESSION AND ACTIVITY%REACTOME DATABASE ID RELEASE 71%8939902	FALSE	REGULATION OF RUNX2 EXPRESSION AND ACTIVITY%REACTOME DATABASE ID RELEASE 71%8939902
1	0.6787	0.0218	0.994	GSK3A|MTCH2|TRP53|HK2|TJP2|MT3|HIP1R|SH3GLB1|NOL3|BBC3|ATPIF1|PMAIP1|ZFP13|MOAP1|BNIP3|F11R|BCL2L11|BCL2L2|CAMK2A|BLOC1S2|BNIP3L|RHOT1|RHOT2|RASIP1|CNP|LAPTM4B|THEM4|BCL2|ATF2|LBP|SLC35F6|HEG1|SIVA1|SLC9A1|SLC25A5|TMEM14A|BCL2L1|TMIGD1|NAIF1|TMEM102|ACAA2|PPIF|BOK|ALKBH7|PLEKHF1|MTOR|STPG1|MUL1|HSPA8|BID|BAD|GCLC|BAK1|PDCD6IP|SPG7|GSK3B|BAX|IER3|CLDN3|MIR874|STAT3|HEBP2|CHCHD10|MPV17L|EYA2|SLC25A4	regulation of membrane permeability	66	ENR	REGULATION OF MEMBRANE PERMEABILITY%GOBP%GO:0090559	1.7896	0	REGULATION OF MEMBRANE PERMEABILITY%GOBP%GO:0090559	FALSE	REGULATION OF MEMBRANE PERMEABILITY%GOBP%GO:0090559
1	0.696	0.0218	0.995	STK39|SLIT2|MMP28|C1QBP|STAP1|CCL2|SELL|CCL5|CD74|HC|NCKAP1L|EDN2|CXCL10|CXCL12|JAM3|DAPK2|PTPRJ|F7|OXSR1|DYSF|MPP1|PTN|THBS4|IL1B|BST1|SLAMF1|EDNRA|MIF|VEGFA|CX3CL1|PGF|EDN3|CAMK1D|CCL12|VEGFC|SERPINE1|CCL4|VEGFB|MSTN|LYN|PADI2|CCR7|C5AR1|RAC1|KARS|WNK1|FIGF|GAS6|WNT5A|IL4|APP|THBS1|ADAM17|ADAM10|NOD2|MDK|FPR2|F2RL1|NOV|CCR6|CXCL13|CXCL14|GREM1|LGMN|RARRES2|CXCL17|CSF1|DDT|AKIRIN1|CXCR2|RAC2|MAP…	regulation of leukocyte chemotaxis	112	ENR	REGULATION OF LEUKOCYTE CHEMOTAXIS%GOBP%GO:0002688	1.7885	0	REGULATION OF LEUKOCYTE CHEMOTAXIS%GOBP%GO:0002688	FALSE	REGULATION OF LEUKOCYTE CHEMOTAXIS%GOBP%GO:0002688
0.9983	0.6974	0.0218	0.995	LAMB2|IGFBP1|TMEM132A|LAMB1|APOA5|LAMC1|P4HB|FUCA2|DMP1|ALB|RCN1|VGF|MMP2|FGF23|PRSS23|AMELX|APOB|GOLM1|IGFBP2|IGFBP3|IGFBP4|IGFBP5|FSTL1|IGFBP6|FSTL3|IGFBP7|AFP|IL6|SPP1|SDC2|FBN1|AHSG|AMBN|MBTPS1|MEPE|SCG2|TIMP1|CST3|CALU|LTBP1|MFI2|FGA|FGG|MFGE8|IGFALS|MXRA8|MATN3|KTN1|VWA1|GPC3|MSLN|GAS6|CDH2|APOE|APP|PENK|FN1|MEN1|TNC|FAM20A|KNG2|PLG|FAM20C|ADAM10|SERPINA1D|VCAN|F2|SERPINA1A|BMP4|PNPLA2|SERP…	Regulation of IGF Activity by IGFBP	117	ENR	REGULATION OF IGF ACTIVITY BY IGFBP%REACTOME%R-HSA-381426.2	1.7875	0.0017	REGULATION OF IGF ACTIVITY BY IGFBP%REACTOME%R-HSA-381426.2	FALSE	REGULATION OF IGF ACTIVITY BY IGFBP%REACTOME%R-HSA-381426.2
0.9982	0.815	0.0218	0.995	STAT5B|SH2D1A|LEP|LAG3|PGLYRP1|STX7|NOS2|AP1G1|STAP1|CR1L|CD1D2|CCL2|SH2D1B2|CXCL1|BCL2L11|ITGAM|AGER|VAV1|TAP2|H2-M3|CRTAM|IL7R|SYK|SH2D1B1|PTPRC|GFER|CD226|STAT5A|CEACAM1|H2-M5|HSPA8|IL18RAP|P2RX7|PVR|KLRE1|DNASE1|KLRB1B|KLRB1C|DNASE1L3|CD5L|PPP3CB|IL4|HSP90AB1|RIPK3|B2M|H2-Q10|CLEC2D|CD55|GAPDH|PIK3R6|H2-M2|H2-Q6|H2-K1|H2-Q7|H2-Q4|H2-M1|H2-Q2|GM8909|MILL1|H2-BL|SERPINB3A|H2-T10|AZGP1|H2-M10.3|…	regulation of cell killing	126	ENR	REGULATION OF CELL KILLING%GOBP%GO:0031341	1.7884	0.0018	REGULATION OF CELL KILLING%GOBP%GO:0031341	FALSE	REGULATION OF CELL KILLING%GOBP%GO:0031341
0.9966	0.6677	0.0218	0.995	NUP50|POM121|HSPA1L|NUP35|NUP54|NUP37|SEC13|NUP153|NUP188|TPR|BAG3|NUP160|NDC1|NUP85|NUP62|RPS19BP1|NUP43|ST13|NUP88|HSPA9|NUPL2|NUP133|NUP155|NUP210|RANBP2|BAG5|BAG2|HSPA4L|HSPA14|L7RN6|MAPK1|CCAR2|HSPA13|DNAJC7|MAPK3|DNAJC2|HSPA12B|HSPA12A|AAAS|NUP93|DNAJB6|HSPA2|BAG1|HSPA8|HSPA1A|NUP214|DNAJB1|RPA1|RPA2|HSPA5|ATM|GSK3B|SIRT1|NUP205|BAG4|RAE1|NUP107|YWHAE|HSF1|HSPA4|MAPKAPK2|HSPH1|RPA3	Regulation of HSF1-mediated heat shock response	63	ENR	REGULATION OF HSF1-MEDIATED HEAT SHOCK RESPONSE%REACTOME%R-HSA-3371453.1	1.788	0.0034	REGULATION OF HSF1-MEDIATED HEAT SHOCK RESPONSE%REACTOME%R-HSA-3371453.1	FALSE	REGULATION OF HSF1-MEDIATED HEAT SHOCK RESPONSE%REACTOME%R-HSA-3371453.1
0.9946	0.8422	0.0218	0.994	PCSK4|ZP3|TCP1|ACR|CCT6A|ZP2|ATP8B3|VDAC2|LY6K|ARSA|HSPA1L|TNP2|CCT8|ZPBP2|ZPBP|CLGN|CCT7|CCT4|ZAN|HSPA1B|PMIS2|ADAM1A|ADAM3|CRISP4|HIST1H1T|SMCP|GLIPR1L1|ZP3R|SLXL1|CCT5|PRSS37|B4GALT1|FETUB|SPA17|ALDOA|TEX101|CCT3|CCT2	binding of sperm to zona pellucida	38	ENR	BINDING OF SPERM TO ZONA PELLUCIDA%GOBP%GO:0007339	1.7898	0.0054	BINDING OF SPERM TO ZONA PELLUCIDA%GOBP%GO:0007339	FALSE	BINDING OF SPERM TO ZONA PELLUCIDA%GOBP%GO:0007339
0.9933	0.7417	0.0218	0.994	ADCY1|MAP2K1|PRKACB|SOS1|PRKAR2B|RAF1|IRS1|PRKAR2A|RPS6KA1|SHC1|PIK3CA|YWHAH|HRAS|IGF1R|BAD|PRKAR1B|AKT1|PIK3R1|MAPK1|PRKAR1A|GRB2|MAPK3	BIOCARTA_IGF1R_PATHWAY	22	ENR	BIOCARTA_IGF1R_PATHWAY%MSIGDB_C2%BIOCARTA_IGF1R_PATHWAY	1.7899	0.0067	BIOCARTA_IGF1R_PATHWAY%MSIGDB_C2%BIOCARTA_IGF1R_PATHWAY	FALSE	BIOCARTA_IGF1R_PATHWAY%MSIGDB_C2%BIOCARTA_IGF1R_PATHWAY
0.9947	0.8422	0.022	0.995	PCSK4|ZP3|TCP1|ACR|CCT6A|ZP2|IZUMO1R|IZUMO1|ATP8B3|VDAC2|LY6K|ARSA|HSPA1L|CD9|TNP2|CCT8|ZPBP2|ZPBP|CLGN|CCT7|CCT4|ZAN|HSPA1B|SPESP1|PMIS2|ADAM1A|ADAM3|CRISP4|HIST1H1T|SMCP|GLIPR1L1|ZP3R|SLXL1|CCT5|PRSS37|SPACA3|B4GALT1|FETUB|SPA17|ALDOA|TEX101|CCT3|CCT2	sperm-egg recognition	43	ENR	SPERM-EGG RECOGNITION%GOBP%GO:0035036	1.787	0.0053	SPERM-EGG RECOGNITION%GOBP%GO:0035036	FALSE	SPERM-EGG RECOGNITION%GOBP%GO:0035036
1	0.5509	0.0221	0.995	DPYSL5|DPYS|DPYD|CRMP1|HK2|DNASE2B|EXOG|DIS3L2|HK1|TET2|PRODH|HMOX1|TET1|EXOSC8|TET3|DAO|MUS81|SIDT2|AHCY|HNMT|BLVRA|PDE2A|CTIF|HELZ2|PAN2|DXO|HMOX2|RNASEH2C|NT5M|NUDT4|WIBG|DCTPP1|LDHA|RNASEH2A|CUBN|SAMD4|UGT1A7C|GSTA3|PNPT1|ADAL|MLH1|YTHDF2|PATL2|SMG6|PYCRL|TREX1|ALDOART1|ALDOART2|GM5519|AEN|GM12117|DICER1|ACOT7|ENO4|GM15294|GALK1|GPI1|NUDT18|CYP1A1|GALT|GM11214|GM3839|CDA|DNASE1|GM10358|AICDA|…	heterocycle catabolic process	301	ENR	HETEROCYCLE CATABOLIC PROCESS%GOBP%GO:0046700	1.7865	0	HETEROCYCLE CATABOLIC PROCESS%GOBP%GO:0046700	FALSE	HETEROCYCLE CATABOLIC PROCESS%GOBP%GO:0046700
1	0.614	0.0222	0.995	HIF1A|MAP2K1|LRRK2|NOC2L|SOD2|SH3GLB1|BDKRB2|URI1|NOL3|DDIAS|TMBIM6|VDAC2|NDUFS3|SNAI2|USP47|ATAD5|AKT1|BCL2L10|ELL3|TMEM161A|RRM2B|PINK1|CD74|HERPUD1|HYOU1|CXCL12|BCL2L2|DDX3X|TRIAP1|CD44|VIMP|ACKR3|ZFP385A|HELLS|MIF|KDM1A|BCL2|BCL2L12|BAG5|PLAUR|CDKN2D|PTPN1|TRIM32|IVNS1ABP|PARK7|TRAP1|CEP63|GM20521|CCAR2|G2E3|TXNDC12|GPX1|FIGNL1|SYVN1|BCL2L1|ARMC10|GCG|OPA1|TPT1|MAPK7|PPIF|NONO|IKBKG|EPO|BID|G…	negative regulation of intrinsic apoptotic signaling pathway	96	ENR	NEGATIVE REGULATION OF INTRINSIC APOPTOTIC SIGNALING PATHWAY%GOBP%GO:2001243	1.7856	0	NEGATIVE REGULATION OF INTRINSIC APOPTOTIC SIGNALING PATHWAY%GOBP%GO:2001243	FALSE	NEGATIVE REGULATION OF INTRINSIC APOPTOTIC SIGNALING PATHWAY%GOBP%GO:2001243
1	0.599	0.0223	0.995	PSMB3|PSMB2|PSMC4|UBC|PSMD4|PSMA7|UBE2D1|PSMC6|PSME2|PSME3|PSME1|PDPK1|PSMD8|PSMD9|IKBKB|BTRC|NFKBIA|CHUK|LYN|MAP3K7|PSMA3|CDC34|PSMD5|PSMF1|SHFM1|PSMC5|PSME4|PSMB5|PSMD10|PSMB11|PSMB10|PSMC2|PSMC1|IKBKG|PSMC3|RASGRP1|PSMD7|PSMD6|PSMD3|BCL10|PSMD2|CUL1|PSMD1|RASGRP4|TAB1|RASGRP2|SKP1A|FBXW11|CARD11|RELA|PSMB9|PRKCQ|NFKB1|PSMB4|TAB3|PSMA4|PSMB7|TAB2|PSMA6|PSMB6|PSMA2|PSMB1|PSMA1|PSMB8|PSMA5|PSMD14…	FCERI mediated NF-kB activation	73	ENR	FCERI MEDIATED NF-KB ACTIVATION%REACTOME%R-HSA-2871837.2	1.7857	0	FCERI MEDIATED NF-KB ACTIVATION%REACTOME%R-HSA-2871837.2	FALSE	FCERI MEDIATED NF-KB ACTIVATION%REACTOME%R-HSA-2871837.2
1	0.584	0.0223	0.995	PSMB3|PSMB2|CDKN1A|PSMD4|PSMA7|IHH|PSMC6|GLI3|BMP2|GLI2|PSME2|SMAD4|AKT1|SOX9|PSME1|PPARGC1B|RBX1|RBM14|PSMD8|PSMD9|PPM1D|MMP13|AKT2|AR|ABL1|YES1|PSMA3|TWIST1|CCND1|ESR1|PSMB5|PSMB10|PSMC2|PSMC1|ZFP521|PSMC3|WWTR1|PSMD7|PSMD6|HAND2|PSMD3|CDK4|PSMD2|CUL1|PSMD1|CDK1|TWIST2|SMAD6|HES1|SKP1A|HDAC3|WWP1|PPARGC1A|PSMB9|ESRRA|MAF|SATB2|UCMA|HIVEP3|CBFB|HEY2|SP7|ITGA5|HEY1|PSMB8|SKP2|PSMD12|PSMD13|HDAC6|…	Transcriptional regulation by RUNX2	110	ENR	TRANSCRIPTIONAL REGULATION BY RUNX2%REACTOME DATABASE ID RELEASE 71%8878166	1.7857	0	TRANSCRIPTIONAL REGULATION BY RUNX2%REACTOME DATABASE ID RELEASE 71%8878166	FALSE	TRANSCRIPTIONAL REGULATION BY RUNX2%REACTOME DATABASE ID RELEASE 71%8878166
0.9984	0.6251	0.0227	0.995	CDKN2A|PSMB3|TRP53|PSMB2|PHF20|CHEK1|CHEK2|PSMC4|UBC|CDKN1A|PSMD4|PSMA7|PSMC6|CCNA1|RFWD2|PSME2|PSME3|PSME1|CDKN1B|PSMD8|PSMD9|CDC25A|ZFP385A|CCNE1|PSMA3|PSMD5|PSMF1|SHFM1|PSMC5|PSME4|PSMB5|PSMD10|PSMB11|PSMB10|PSMC2|PSMC1|PSMC3|MDM4|PSMD7|PSMD6|PSMD3|CDK2|PSMD2|CCNA2|MDM2|PSMD1|CCNE2|ATM|PSMB9|PSMB4|PSMA4|PSMB7|PSMA6|PSMB6|PSMA2|PSMB1|PSMA1|PSMB8|PSMA5|PSMD14|PSMD11|PSMD12|PCBP4|PSMD13	G1 S DNA Damage Checkpoints	64	ENR	G1 S DNA DAMAGE CHECKPOINTS%REACTOME%R-HSA-69615.2	1.7841	0.0016	G1 S DNA DAMAGE CHECKPOINTS%REACTOME%R-HSA-69615.2	FALSE	G1 S DNA DAMAGE CHECKPOINTS%REACTOME%R-HSA-69615.2
1	0.5291	0.0229	0.995	AK6|TAF6|HMGA1|ERCC2|PSME2|PSME1|MVB12A|XRCC4|TONSL|HCK|TAF9|PSMD9|NUP85|TCEA1|SLC25A5|VPS4A|RAC1|TCEB1|PSMB10|PDCD6IP|TBP|TAF9B|TAF11|GTF2H4|TAF4A|TAF1|NMT1|TAF7|CD8B1|TAF2|GTF2E2|B2M|H2-Q10|PSMC4|AP2A1|TAF15|CTDP1|PPIA|SUPT16|CCNT2|TAF5|PSME3|TAF3|NUP35|NUP54|NUP37|SEC13|NUP188|ELMO1|TPR|NUP160|NDC1|NUP62|NUP43|NUP88|NUPL2|NUP133|NUP155|CD4|NUP210|BANF1|GTF2F2|GTF2F1|CCNH|LCK|GTF2H1|PAK2|NELFCD…	HIV Infection	211	ENR	HIV INFECTION%REACTOME DATABASE ID RELEASE 71%162906	1.7832	0	HIV INFECTION%REACTOME DATABASE ID RELEASE 71%162906	FALSE	HIV INFECTION%REACTOME DATABASE ID RELEASE 71%162906
0.9982	0.7781	0.0233	0.995	LAMB2|LAMB3|SFN|LAMB1|LAMC1|LAMC2|LAMC3|ERBB3|MET|RAC1|LAMA4|PIK3CA|YWHAB|HRAS|AKT1|CASP7|CD9|GRB2|PMP22|RXRB|RXRA|RXRG|ITGB1|CDH1|IL1A|ERBB2|PRKCA|EGF|SHC1|YWHAH|YWHAE|LAMA5|LAMA1|PIK3R1|ITGB4|LAMA2|LAMA3|MST1R|YWHAG|YWHAZ|COL17A1|ITGA6|MST1|EGFR	PID_A6B1_A6B4_INTEGRIN_PATHWAY	44	ENR	PID_A6B1_A6B4_INTEGRIN_PATHWAY%MSIGDB_C2%PID_A6B1_A6B4_INTEGRIN_PATHWAY	1.7819	0.0018	PID_A6B1_A6B4_INTEGRIN_PATHWAY%MSIGDB_C2%PID_A6B1_A6B4_INTEGRIN_PATHWAY	FALSE	PID_A6B1_A6B4_INTEGRIN_PATHWAY%MSIGDB_C2%PID_A6B1_A6B4_INTEGRIN_PATHWAY
1	0.7903	0.0234	0.995	PCSK4|CCT6A|ATP8B3|VDAC2|ARSA|HSPA1L|NCK2|TNP2|CCT8|CCT7|CCT4|ST6GALNAC6|CCL19|EPHB1|CCT5|DOCK2|MSN|TEX101|CCR7|DLG1|TCP1|ACR|ZP3|ZP2|IZUMO1R|IZUMO1|LY6K|CD9|ZPBP|ZPBP2|CLGN|PRF1|ZAN|PCDHB6|PCDHA7|HSPA1B|SPESP1|GIT1|PMIS2|ADAM1A|ADAM3|CRISP4|HIST1H1T|SMCP|GLIPR1L1|CD6|ZP3R|SLXL1|PRSS37|SPACA3|B4GALT1|FETUB|SPA17|CD81|ALDOA|DOCK8|CCT3|CCT2	cell-cell recognition	58	ENR	CELL-CELL RECOGNITION%GOBP%GO:0009988	1.7815	0	CELL-CELL RECOGNITION%GOBP%GO:0009988	FALSE	CELL-CELL RECOGNITION%GOBP%GO:0009988
0.9984	0.62	0.0236	0.996	PSMB3|MNAT1|PSMB2|PSMC4|UBC|CDKN1A|PSMD4|PSMA7|PSMC6|CCNA1|PSME2|AKT1|PSME3|PSME1|CDKN1B|MAX|PSMD8|RB1|PSMD9|CKS1B|CDC25A|E2F4|E2F5|E2F1|CCNE1|AKT2|PSMA3|LIN52|LIN54|LIN9|CCNH|MYC|LIN37|CCND1|CABLES1|PSMD5|PSMF1|SHFM1|PSMC5|PSMB5|PSMD10|PSMB10|PSMC2|RBBP4|PSMC1|PSMC3|PSMD7|PSMD6|CDK7|PSMD3|CDK4|AKT3|CDK2|PSMD2|PTK6|CUL1|CCNA2|PSMD1|CCNE2|WEE1|SKP1A|PSMB9|TFDP2|PSMB4|TFDP1|PSMA4|PSMB7|PSMA6|PSMB6|…	Cyclin E associated events during G1 S transition	80	ENR	CYCLIN E ASSOCIATED EVENTS DURING G1 S TRANSITION%REACTOME%R-HSA-69202.3	1.7807	0.0016	CYCLIN E ASSOCIATED EVENTS DURING G1 S TRANSITION%REACTOME%R-HSA-69202.3	FALSE	CYCLIN E ASSOCIATED EVENTS DURING G1 S TRANSITION%REACTOME%R-HSA-69202.3
1	0.5576	0.0237	0.997	CDKN2A|TRP53|CSNK2A2|LAMTOR5|SERPINB3D|DNAJB2|CDK5|DPEP1|SERPINB5|HGF|TRIAP1|EPHA4|FAM192A|TAF9|UBAC2|CAML|ANXA8|N4BP1|RPS6KA1|CLEC16A|SGTA|BAG6|STYX|IL6|TRIM21|QRICH2|RPL5|TLK2|BAG5|AHSG|PLAT|PTPN3|TIMP2|SERPINE1|BCL2A1D|INTS1|FNIP1|LRIG2|SERPINE2|IL1R2|CCAR2|SERPINB9B|SERPINB9C|SERPINB9G|SERPINB9D|TIMP1|SERPINB9E|TIMP3|TIMP4|STFA2|STFA1|DNAJB6|SERPINA3F|AGT|WNT9A|SERPINA3C|SERPINA3A|SERPINA3B|S…	negative regulation of proteolysis	296	ENR	NEGATIVE REGULATION OF PROTEOLYSIS%GOBP%GO:0045861	1.78	0	NEGATIVE REGULATION OF PROTEOLYSIS%GOBP%GO:0045861	FALSE	NEGATIVE REGULATION OF PROTEOLYSIS%GOBP%GO:0045861
0.9966	0.7547	0.0237	0.996	SH3GLB1|ERO1L|HSPA2|ENTPD5|BAG1|HSPA8|HSPA1A|DNAJB1|HSPA1L|H2-DMB2|DNAJB12|CD74|HSPA5|DNAJB14|H2-DMA|SEP15|HSPA1B|DNAJC18|ST13|DNAJB5|HSPA9|DNAJB13|PTGES3|H2-DMB1|HSPE1|HSPD1|CHCHD4|HSPA14|DNAJB4|HSPH1|HSPA13|CCT2|DNAJC7	'de novo' protein folding	33	ENR	'DE NOVO' PROTEIN FOLDING%GOBP%GO:0006458	1.7802	0.0034	'DE NOVO' PROTEIN FOLDING%GOBP%GO:0006458	FALSE	'DE NOVO' PROTEIN FOLDING%GOBP%GO:0006458
0.9982	0.8919	0.0242	0.997	PELI1|MT3|FADD|YBX3|CAV1|BOK|NOL3|CFLAR|UCN|RNF31|CASP8|AHR|SLC25A4|MAP3K7|BIRC2|NDUFC2|BIRC3|RBCK1	negative regulation of necrotic cell death	18	ENR	NEGATIVE REGULATION OF NECROTIC CELL DEATH%GOBP%GO:0060547	1.7784	0.0018	NEGATIVE REGULATION OF NECROTIC CELL DEATH%GOBP%GO:0060547	FALSE	NEGATIVE REGULATION OF NECROTIC CELL DEATH%GOBP%GO:0060547
1	0.638	0.0244	0.997	PSMB3|PSMB2|PSMC4|UBC|PSMD4|DHH|PSMA7|IHH|PSMC6|PSME2|PSME3|SHH|PSME1|SEL1L|HHAT|PSMD8|PSMD9|VCP|ERLEC1|PSMA3|SYVN1|PSMD5|PSMF1|SHFM1|PSMC5|PSME4|PSMB5|PSMD10|PSMB11|PSMB10|OS9|PSMC2|PSMC1|PSMC3|PSMD7|PSMD6|PSMD3|PSMD2|PSMD1|PSMB9|PSMB4|PSMA4|PSMB7|PSMA6|PSMB6|DERL2|PSMA2|PSMB1|PSMA1|PSMB8|PSMA5|PSMD14|PSMD11|PSMD12|PSMD13	Hh mutants abrogate ligand secretion	55	ENR	HH MUTANTS ABROGATE LIGAND SECRETION%REACTOME%R-HSA-5387390.3	1.7774	0	HH MUTANTS ABROGATE LIGAND SECRETION%REACTOME%R-HSA-5387390.3	FALSE	HH MUTANTS ABROGATE LIGAND SECRETION%REACTOME%R-HSA-5387390.3
0.9968	0.6288	0.0246	0.998	CDKN2A|PSMB3|TRP53|PSMB2|PHF20|CHEK2|PSMC4|UBC|PSMD4|PSMA7|PSMC6|RFWD2|PSME2|PSME3|PSME1|PSMD8|PSMD9|PSMA3|PSMD5|PSMF1|SHFM1|PSMC5|PSME4|PSMB5|PSMD10|PSMB11|PSMB10|PSMC2|PSMC1|PSMC3|MDM4|PSMD7|PSMD6|PSMD3|PSMD2|MDM2|PSMD1|ATM|PSMB9|PSMB4|PSMA4|PSMB7|PSMA6|PSMB6|PSMA2|PSMB1|PSMA1|PSMB8|PSMA5|PSMD14|PSMD11|PSMD12|PSMD13	Stabilization of p53	53	ENR	STABILIZATION OF P53%REACTOME%R-HSA-69541.5	1.7767	0.0032	STABILIZATION OF P53%REACTOME%R-HSA-69541.5	FALSE	STABILIZATION OF P53%REACTOME%R-HSA-69541.5
0.9985	0.6266	0.0247	0.998	PSMB3|PSMB2|PSMC4|UBC|UBE2C|PSMD4|PSMA7|UBE2D1|CDC27|PSMC6|CCNA1|PSME2|PSME3|PSME1|CDC23|BUB3|MAD2L1|PSMD8|PSMD9|ANAPC5|ANAPC4|ANAPC1|ANAPC2|PSMA3|ANAPC7|ANAPC11|ANAPC16|ANAPC15|PSMD5|PSMF1|SHFM1|PSMC5|PSME4|PSMB5|PSMD10|PSMB11|PSMB10|PSMC2|PSMC1|PSMC3|CDC20|PSMD7|PSMD6|BUB1B|PSMD3|PSMD2|CCNA2|PSMD1|CDK1|CDC16|UBE2E1|PSMB9|PSMB4|PSMA4|PSMB7|PSMA6|PSMB6|PSMA2|PSMB1|PSMA1|PSMB8|PSMA5|PSMD14|PSMD11|…	Cdc20:Phospho-APC C mediated degradation of Cyclin A	67	ENR	CDC20:PHOSPHO-APC C MEDIATED DEGRADATION OF CYCLIN A%REACTOME%R-HSA-174184.2	1.7756	0.0015	CDC20:PHOSPHO-APC C MEDIATED DEGRADATION OF CYCLIN A%REACTOME%R-HSA-174184.2	FALSE	CDC20:PHOSPHO-APC C MEDIATED DEGRADATION OF CYCLIN A%REACTOME%R-HSA-174184.2
1	0.5994	0.0248	0.998	NUF2|MAPRE1|EVL|RHOD|CENPM|CENPT|CENPQ|CENPP|CENPO|CENPL|CENPK|CASC5|CENPI|PPP2R5B|CENPH|PPP2CA|KIF2B|BUB3|MAD2L1|ITGB1|KIF18A|CENPF|KIF2C|NUP85|PPP2R5D|BIRC5|BUB1|PPP1CC|TAOK1|PFN1|CDCA8|INCENP|SPDL1|MKL1|SCAI|PPP2R5C|CENPC1|APITD1|NDC80|AURKB|SGOL1|PPP2R1B|ACTG1|CENPA|PPP2R5E|DVL1|RAC1|ACTB|RPS27|SPC24|ERCC6L|CDC20|PLK1|NSL1|ZWILCH|CENPU|BUB1B|SGOL2B|CENPE|B9D2|RHOA|PPP2CB|DAAM1|XPO1|MAD1L1|CLA…	RHO GTPases Activate Formins	113	ENR	RHO GTPASES ACTIVATE FORMINS%REACTOME DATABASE ID RELEASE 71%5663220	1.7759	0	RHO GTPASES ACTIVATE FORMINS%REACTOME DATABASE ID RELEASE 71%5663220	FALSE	RHO GTPASES ACTIVATE FORMINS%REACTOME DATABASE ID RELEASE 71%5663220
0.9984	0.6301	0.0248	0.998	PSMB3|PSMB2|PSMC4|PSMD4|PSMA7|PSMC6|PSME2|PSME3|PSME1|AZIN1|PSMD8|PSMD9|NQO1|PSMA3|PSMD5|PSMF1|SHFM1|PSMC5|PSME4|PSMB5|PSMD10|PSMB11|PSMB10|PSMC2|PSMC1|ODC1|PSMC3|PSMD7|PSMD6|PSMD3|PSMD2|PSMD1|OAZ1|OAZ2|PSMB9|OAZ3|PSMB4|PSMA4|PSMB7|PSMA6|PSMB6|PSMA2|PSMB1|PSMA1|PSMB8|PSMA5|PSMD14|PSMD11|PSMD12|PSMD13	Regulation of ornithine decarboxylase (ODC)	50	ENR	REGULATION OF ORNITHINE DECARBOXYLASE (ODC)%REACTOME%R-HSA-350562.2	1.776	0.0016	REGULATION OF ORNITHINE DECARBOXYLASE (ODC)%REACTOME%R-HSA-350562.2	FALSE	REGULATION OF ORNITHINE DECARBOXYLASE (ODC)%REACTOME%R-HSA-350562.2
0.9955	0.5658	0.0248	0.998	EXOSC8|GNL3|RPS4X|DCAF13|PNO1|RPL18|RPS19|RPL39|RPS3|RPS9|TRMT10C|ELAC2|EXOSC7|1110008L16RIK|RPL4|NOP56|RPS11|DDX21|RPS10|HSD17B10|RPL19|RPL32|RPL10L|TRMT112|RPS25|RPS26|RPS27|RPS7|RPLP2|RPL23|RPL24|RPL26|RPS21|RPL22L1|RPLP1|CSNK1D|RPS16|CSNK1E|WBSCR22|RPS15A|DDX47|RPS18|THUMPD1|RPL18A|UTP11L|WDR75|RPL37|TSR3|RPL17|DIMT1|RRP36|NOL6|UTP14A|EMG1|FBL|BMS1|DHX37|GAR1|CIRH1A|KRR1|PDCD11|UTP3|RPS27L|UT…	rRNA processing	147	ENR	RRNA PROCESSING%REACTOME DATABASE ID RELEASE 71%72312	1.7756	0.0045	RRNA PROCESSING%REACTOME DATABASE ID RELEASE 71%72312	FALSE	RRNA PROCESSING%REACTOME DATABASE ID RELEASE 71%72312
0.9984	0.6037	0.0249	0.998	CDKN2A|PSMB3|MNAT1|PSMB2|CDKN1A|MCM4|PSMD4|MCM6|PSMA7|MCM2|PSMC6|PSME2|CDC7|AKT1|POLE3|PSME1|CDKN1B|DYRK1A|PPP2CA|CDC45|PSMD8|PSMD9|CKS1B|CDC25A|POLE|AKT2|ABL1|LYN|PSMA3|PPP2R1B|LIN52|LIN54|LIN9|LIN37|CCND1|CABLES1|POLE2|PPP2R2A|CDKN1C|PSMB5|FBXO5|PSMB10|PSMC2|PSMC1|PSMC3|RPA1|RPA2|PSMD7|PSMD6|CDK6|PSMD3|CDK4|CDK2|PSMD2|PTK6|CUL1|PSMD1|CDK1|TK1|SKP1A|PPP2CB|PSMB9|GMNN|MCM8|HDAC1|MCM10|TFDP2|TFDP1…	Mitotic G1 phase and G1 S transition	141	ENR	MITOTIC G1 PHASE AND G1 S TRANSITION%REACTOME DATABASE ID RELEASE 71%453279	1.7749	0.0016	MITOTIC G1 PHASE AND G1 S TRANSITION%REACTOME DATABASE ID RELEASE 71%453279	FALSE	MITOTIC G1 PHASE AND G1 S TRANSITION%REACTOME DATABASE ID RELEASE 71%453279
0.9936	0.6486	0.0252	0.999	PSMB3|PSMB2|FCGR1|PSMC4|PSMD5|PSMF1|SHFM1|PSMC5|PSME4|PSMB5|PSMD10|PSMB11|PSMB10|PSMD4|PSMC2|PSMA7|PSMC1|PSMC3|PSMC6|PSME2|PSME3|PSME1|PSMD7|PSMD6|PSMD3|MRC2|PSMD2|PSMD1|MRC1|PSMD8|PSMD9|PSMB9|PSMB4|PSMB7|PSMA4|PSMB6|PSMA6|PSMB1|PSMA2|PSMA1|PSMB8|PSMA5|CD207|PSMD14|PSMD11|PSMA3|PSMD12|PSMD13	Cross-presentation of soluble exogenous antigens (endosomes)	48	ENR	CROSS-PRESENTATION OF SOLUBLE EXOGENOUS ANTIGENS (ENDOSOMES)%REACTOME%R-HSA-1236978.1	1.7741	0.0064	CROSS-PRESENTATION OF SOLUBLE EXOGENOUS ANTIGENS (ENDOSOMES)%REACTOME%R-HSA-1236978.1	FALSE	CROSS-PRESENTATION OF SOLUBLE EXOGENOUS ANTIGENS (ENDOSOMES)%REACTOME%R-HSA-1236978.1
0.9953	0.6266	0.0253	0.999	PSMB3|PSMB2|PSMC4|UBC|UBE2C|PSMD4|PSMA7|UBE2D1|CDC27|PSMC6|CCNA1|PSME2|PSME3|PSME1|CDC23|BUB3|MAD2L1|PSMD8|PSMD9|NEK2|ANAPC5|ANAPC4|ANAPC1|ANAPC2|PSMA3|ANAPC7|ANAPC11|ANAPC16|ANAPC15|PSMD5|PSMF1|SHFM1|PSMC5|PSME4|PSMB5|PSMD10|PSMB11|PSMB10|PSMC2|PSMC1|PSMC3|CDC20|PSMD7|PSMD6|BUB1B|PSMD3|PSMD2|CCNA2|PSMD1|CDK1|CDC16|UBE2E1|PSMB9|PSMB4|PSMA4|PSMB7|PSMA6|PSMB6|PSMA2|PSMB1|PSMA1|PSMB8|PSMA5|PSMD14|PS…	APC:Cdc20 mediated degradation of cell cycle proteins prior to satisfation of the cell cycle checkpoint	68	ENR	APC:CDC20 MEDIATED DEGRADATION OF CELL CYCLE PROTEINS PRIOR TO SATISFATION OF THE CELL CYCLE CHECKPOINT%REACTOME%R-HSA-179419.1	1.7735	0.0047	APC:CDC20 MEDIATED DEGRADATION OF CELL CYCLE PROTEINS PRIOR TO SATISFATION OF THE CELL CYCLE CHECKPOINT%REACTOME%R-HSA-179419.1	FALSE	APC:CDC20 MEDIATED DEGRADATION OF CELL CYCLE PROTEINS PRIOR TO SATISFATION OF THE CELL CYCLE CHECKPOINT%REACTOME%R-HSA-179419.1
0.9932	0.7328	0.0258	0.999	MAP2K2|MAP2K1|RAC1|ELK1|GNGT1|MAP2K3|GNB1|MAP2K6|HRAS|PIK3C2G|NFATC2|NCF2|NFATC1|PPP3CA|MAPK14|FPR1|PPP3CC|PPP3CB|RAF1|PLCB1|NFATC3|RELA|NFKB1|MAP3K1|NFKBIA|CAMK1|PAK1|CAMK1G|GNA15|MAPK1|NFATC4|MAPK3	BIOCARTA_FMLP_PATHWAY	32	ENR	BIOCARTA_FMLP_PATHWAY%MSIGDB_C2%BIOCARTA_FMLP_PATHWAY	1.7718	0.0068	BIOCARTA_FMLP_PATHWAY%MSIGDB_C2%BIOCARTA_FMLP_PATHWAY	FALSE	BIOCARTA_FMLP_PATHWAY%MSIGDB_C2%BIOCARTA_FMLP_PATHWAY
0.9983	0.6983	0.0266	1	RPL38|EIF6|C1QBP|RPL3L|RPS14|RPL12|MRPS11|RPS19|RPS15|RPL3|DDX3X|MPV17L2|SBDS|MTERF3|RPLP0|RSL24D1|FASTKD2|RPL10|RPL5|RPS2|PPAN|EFTUD1|MDN1|MRPL11|RPL23A|GM16519|RRP7A|BRIX1|RPS10|NLE1|MT-RNR2|MT-RNR1|SURF6|BOP1|RPL10L|RPS25|RPF2|RPS27|RPL24|GM6096|ABT1|GM17430|RRS1|RPS5|NOP2|MRPS2|DHX30|RPS28|MRPS7|GLTSCR2|GM5093|GM10036|MRPL22|ERAL1|RPS27L|EIF2A|PWP2|RPSA|DDX28|RPL6|RPL11|MTERF4|GM20509|NSUN4|M…	ribosome assembly	65	ENR	RIBOSOME ASSEMBLY%GOBP%GO:0042255	1.7696	0.0017	RIBOSOME ASSEMBLY%GOBP%GO:0042255	FALSE	RIBOSOME ASSEMBLY%GOBP%GO:0042255
1	0.5517	0.0269	1	PAWR|CDKN2A|ARL6IP5|PERP|USP50|ASPH|LAMTOR5|RCN3|PIDD1|SERPINB3D|NLRP1B|NRD1|CASP16|NEK5|PSME2|PSME1|DPEP1|SERPINB5|HGF|AGER|TRIAP1|EPHA4|MBP|ANXA8|RPS6KA1|IL6|PYCARD|AHSG|TIMP2|SERPINE1|NLRC4|BCL2A1D|INTS1|FNIP1|0610009O20RIK|SERPINE2|SERPINB9B|LYN|SERPINB9C|SERPINB9G|SERPINB9D|TIMP1|SERPINB9E|TIMP3|SOX7|TIMP4|STFA2|STFA1|DNAJB6|SERPINA3F|AGT|WNT9A|SERPINA3C|SERPINA3A|SERPINA3B|SFRP2|SERPINA1E|S…	regulation of peptidase activity	359	ENR	REGULATION OF PEPTIDASE ACTIVITY%GOBP%GO:0052547	1.7686	0	REGULATION OF PEPTIDASE ACTIVITY%GOBP%GO:0052547	FALSE	REGULATION OF PEPTIDASE ACTIVITY%GOBP%GO:0052547
0.9984	0.5983	0.0274	1	PSMB3|PSMB2|GINS1|GINS4|GINS3|UBE2C|MCM4|PSMD4|MCM6|PSMA7|UBE2D1|MCM2|CDC27|PSMC6|PSME2|CDC7|POLE3|PSME1|CDC23|RBX1|CDC45|PSMD8|PSMD9|POLE|ANAPC5|ANAPC4|ANAPC1|ANAPC2|PSMA3|ANAPC7|POLE2|PSMB5|PSMB10|PSMC2|RFC5|PSMC1|RFC3|PSMC3|RFC4|RFC2|RPA1|RPA2|PSMD7|PSMD6|PSMD3|CDK2|PSMD2|CUL1|PSMD1|CDC16|DNA2|SKP1A|PSMB9|GMNN|MCM8|MCM10|MCM7|PSMB8|SKP2|PSMD12|ANAPC10|PSMD13|PSMC4|DBF4|UBC|MCM5|CCNA1|PSME3|FZR…	DNA Replication	121	ENR	DNA REPLICATION%REACTOME%R-HSA-69306.4	1.7673	0.0016	DNA REPLICATION%REACTOME%R-HSA-69306.4	FALSE	DNA REPLICATION%REACTOME%R-HSA-69306.4
0.9985	0.64	0.0275	1	DNM3|CEL|OPHN1|NLGN2|NLGN3|STX1A|SYNJ1|DNM1L|SH3GL1|RAB27B|PACSIN1|CDK5|SYP|SNAP91|DNM1|CLTC|CANX|SH3GL2|FCHO2|DNAJC6|CD24A|STON2|SYT8|SNCB|GRN|ACTG1|AP2M1|ACTBL2|SNCA|TBC1D24|ACTB|BIN1|SCRIB|DENND1A|ARF6|NAPB|SH3GL3|SYT1|4932438A13RIK|A830010M20RIK|NLGN1|SYT5|MX2|SYT2|MX1|AMPH|PICALM|ITSN1|DNM2	presynaptic endocytosis	49	ENR	PRESYNAPTIC ENDOCYTOSIS%GOBP%GO:0140238	1.7666	0.0015	PRESYNAPTIC ENDOCYTOSIS%GOBP%GO:0140238	FALSE	PRESYNAPTIC ENDOCYTOSIS%GOBP%GO:0140238
0.9983	0.6546	0.0275	1	YTHDC1|MEI4|MEIOB|LEP|RPS6KA2|TRIP13|GM1564|CCNB1|NOS3|IHH|NOS2|PABPC1L|ZFP830|HEXB|CTNNB1|MCM9|EDN2|PIWIL2|PTN|AFP|DDX20|DAZL|NCAPH|SEBOX|MCMDC2|PLD6|TDRD5|MLH1|YTHDF2|SEPT1|AURKA|EREG|STAG3|ZP3|AGT|FBXO5|RPS6|ZFX|ZCCHC11|PLK1|SPIN1|BRCA2|ADAMTS1|ATM|H3F3B|H3F3A|DMRT1|MSH5|PLCB1|ETV6|KMT2D|MARF1|MCM8|PTGS2|FOXO3|M1AP|ZCCHC6|MDK|WNT4|YBX2|NCAPH2|SOS1|BMPR1B|RXFP2|DMC1|AMH|NANOS3|INSL3|PPP2R1A|FOS…	female gamete generation	123	ENR	FEMALE GAMETE GENERATION%GOBP%GO:0007292	1.7664	0.0017	FEMALE GAMETE GENERATION%GOBP%GO:0007292	FALSE	FEMALE GAMETE GENERATION%GOBP%GO:0007292
0.995	0.6506	0.0275	1	PI4KA|AXL|UVRAG|PCBP2|PCX|RAB5A|ATG16L1|VAMP8|PCSK5|RAB43|NPC1|PVRL2|CAV2|PIK3C2G|GPR15|ITGB3|ATG16L2|MVB12A|DDX6|CHMP6|HYAL2|CHMP2A|ICAM1|CHMP4B|MVB12B|RAB7|VTA1|ADRBK1|CHMP5|ATG5|ROCK2|AU040320|PVRL1|VPS4B|SPINT1|LRSAM1|ATG7|VCP|CEACAM1|IST1|EEA1|LRRC15|VPS4A|CAV1|TMPRSS11D|RAB29|VPS18|TBC1D20|CTSB|TSG101|RAB1|USP6NL|PCBP1|PDCD6IP|TMPRSS11A|VPS16|TMPRSS11E|SPCS1|GAS6|ZFP639|CHMP2B|APOE|HSP90AB1…	viral life cycle	70	ENR	VIRAL LIFE CYCLE%GOBP%GO:0019058	1.7669	0.005	VIRAL LIFE CYCLE%GOBP%GO:0019058	FALSE	VIRAL LIFE CYCLE%GOBP%GO:0019058
0.9985	0.5991	0.0278	1	PSMB3|PSMB2|GINS1|GINS4|GINS3|UBE2C|MCM4|PSMD4|MCM6|PSMA7|UBE2D1|MCM2|CDC27|PSMC6|PSME2|POLE3|PSME1|CDC23|RBX1|CDC45|PSMD8|PSMD9|POLE|ANAPC5|ANAPC4|ANAPC1|ANAPC2|PSMA3|ANAPC7|POLE2|PSMB5|PSMB10|PSMC2|RFC5|PSMC1|RFC3|PSMC3|RFC4|RFC2|RPA1|RPA2|PSMD7|PSMD6|PSMD3|CDK2|PSMD2|CUL1|PSMD1|CDC16|DNA2|SKP1A|PSMB9|MCM8|MCM7|PSMB8|SKP2|PSMD12|ANAPC10|PSMD13|PSMC4|UBC|MCM5|CCNA1|PSME3|FZR1|CDT1|ORC5|ORC4|ORC6…	Synthesis of DNA	114	ENR	SYNTHESIS OF DNA%REACTOME DATABASE ID RELEASE 71%69239	1.7656	0.0015	SYNTHESIS OF DNA%REACTOME DATABASE ID RELEASE 71%69239	FALSE	SYNTHESIS OF DNA%REACTOME DATABASE ID RELEASE 71%69239
1	0.532	0.0279	1	CD3EAP|CSNK2A2|GAB1|TRAIP|YWHAB|AKT1|REL|PPP2CA|IKBKB|BTRC|NFKB2|NKIRAS1|RPL4|NKIRAS2|GNB2L1|RPS11|TBK1|TNFRSF11A|AKT2|DPF2|NFKBIA|KCNQ1|BCL3|POLR1B|POLR1C|POLR1A|CHUK|POLR1D|CCAR2|TNFRSF1A|POLR1E|ACTL6A|SMARCE1|TIFA|CDC34|NFKBIZ|GLG1|CRADD|DCAF7|NFKBIB|NFKBIE|CAV1|TNFRSF8|IKBKE|AKAP8|PSMB5|RPS6KA5|FKBP5|PTK2|PRKACA|CREBBP|PSMC2|PSMC1|IKBKG|PSMC3|IKBKAP|TRADD|COMMD1|TRPC4AP|PSMD7|PSMD6|FANCD2|PSM…	TNF-alpha NF-kB Signaling Pathway	180	ENR	TNF-ALPHA NF-KB SIGNALING PATHWAY%WIKIPATHWAYS_20191210%WP246%MUS MUSCULUS	1.7649	0	TNF-ALPHA NF-KB SIGNALING PATHWAY%WIKIPATHWAYS_20191210%WP246%MUS MUSCULUS	FALSE	TNF-ALPHA NF-KB SIGNALING PATHWAY%WIKIPATHWAYS_20191210%WP246%MUS MUSCULUS
0.9985	0.5618	0.0285	1	GSK3A|TRP53|MPC1|HK2|SLC25A29|SLC25A33|KIF5B|SLC25A22|SFXN3|SH3GLB1|SLC25A18|GRPEL1|BBC3|IMMP1L|PMAIP1|MOAP1|TIMM9|TIMM23|SLC1A3|TOMM40|TOMM34|MRS2|TOMM5|VPS35|FBXO7|TOMM40L|BCL2L11|SLC25A28|DUSP21|TMEM14C|1810026J23RIK|BCL2L2|TOMM20|TOMM22|BNIP3L|RHOT1|DNLZ|RHOT2|AU015836|CYC1|DUSP18|TOMM70A|MIPEP|CNP|TOMM20L|TIMM17B|PNPT1|CRYM|TIMM22|MFSD7B|GRPEL2|TIMM21|CHCHD4|SLC35F6|TIMM10|PPP2R2B|MFF|SLC9A1…	mitochondrial transport	162	ENR	MITOCHONDRIAL TRANSPORT%GOBP%GO:0006839	1.7636	0.0015	MITOCHONDRIAL TRANSPORT%GOBP%GO:0006839	FALSE	MITOCHONDRIAL TRANSPORT%GOBP%GO:0006839
0.9982	0.7906	0.0285	1	ZFP72|PTX3|PCX|VAPA|IGF2R|IFNG|TBC1D20|HSPA8|APCS|CAV2|ZC3H12A|CSF1R|STOM|LTF|PPIB|VAPB|NUCKS1|PARK2|APOE|EIF2AK4|YTHDC2|FMR1|CCNK|CFL1|FBXL2|CEACAM1	modulation by host of viral process	26	ENR	MODULATION BY HOST OF VIRAL PROCESS%GOBP%GO:0044788	1.7634	0.0018	MODULATION BY HOST OF VIRAL PROCESS%GOBP%GO:0044788	FALSE	MODULATION BY HOST OF VIRAL PROCESS%GOBP%GO:0044788
1	0.645	0.0289	1	SLC25A33|NDUFS6|OXA1L|NDUFA6|ATP5SL|NDUFS5|COA3|NDUFAF7|NDUFAF6|UQCC2|NDUFAF5|UQCC1|NDUFAF3|NDUFAF1|NDUFAF4|NUBPL|SURF1|NDUFA11|FASTKD3|NDUFA10|UQCRB|COX17|TIMM21|NDUFAB1|NDUFC1|BCS1L|NDUFB11|TMEM126B|NDUFB10|NDUFC2|COX19|UQCC3|COX20|ACAD9|NDUFS4|SMIM20|NDUFS7|NDUFS8|COX14|AIFM1|SDHAF2|COX16|NDUFA1|COA5|COX18|NDUFA3|SCO1|NDUFA2|TFAM|NDUFA5|SDHAF1|APOPT1|SDHAF3|NDUFB9|TAZ|NDUFA9|NDUFA8|PET100|PET1…	mitochondrial respiratory chain complex assembly	76	ENR	MITOCHONDRIAL RESPIRATORY CHAIN COMPLEX ASSEMBLY%GOBP%GO:0033108	1.7618	0	MITOCHONDRIAL RESPIRATORY CHAIN COMPLEX ASSEMBLY%GOBP%GO:0033108	FALSE	MITOCHONDRIAL RESPIRATORY CHAIN COMPLEX ASSEMBLY%GOBP%GO:0033108
0.9983	0.7781	0.0289	1	LAMB2|LAMB3|SFN|LAMB1|LAMC1|LAMC2|ERBB3|RAC1|LAMA4|MET|PIK3CA|YWHAB|HRAS|AKT1|CASP7|CD9|PMP22|GRB2|RXRB|RXRA|RXRG|ITGB1|CDH1|IL1A|EGF|ERBB2|PRKCA|SHC1|YWHAH|YWHAE|LAMA5|LAMA1|ITGB4|PIK3R1|LAMA2|LAMA3|MST1R|YWHAG|YWHAZ|COL17A1|ITGA6|MST1|EGFR	a6b1 and a6b4 Integrin signaling	43	ENR	A6B1 AND A6B4 INTEGRIN SIGNALING%PATHWAY INTERACTION DATABASE NCI-NATURE CURATED DATA%A6B1 AND A6B4 INTEGRIN SIGNALING	1.7619	0.0017	A6B1 AND A6B4 INTEGRIN SIGNALING%PATHWAY INTERACTION DATABASE NCI-NATURE CURATED DATA%A6B1 AND A6B4 INTEGRIN SIGNALING	FALSE	A6B1 AND A6B4 INTEGRIN SIGNALING%PATHWAY INTERACTION DATABASE NCI-NATURE CURATED DATA%A6B1 AND A6B4 INTEGRIN SIGNALING
0.9966	0.681	0.0289	1	MYC|SFN|TRP53|SMARCD3|CDC37|PSEN2|MLST8|STK11IP|ESR1|SIK1|MTOR|PRKAA2|STK11|PRKACA|YWHAB|PRKAA1|CREB1|MARK2|SMAD4|TSC2|TSC1|RPTOR|MARK4|GSK3B|AKT1S1|EZR|CTSD|PRKAG1|ETV4|YWHAH|YWHAE|CRTC2|STRADB|STRADA|CAB39|SIK3|HSP90AA1|SIK2|PRKAB1|BRSK2|BRSK1|YWHAG|YWHAZ|STK26	PID_LKB1_PATHWAY	44	ENR	PID_LKB1_PATHWAY%MSIGDB_C2%PID_LKB1_PATHWAY	1.7606	0.0034	PID_LKB1_PATHWAY%MSIGDB_C2%PID_LKB1_PATHWAY	FALSE	PID_LKB1_PATHWAY%MSIGDB_C2%PID_LKB1_PATHWAY
0.9952	0.6844	0.0289	1	GSK3A|SFN|RICTOR|MAPKAP1|MLST8|CDKN1A|MTOR|PRKACA|YWHAB|BAD|AKT1|CDKN1B|MAP3K5|AKT3|CASP9|GSK3B|TBC1D4|PDPK1|KPNA1|RAF1|PRKDC|SRC|YWHAH|YWHAE|FOXO4|FOXO3|AKT2|FOXO1|HSP90AA1|CHUK|SLC2A4|YWHAG|YWHAZ|BCL2L1	Class I PI3K signaling events mediated by Akt	34	ENR	CLASS I PI3K SIGNALING EVENTS MEDIATED BY AKT%PATHWAY INTERACTION DATABASE NCI-NATURE CURATED DATA%CLASS I PI3K SIGNALING EVENTS MEDIATED BY AKT	1.7607	0.0048	CLASS I PI3K SIGNALING EVENTS MEDIATED BY AKT%PATHWAY INTERACTION DATABASE NCI-NATURE CURATED DATA%CLASS I PI3K SIGNALING EVENTS MEDIATED BY AKT	FALSE	CLASS I PI3K SIGNALING EVENTS MEDIATED BY AKT%PATHWAY INTERACTION DATABASE NCI-NATURE CURATED DATA%CLASS I PI3K SIGNALING EVENTS MEDIATED BY AKT
1	0.5658	0.029	1	EXOSC8|GNL3|RPS4X|DCAF13|PNO1|RPL18|RPS19|RPL39|RPS3|RPS9|EXOSC7|RPL4|NOP56|RPS11|DDX21|RPS10|RPL19|RPL32|RPL10L|TRMT112|RPS25|RPS26|RPS27|RPS7|RPLP2|RPL23|RPL24|RPL26|RPS21|RPL22L1|RPLP1|CSNK1D|RPS16|CSNK1E|WBSCR22|RPS15A|DDX47|RPS18|THUMPD1|RPL18A|UTP11L|WDR75|RPL37|TSR3|RPL17|DIMT1|RRP36|NOL6|UTP14A|EMG1|FBL|BMS1|DHX37|GAR1|CIRH1A|KRR1|PDCD11|UTP3|RPS27L|UTP6|NOP10|TBL3|NOL11|WDR3|WDR12|PWP2|U…	rRNA processing in the nucleus and cytosol	137	ENR	RRNA PROCESSING IN THE NUCLEUS AND CYTOSOL%REACTOME%R-HSA-8868773.3	1.761	0	RRNA PROCESSING IN THE NUCLEUS AND CYTOSOL%REACTOME%R-HSA-8868773.3	FALSE	RRNA PROCESSING IN THE NUCLEUS AND CYTOSOL%REACTOME%R-HSA-8868773.3
1	0.4964	0.029	1	GSK3A|CDKN2A|ATG3|TRP53|SLIRP|ATG9A|HK2|ATG9B|AMBRA1|WDR45B|WDR45|WIPI2|PIM2|TOMM40|RRM2B|FBXO7|NDUFA6|BCL2L2|NDUFAF7|NDUFAF6|NDUFAF5|BNIP3L|NDUFAF3|NDUFAF1|MAP1LC3A|MAP1LC3B|AIFM2|MFN1|ATG5|ATG12|ERBB4|CSTAD|POLDIP2|CD24A|1110001J03RIK|SLC9A1|CCAR2|TOP3A|WDR81|NSUN7|NAIF1|GGCT|DCTN6|FANCG|MRPL39|SEPN1|MTFR1L|MTFR2|MTFR1|LYRM7|FOXRED1|TMEM261|1810043H04RIK|PPP2CB|IER3|SEPT4|MAP3K1|MX2|MX1|MRPL17|…	mitochondrion organization	390	ENR	MITOCHONDRION ORGANIZATION%GOBP%GO:0007005	1.7619	0	MITOCHONDRION ORGANIZATION%GOBP%GO:0007005	FALSE	MITOCHONDRION ORGANIZATION%GOBP%GO:0007005
1	0.5694	0.029	1	EXOSC8|GNL3|RPS4X|DCAF13|PNO1|RPL18|RPS19|RPL39|RPS3|RPS9|EXOSC7|RPL4|NOP56|RPS11|DDX21|RPS10|RPL19|RPL32|RPL10L|RPS25|RPS26|RPS27|RPS7|RPLP2|RPL23|RPL24|RPL26|RPS21|RPL22L1|RPLP1|CSNK1D|RPS16|CSNK1E|WBSCR22|RPS15A|DDX47|RPS18|RPL18A|UTP11L|WDR75|RPL37|RPL17|RRP36|NOL6|UTP14A|EMG1|FBL|BMS1|DHX37|CIRH1A|KRR1|PDCD11|UTP3|RPS27L|UTP6|TBL3|NOL11|WDR3|WDR12|PWP2|UTP15|XRN2|HEATR1|DDX52|UTP18|WDR46|DIE…	Major pathway of rRNA processing in the nucleolus and cytosol	127	ENR	MAJOR PATHWAY OF RRNA PROCESSING IN THE NUCLEOLUS AND CYTOSOL%REACTOME%R-HSA-6791226.3	1.7608	0	MAJOR PATHWAY OF RRNA PROCESSING IN THE NUCLEOLUS AND CYTOSOL%REACTOME%R-HSA-6791226.3	FALSE	MAJOR PATHWAY OF RRNA PROCESSING IN THE NUCLEOLUS AND CYTOSOL%REACTOME%R-HSA-6791226.3
1	0.7272	0.029	1	SLC18A2|DRD4|KCNK9|PRKACB|ADCY2|SNAP23|ADCY7|PRKAR2B|PRKX|COMT|PPP1CA|VAMP8|GNB1|EPB4.1|GNB2|SLC6A3|EPB4.1L2|GNB4|VAMP1|SNAP29|EPB4.1L3|GNG3|GNG4|GNAI1|GNG8|PRKAR2A|PPP1CC|GNAZ|DRD5|VAMP2|GNAI2|GNAI3|PPP1R1B|DRD2|FLNA|DRD1|VAMP3|PRKACA|GNB3|DDC|DBH|MAOA|MAOB|SNAP25|GNG11|STX3|TH|KCNK3|CLIC6	PNAT	49	ENR	PNAT%PANTHER PATHWAY%P05912	1.7614	0	PNAT%PANTHER PATHWAY%P05912	FALSE	PNAT%PANTHER PATHWAY%P05912
0.9955	0.6044	0.0293	1	MAP2K1|ANXA1|LEP|MAP2K3|PIK3CA|MAP2K6|HRAS|SOCS1|SLC16A1|AKT1|RALGDS|CDKN1B|KCNIP3|CANX|CGA|AKT1S1|PDPK1|GNAI1|RB1|GNA13|MAPK14|RAF1|RPS6KA1|IKBKB|ATP1A1|SLC2A1|PRKCA|APEX1|SHC1|ATF2|IGF1R|GNAI2|CCNE1|GNAI3|GNA12|NFKBIA|GNA11|MAPK1|GNAO1|PDE4D|GNAQ|MAPK3|PPP1R1B|NFKBIB|BSG|TG|EIF4EBP1|IRS2|MTOR|PTK2|PRKACA|CTSB|VASP|SCRIB|HSPA8|CREB1|CCND3|TSHR|CDK4|HSPA5|CDK2|TSHB|CALR|ARF1|RHOA|SRC|RELA|STAT3|S…	TSH	76	ENR	TSH%NETPATH%TSH	1.7592	0.0045	TSH%NETPATH%TSH	FALSE	TSH%NETPATH%TSH
0.9935	0.6874	0.0294	1	MYC|SFN|TRP53|CDC37|SMARCD3|PSEN2|MLST8|STK11IP|ESR1|SIK1|MTOR|STK11|PRKACA|YWHAB|CREB1|SMAD4|MARK2|TSC2|TSC1|MARK4|RPTOR|GSK3B|AKT1S1|EZR|CTSD|ETV4|YWHAH|YWHAE|CRTC2|STRADB|STRADA|CAB39|SIK3|SIK2|HSP90AA1|BRSK2|BRSK1|YWHAG|YWHAZ|STK26	LKB1 signaling events	40	ENR	LKB1 SIGNALING EVENTS%PATHWAY INTERACTION DATABASE NCI-NATURE CURATED DATA%LKB1 SIGNALING EVENTS	1.7593	0.0065	LKB1 SIGNALING EVENTS%PATHWAY INTERACTION DATABASE NCI-NATURE CURATED DATA%LKB1 SIGNALING EVENTS	FALSE	LKB1 SIGNALING EVENTS%PATHWAY INTERACTION DATABASE NCI-NATURE CURATED DATA%LKB1 SIGNALING EVENTS
1	0.6202	0.0295	1	GATA3|SFN|PRL|STAT5B|TRP53|PRKACB|MMP1A|CDKN1A|SMARCA4|IFNG|SMARCC2|CDK5|AKT1|SMARCC1|EP300|FKBP4|NR4A1|SUV420H1|NCOA1|CSN2|POU1F1|SMARCD1|CGA|SGK1|PCK2|PBX1|ICAM1|SPI1|IRF1|MAPK14|AFP|MAPK11|IL2|IL6|NR1I3|KRT14|MAPK8|CSF2|MAPK1|HSP90AA1|VIPR1|STAT5A|MAPK3|MAPK10|MAPK9|JUN|SELE|KRT5|PPP5C|NR3C1|FKBP5|FGG|PRKACA|CREBBP|TSG101|CREB1|EGR1|MDM2|POU2F1|GSK3B|TBP|POMC|BAX|NFATC1|IL4|RELA|IL5|CDK5R1|HDA…	Glucocorticoid receptor regulatory network	78	ENR	GLUCOCORTICOID RECEPTOR REGULATORY NETWORK%PATHWAY INTERACTION DATABASE NCI-NATURE CURATED DATA%GLUCOCORTICOID RECEPTOR REGULATORY NETWORK	1.7584	0	GLUCOCORTICOID RECEPTOR REGULATORY NETWORK%PATHWAY INTERACTION DATABASE NCI-NATURE CURATED DATA%GLUCOCORTICOID RECEPTOR REGULATORY NETWORK	FALSE	GLUCOCORTICOID RECEPTOR REGULATORY NETWORK%PATHWAY INTERACTION DATABASE NCI-NATURE CURATED DATA%GLUCOCORTICOID RECEPTOR REGULATORY NETWORK
0.9985	0.64	0.0295	1	DNM3|CEL|OPHN1|NLGN2|NLGN3|STX1A|SYNJ1|DNM1L|SH3GL1|RAB27B|PACSIN1|CDK5|SYP|SNAP91|DNM1|CLTC|CANX|SH3GL2|FCHO2|DNAJC6|CD24A|STON2|SYT8|SNCB|GRN|ACTG1|AP2M1|ACTBL2|SNCA|TBC1D24|ACTB|BIN1|SCRIB|DENND1A|ARF6|NAPB|SH3GL3|SYT1|4932438A13RIK|A830010M20RIK|NLGN1|SYT5|MX2|SYT2|MX1|AMPH|PICALM|ITSN1|DNM2	synaptic vesicle endocytosis	49	ENR	SYNAPTIC VESICLE ENDOCYTOSIS%GOBP%GO:0048488	1.7585	0.0015	SYNAPTIC VESICLE ENDOCYTOSIS%GOBP%GO:0048488	FALSE	SYNAPTIC VESICLE ENDOCYTOSIS%GOBP%GO:0048488
1	0.708	0.0297	1	GSK3A|PPP1R13B|IGFBP1|CDKN2A|SFN|SOS1|RPS6KA2|PIK3CA|YWHAB|NR4A3|BAD|AKT1|PTEN|PDK1|IARS|AKT3|GRB2|GSK3B|DAPP1|SOS2|RPS6KA1|BTK|RPS6KA3|SHC1|CYTH3|YWHAH|YWHAE|A1BG|EXOSC1|AKT2|FOXO1|YWHAG|YWHAZ|INPP5D	ST_PHOSPHOINOSITIDE_3_KINASE_PATHWAY	34	ENR	ST_PHOSPHOINOSITIDE_3_KINASE_PATHWAY%MSIGDB_C2%ST_PHOSPHOINOSITIDE_3_KINASE_PATHWAY	1.7579	0	ST_PHOSPHOINOSITIDE_3_KINASE_PATHWAY%MSIGDB_C2%ST_PHOSPHOINOSITIDE_3_KINASE_PATHWAY	FALSE	ST_PHOSPHOINOSITIDE_3_KINASE_PATHWAY%MSIGDB_C2%ST_PHOSPHOINOSITIDE_3_KINASE_PATHWAY
0.9983	0.6764	0.0297	1	STAT5B|CITED2|PRKACB|PRKAR2B|LPL|PIK3CG|NCOR1|NCOR2|PIK3CA|NOS2|PRKAR1B|EP300|NCOA1|MED1|PRKCB|HSD17B4|RB1|PRKAR2A|PRKCA|CD36|MRPL11|NFKBIA|NRIP1|HSP90AA1|MAPK1|STAT5A|SP1|MAPK3|INS2|MYC|EHHADH|JUN|PPARA|CREBBP|ACOX1|SRA1|HSPA1A|PRKAR1A|RXRA|TNF|NR0B2|DUSP1|PDGFA|RELA|PPARGC1A|NR2F1|APOA2|FAT1|DUT|APOA1|PTGS2|CPT1B|PIK3R1|NR1H3|FABP1|ME1	BIOCARTA_PPARA_PATHWAY	56	ENR	BIOCARTA_PPARA_PATHWAY%MSIGDB_C2%BIOCARTA_PPARA_PATHWAY	1.7573	0.0017	BIOCARTA_PPARA_PATHWAY%MSIGDB_C2%BIOCARTA_PPARA_PATHWAY	FALSE	BIOCARTA_PPARA_PATHWAY%MSIGDB_C2%BIOCARTA_PPARA_PATHWAY
0.9966	0.7177	0.0297	1	CHRNA3|CHRNA6|SNAP23|CHRNA4|SLC6A8|MYO15|MYH10|STX19|MYO10|VAMP8|STX11|STX1A|ACTA2|CHRNA7|SLC44A3|BCHE|ACTR1A|ACTR1B|MYO3B|MYO7A|STX16|SLC18A3|MYO7B|CHRNA10|VAMP1|MYH15|MYH6|MYO18A|SNAP29|MYO1B|MYO1D|MYH9|MYO5C|MYH2|MYO5B|MYO1A|MYH14|MYH13|MYO1G|STX4A|MYO1F|PLEKHH3|CHAT|MYO18B|MYO5A|MYO9A|ACTA1|STX1B|MYO1E|SLC5A7|CHRND|CHRNA2|CHRNA9|MYO16|ACHE|VAMP2|CHRNE|ACTG1|CHRNA1|ACTBL2|VAMP3|CHRNA5|ACTB|MYO…	Nicotinic acetylcholine receptor signaling pathway	78	ENR	NICOTINIC ACETYLCHOLINE RECEPTOR SIGNALING PATHWAY%PANTHER PATHWAY%P00044	1.7572	0.0034	NICOTINIC ACETYLCHOLINE RECEPTOR SIGNALING PATHWAY%PANTHER PATHWAY%P00044	FALSE	NICOTINIC ACETYLCHOLINE RECEPTOR SIGNALING PATHWAY%PANTHER PATHWAY%P00044
0.9983	0.79	0.0298	1	ERO1L|HSPA2|BAG1|HSPA8|HSPA1A|DNAJB1|HSPA1L|H2-DMB2|DNAJB12|CD74|HSPA5|DNAJB14|H2-DMA|HSPA1B|DNAJC18|ST13|DNAJB5|HSPA9|DNAJB13|PTGES3|H2-DMB1|HSPE1|HSPA14|DNAJB4|HSPH1|HSPA13|DNAJC7	chaperone cofactor-dependent protein refolding	27	ENR	CHAPERONE COFACTOR-DEPENDENT PROTEIN REFOLDING%GOBP%GO:0051085	1.7574	0.0017	CHAPERONE COFACTOR-DEPENDENT PROTEIN REFOLDING%GOBP%GO:0051085	FALSE	CHAPERONE COFACTOR-DEPENDENT PROTEIN REFOLDING%GOBP%GO:0051085
0.9984	0.6251	0.03	1	CDKN2A|PSMB3|TRP53|PSMB2|PHF20|CHEK2|PSMC4|UBC|CDKN1A|PSMD4|PSMA7|PSMC6|CCNA1|RFWD2|PSME2|PSME3|PSME1|CDKN1B|PSMD8|PSMD9|ZFP385A|CCNE1|PSMA3|PSMD5|PSMF1|SHFM1|PSMC5|PSME4|PSMB5|PSMD10|PSMB11|PSMB10|PSMC2|PSMC1|PSMC3|MDM4|PSMD7|PSMD6|PSMD3|CDK2|PSMD2|CCNA2|MDM2|PSMD1|CCNE2|ATM|PSMB9|PSMB4|PSMA4|PSMB7|PSMA6|PSMB6|PSMA2|PSMB1|PSMA1|PSMB8|PSMA5|PSMD14|PSMD11|PSMD12|PCBP4|PSMD13	p53-Dependent G1 DNA Damage Response	62	ENR	P53-DEPENDENT G1 DNA DAMAGE RESPONSE%REACTOME DATABASE ID RELEASE 71%69563	1.7564	0.0016	P53-DEPENDENT G1 DNA DAMAGE RESPONSE%REACTOME DATABASE ID RELEASE 71%69563	FALSE	P53-DEPENDENT G1 DNA DAMAGE RESPONSE%REACTOME DATABASE ID RELEASE 71%69563
0.9932	0.6716	0.03	1	HIF1A|IGFBP1|CITED2|RORA|HK2|HK1|BHLHE41|LEP|ENG|HMOX1|ADM|ID2|NOS2|PGM2|NDRG1|GCK|SMAD4|AKT1|EP300|TFF3|PFKL|NCOA1|CXCL12|PKM|CXCR4|ITGB2|FECH|LDHA|SLC2A1|NPM1|VEGFA|TERT|SERPINE1|ETS1|SP1|BHLHE40|COPS5|JUN|CREBBP|EPO|TFRC|CREB1|NT5E|SMAD3|EGLN3|MCL1|FURIN|HNF4A|ARNT|NCOA2|TRF|ABCB1A|ENO1B|ALDOA|ENO1|PLIN2|CP|FOS|PFKFB3|CAR9|HDAC7|PGK1|EDN1|ABCG2|GATA2	PID_HIF1_TFPATHWAY	65	ENR	PID_HIF1_TFPATHWAY%MSIGDB_C2%PID_HIF1_TFPATHWAY	1.7563	0.0068	PID_HIF1_TFPATHWAY%MSIGDB_C2%PID_HIF1_TFPATHWAY	FALSE	PID_HIF1_TFPATHWAY%MSIGDB_C2%PID_HIF1_TFPATHWAY
0.9965	0.8129	0.0302	1	DNM3|SNAP25|AP2M1|CALY|MX2|MYO6|SYNJ1|MX1|CACNG2|CACNG8|CACNG4|CACNG3|DNM1|EPS15|AP2B1|DNM2	neurotransmitter receptor internalization	16	ENR	NEUROTRANSMITTER RECEPTOR INTERNALIZATION%GOBP%GO:0099590	1.7555	0.0035	NEUROTRANSMITTER RECEPTOR INTERNALIZATION%GOBP%GO:0099590	FALSE	NEUROTRANSMITTER RECEPTOR INTERNALIZATION%GOBP%GO:0099590
0.9935	0.678	0.0303	1	DHFR|AGTR2|ATP2B4|LRRK2|LEP|ENG|CNR1|ATP7A|NUS1|ABL2|IFNG|FDX1|CNR2|AKT1|ALOX5|OXA1L|ACVR2A|EDN2|RFK|FGF23|TERF2|PRDX5|GCH1|GZMA|CYBA|NOSIP|GSTP1|IL1B|NOD1|SPHK2|GLA|COX17|TERT|DRD5|GNAI2|ARG2|GNAI3|ECSIT|PARK7|SIRT5|ABL1|SIRT4|PPM1J|SZT2|PDP2|FTMT|INS2|METTL20|HP|VDR|CAV1|SLC4A1|CCS|SNCA|ESR1|FXN|SCARB1|LGALS9|PTK2B|APOPT1|GFI1|GSK3B|TNF|SLAMF8|POR|CYP27B1|RGN|CAV3|PARK2|APOE|GZMK|TMLHE|RIPK3|GD…	regulation of oxidoreductase activity	91	ENR	REGULATION OF OXIDOREDUCTASE ACTIVITY%GOBP%GO:0051341	1.7549	0.0065	REGULATION OF OXIDOREDUCTASE ACTIVITY%GOBP%GO:0051341	FALSE	REGULATION OF OXIDOREDUCTASE ACTIVITY%GOBP%GO:0051341
0.9951	0.6043	0.0307	1	GATA3|HIST2H2AA1|PSMB3|MNAT1|PSMB2|HIST1H2BP|HIST1H2BM|PSMC4|YAP1|UBC|HIST1H2AG|HIST1H2BB|TCF12|HIST1H2BH|TAL1|HIST1H2AK|PSMD4|HIST1H2AH|PSMA7|TCF3|PSMC6|PSME2|PSME3|PSME1|H2AFZ|ITCH|HIST1H2BJ|GATA1|H2AFJ|SPI1|PSMD8|HIST1H2BG|TRP73|PSMD9|HIST2H3C1|MYB|HIST3H2BA|ABL1|LDB1|PSMA3|CCNH|PSMD5|PSMF1|SHFM1|PSMC5|PSME4|PSMB5|PSMD10|PSMB11|PSMB10|PSMC2|PSMC1|PSMC3|PSMD7|PSMD6|CDK7|H2AFX|PSMD3|PSMD2|PSMD1|…	RUNX1 regulates transcription of genes involved in differentiation of HSCs	86	ENR	RUNX1 REGULATES TRANSCRIPTION OF GENES INVOLVED IN DIFFERENTIATION OF HSCS%REACTOME%R-HSA-8939236.1	1.7538	0.0049	RUNX1 REGULATES TRANSCRIPTION OF GENES INVOLVED IN DIFFERENTIATION OF HSCS%REACTOME%R-HSA-8939236.1	FALSE	RUNX1 REGULATES TRANSCRIPTION OF GENES INVOLVED IN DIFFERENTIATION OF HSCS%REACTOME%R-HSA-8939236.1
1	0.499	0.031	1	TRP53|PRKCE|TNFRSF10B|MPL|SLC7A10|HRAS|LAT|SLC7A6|SLC7A7|SLC7A8|SLC7A11|SLC7A9|PPP2R5B|HGF|HBB-BT|HBB-BS|VAV1|FGR|HBB-BH1|MFN1|SELP|L1CAM|PRKCA|MIF|TRPC6|GRB7|KDM1A|GATA6|AHSG|CD47|PLAT|GNAI2|PTPN6|GNAI3|SERPINE1|GNA12|GNA11|GNA15|DOCK6|ABL1|SERPINE2|GNAQ|LYN|YES1|SH2B3|CALU|STXBP3|RAC1|PRKACA|CAPZA1|CAPZA2|ARRB1|RASGRP2|ITPR3|ITPR2|ORAI1|ITPR1|STIM1|PPP2CB|PRKCQ|KIF13B|ITGA2B|PRKCH|PLCG1|THBS1|P…	Hemostasis	529	ENR	HEMOSTASIS%REACTOME%R-HSA-109582.2	1.7529	0	HEMOSTASIS%REACTOME%R-HSA-109582.2	FALSE	HEMOSTASIS%REACTOME%R-HSA-109582.2
0.9984	0.6471	0.0313	1	ATP6V1B1|SOS1|FGF9|FGF15|PIK3CB|PDE3B|FGF18|GAB1|PIK3CA|HRAS|FGF10|GRB10|ATP6AP1|FGF20|FGF23|TCIRG1|FGF22|GAB2|PDPK1|INSR|THEM4|SHC1|TRIB3|AKT2|ATP6V0B|MAPK1|ATP6V0A4|ATP6V0A1|ATP6V0A2|ATP6V0E2|ATP6V1G3|MAPK3|ATP6V1C2|ATP6V1E2|INS2|ATP6V1A|ATP6V1B2|ATP6V0D2|ATP6V0E|ATP6V1G2|IRS1|ATP6V0D1|TLR9|IRS2|FGF1|FGF4|FGF3|FRS2|FGF7|ATP6V1E1|PIK3C3|FGF16|FLT3L|FGF2|PIK3R1|FGF6|PIK3R2|PTPN11|ATP6V1G1|NRAS|AT…	Signaling by Insulin receptor	68	ENR	SIGNALING BY INSULIN RECEPTOR%REACTOME%R-HSA-74752.1	1.752	0.0016	SIGNALING BY INSULIN RECEPTOR%REACTOME%R-HSA-74752.1	FALSE	SIGNALING BY INSULIN RECEPTOR%REACTOME%R-HSA-74752.1
0.9983	0.6871	0.0318	1	LAMB2|IGFBP1|TMEM132A|LAMB1|APOA5|LAMC1|P4HB|FUCA2|DMP1|ALB|RCN1|VGF|FGF23|PRSS23|AMELX|APOB|GOLM1|IGFBP3|IGFBP4|IGFBP5|FSTL1|FSTL3|IGFBP7|AFP|IL6|SPP1|SDC2|FBN1|AHSG|AMBN|MBTPS1|MEPE|SCG2|TIMP1|CST3|CALU|LTBP1|MFI2|FGA|FGG|MFGE8|MXRA8|MATN3|KTN1|VWA1|GPC3|MSLN|GAS6|CDH2|APOE|APP|PENK|FN1|MEN1|TNC|FAM20A|KNG2|FAM20C|ADAM10|SERPINA1D|VCAN|SERPINA1A|BMP4|PNPLA2|SERPINA10|SCG3|PCSK9|CSF1|QSOX1|BMP15…	Post-translational protein phosphorylation	103	ENR	POST-TRANSLATIONAL PROTEIN PHOSPHORYLATION%REACTOME DATABASE ID RELEASE 71%8957275	1.7501	0.0017	POST-TRANSLATIONAL PROTEIN PHOSPHORYLATION%REACTOME DATABASE ID RELEASE 71%8957275	FALSE	POST-TRANSLATIONAL PROTEIN PHOSPHORYLATION%REACTOME DATABASE ID RELEASE 71%8957275
0.9967	0.6251	0.0318	1	CDKN2A|PSMB3|TRP53|PSMB2|PHF20|CHEK2|PSMC4|UBC|CDKN1A|PSMD4|PSMA7|PSMC6|CCNA1|RFWD2|PSME2|PSME3|PSME1|CDKN1B|PSMD8|PSMD9|ZFP385A|CCNE1|PSMA3|PSMD5|PSMF1|SHFM1|PSMC5|PSME4|PSMB5|PSMD10|PSMB11|PSMB10|PSMC2|PSMC1|PSMC3|MDM4|PSMD7|PSMD6|PSMD3|CDK2|PSMD2|CCNA2|MDM2|PSMD1|CCNE2|ATM|PSMB9|PSMB4|PSMA4|PSMB7|PSMA6|PSMB6|PSMA2|PSMB1|PSMA1|PSMB8|PSMA5|PSMD14|PSMD11|PSMD12|PCBP4|PSMD13	p53-Dependent G1 S DNA damage checkpoint	62	ENR	P53-DEPENDENT G1 S DNA DAMAGE CHECKPOINT%REACTOME DATABASE ID RELEASE 71%69580	1.7504	0.0033	P53-DEPENDENT G1 S DNA DAMAGE CHECKPOINT%REACTOME DATABASE ID RELEASE 71%69580	FALSE	P53-DEPENDENT G1 S DNA DAMAGE CHECKPOINT%REACTOME DATABASE ID RELEASE 71%69580
0.9894	0.7555	0.0318	1	HGS|GSK3A|KPNA1|RAB7|RAB5A|DUSP16|UBC|NOS2|TRIM27|VPS33B|ENO1B|ENO1|MAPK1|CORO1A|CTSG|RNF213|PGK1|ATP6V1H|KPNB1|MAPK3|SFPQ	Response of Mtb to phagocytosis	21	ENR	RESPONSE OF MTB TO PHAGOCYTOSIS%REACTOME DATABASE ID RELEASE 71%9637690	1.7507	0.0106	RESPONSE OF MTB TO PHAGOCYTOSIS%REACTOME DATABASE ID RELEASE 71%9637690	FALSE	RESPONSE OF MTB TO PHAGOCYTOSIS%REACTOME DATABASE ID RELEASE 71%9637690
0.9968	0.6113	0.0319	1	PSMB3|PSMB2|PSMC4|UBC|PSMD4|PSMA7|PSMC6|PSME2|ABCA12|PSME3|PSME1|ABCB4|CFTR|SEL1L|PSMD8|RNF5|PSMD9|ABCB11|ABCD1|VCP|ERLEC1|PSMA3|DERL3|ABCC6|ERLIN2|PSMD5|ERLIN1|PSMF1|SHFM1|PSMC5|PSME4|PSMB5|PSMD10|PSMB11|PSMB10|OS9|PSMC2|ABCC8|PSMC1|PSMC3|PSMD7|ABCC2|ABCA1|PSMD6|PSMD3|PSMD2|PSMD1|ABCD4|ABCG8|ABCB6|PSMB9|KCNJ11|APOA1|ABCC9|PSMB4|PSMA4|PSMB7|RNF185|PSMA6|PSMB6|DERL2|PSMA2|PSMB1|DERL1|PSMA1|PSMB8|P…	ABC transporter disorders	73	ENR	ABC TRANSPORTER DISORDERS%REACTOME DATABASE ID RELEASE 71%5619084	1.7504	0.0032	ABC TRANSPORTER DISORDERS%REACTOME DATABASE ID RELEASE 71%5619084	FALSE	ABC TRANSPORTER DISORDERS%REACTOME DATABASE ID RELEASE 71%5619084
1	0.7263	0.0332	1	OXTR|PLCD1|PLCD4|SNAP23|PRKCE|GNG2|GNB5|VAMP3|PRKCI|VAMP8|GNB1|PLCZ1|PLCE1|GNB2|GNB4|GNB3|VAMP1|SNAP29|GNGT2|PRKCG|PLCB4|GNG10|GNG12|PLCB3|GNG3|PRKCB|GNG4|GNG7|PRKCD|GNG8|SNAP25|PLCB2|PLCB1|GNA14|PRKCA|PRKCQ|STX3|PRKCH|PLCG1|PLCG2|VAMP2|GNA11|GNAQ|PRKCZ	Oxytocin receptor mediated signaling pathway	44	ENR	OXYTOCIN RECEPTOR MEDIATED SIGNALING PATHWAY%PANTHER PATHWAY%P04391	1.747	0	OXYTOCIN RECEPTOR MEDIATED SIGNALING PATHWAY%PANTHER PATHWAY%P04391	FALSE	OXYTOCIN RECEPTOR MEDIATED SIGNALING PATHWAY%PANTHER PATHWAY%P04391
0.9933	0.7131	0.0334	1	ACSL6|FAM132B|ATP8A2|PSEN1|GRIK1|MAP2K6|ABCA7|SLC6A1|ABCB4|TNFSF11|CFTR|P2RY2|TRIAP1|PRKCD|ABAT|DTNBP1|IL1A|PRELID1|IL1B|CEBPB|MIF|GABBR1|SLC34A1|TNFRSF11A|SSTR4|TCAF1|KMO|AVPR1A|STXBP1|PTAFR|HTR6|SYT4|FXYD1|MAPK9|AGT|PLA2G6|NR3C1|PLA2G10|TMEM27|PLA2R1|ACSL5|TRH|FABP3|CCK|ADORA2A|ARL6IP1|NTSR1|P2RX7|SLC36A2|GRIN2B|ATP8A1|SLC38A3|APOE|OXT|APOA1|ATF4|AVP|ABCB1A|TRPA1|RAB3GAP1|DPYSL2|HTR2C|EDN1|ACE2…	positive regulation of anion transport	65	ENR	POSITIVE REGULATION OF ANION TRANSPORT%GOBP%GO:1903793	1.7466	0.0067	POSITIVE REGULATION OF ANION TRANSPORT%GOBP%GO:1903793	FALSE	POSITIVE REGULATION OF ANION TRANSPORT%GOBP%GO:1903793
0.9985	0.5839	0.0337	1	MAP2K2|SFN|MAP2K1|PRKCE|PRKCI|FGF18|FGF12|MAP2K3|FGF13|MAP2K6|YWHAB|FGF10|HRAS|FGF11|AKT1|PPP2R5B|PPP2CA|FGF20|PRKCG|FGF22|PRKCB|PRKCD|SOS2|RAF1|PPP2R5D|MAPK11|PRKCA|SHC1|RASA1|PTPN6|AKT2|PPP2R5C|PPP2R2D|GRAP|PPP2R2C|PPP2R2B|PPP2R1B|PPP2R5E|MAP2K4|MAPK10|RAC1|PPP2R2A|FGF1|FGF4|FGF3|FGF5|RASA2|FGF8|RASA4|FGF7|MAPK12|MAP3K4|PIK3C3|PPP2CB|PRKCQ|PRKCH|PLCG1|PLCG2|MAP2K7|FGF6|YWHAG|FGFR1|MAPK13|SOS1|F…	FGF signaling pathway	102	ENR	FGF SIGNALING PATHWAY%PANTHER PATHWAY%P00021	1.7457	0.0015	FGF SIGNALING PATHWAY%PANTHER PATHWAY%P00021	FALSE	FGF SIGNALING PATHWAY%PANTHER PATHWAY%P00021
1	0.6766	0.0339	1	HSFY2|MYOF|HTRA2|HMOX1|DHX9|IRAK1|ST8SIA1|HSPA1L|9830147E19RIK|TPR|BAG3|IL1A|HSPA9|ATXN3|HSF5|HSF3|DHX36|HSF4|STAC|HSPA14|L7RN6|CETN1|HSP90AA1|RBBP7|VCP|HSPA13|SLC52A3|RASA3|HSBP1L1|IER5|HSPA2|PRKACA|EIF2S1|HSPA8|FGF1|HSPA1A|ZFP709|SCARA5|HSPA5|NF1|HSF2|SLU7|1810011O10RIK|PMP22|SUMO1|PDCD6|POLR2D|DAXX|CLPB|HSPA1B|TRPV1|ANO1|HSP90AB1|ARPP21|YWHAE|HSF1|TRPV4|TFEC|STUB1|TRPA1|XYLT1|HSBP1	cellular response to heat	62	ENR	CELLULAR RESPONSE TO HEAT%GOBP%GO:0034605	1.7448	0	CELLULAR RESPONSE TO HEAT%GOBP%GO:0034605	FALSE	CELLULAR RESPONSE TO HEAT%GOBP%GO:0034605
0.9983	0.6109	0.0339	1	PSMB3|MNAT1|PSMB2|PSMC4|UBC|CDKN1A|PSMD4|PSMA7|PSMC6|CCNA1|PSME2|AKT1|PSME3|PSME1|CDKN1B|FZR1|MAX|PSMD8|RB1|PSMD9|CKS1B|CDC25A|E2F4|E2F5|E2F1|CCNE1|AKT2|PSMA3|LIN52|LIN54|LIN9|CCNH|MYC|LIN37|CCND1|CABLES1|PSMD5|PSMF1|CDC25B|SHFM1|PSMC5|PSMB5|PSMD10|PSMB10|PSMC2|RBBP4|PSMC1|PSMC3|PSMD7|PSMD6|CDK7|PSMD3|CDK4|AKT3|CDK2|PSMD2|PTK6|CUL1|CCNA2|PSMD1|CCNE2|WEE1|SKP1A|PSMB9|TFDP2|PSMB4|TFDP1|PSMA4|PSMB7|…	Cyclin A:Cdk2-associated events at S phase entry	82	ENR	CYCLIN A:CDK2-ASSOCIATED EVENTS AT S PHASE ENTRY%REACTOME%R-HSA-69656.3	1.7449	0.0017	CYCLIN A:CDK2-ASSOCIATED EVENTS AT S PHASE ENTRY%REACTOME%R-HSA-69656.3	FALSE	CYCLIN A:CDK2-ASSOCIATED EVENTS AT S PHASE ENTRY%REACTOME%R-HSA-69656.3
0.9921	0.6272	0.0351	1	PSMB3|PSMB2|PSMC4|UBC|P4HB|PSMD4|DHH|PSMA7|IHH|PSMC6|PSME2|PSME3|SHH|PSME1|SEL1L|HHAT|PSMD8|PSMD9|GPC5|DISP2|VCP|ERLEC1|PSMA3|SYVN1|PSMD5|PSMF1|SHFM1|PSMC5|PSME4|PSMB5|PSMD10|NOTUM|PSMB11|PSMB10|OS9|PSMC2|PSMC1|PSMC3|PSMD7|PSMD6|PSMD3|PSMD2|PSMD1|PSMB9|ADAM17|PSMB4|PSMA4|PSMB7|PSMA6|PSMB6|DERL2|PSMA2|PSMB1|PSMA1|PSMB8|PSMA5|PSMD14|PSMD11|PSMD12|PSMD13	Hedgehog ligand biogenesis	60	ENR	HEDGEHOG LIGAND BIOGENESIS%REACTOME%R-HSA-5358346.1	1.7422	0.0079	HEDGEHOG LIGAND BIOGENESIS%REACTOME%R-HSA-5358346.1	FALSE	HEDGEHOG LIGAND BIOGENESIS%REACTOME%R-HSA-5358346.1
0.9981	0.8732	0.0356	1	VAMP2|UVRAG|STX4A|VAMP4|SNAP25|SNCA|STXBP1|VAMP1|VAMP3|VAMP8|STX1A|VAMP7	SNARE complex assembly	12	ENR	SNARE COMPLEX ASSEMBLY%GOBP%GO:0035493	1.7409	0.0019	SNARE COMPLEX ASSEMBLY%GOBP%GO:0035493	FALSE	SNARE COMPLEX ASSEMBLY%GOBP%GO:0035493
0.9968	0.625	0.0364	1	FZD1|FZD3|PSMB3|SMURF1|FZD2|FZD5|PRICKLE1|PSMB2|FZD4|FZD7|PSMC4|UBC|FZD8|PSMD4|PSMA7|SMURF2|PSMC6|PSME2|PSME3|PSME1|PARD6A|PSMD8|PSMD9|PSMA3|PSMD5|VANGL2|PSMF1|SHFM1|PSMC5|PSME4|PSMB5|PSMD10|PSMB11|PSMB10|PSMC2|PSMC1|SCRIB|PSMC3|PSMD7|PSMD6|PSMD3|PSMD2|PSMD1|WNT5A|PSMB9|PSMB4|PSMA4|PSMB7|PSMA6|PSMB6|PSMA2|PSMB1|PSMA1|PSMB8|PSMA5|PSMD14|DVL2|PSMD11|PSMD12|PSMD13	Asymmetric localization of PCP proteins	60	ENR	ASYMMETRIC LOCALIZATION OF PCP PROTEINS%REACTOME%R-HSA-4608870.1	1.739	0.0032	ASYMMETRIC LOCALIZATION OF PCP PROTEINS%REACTOME%R-HSA-4608870.1	FALSE	ASYMMETRIC LOCALIZATION OF PCP PROTEINS%REACTOME%R-HSA-4608870.1
0.9967	0.6851	0.0365	1	HIF1A|IL6RA|TRP53|RORA|ANXA1|HMOX1|CDKN1A|LIF|BCL6|SOCS1|NOS2|AKT1|SOCS5|ALOX5|ITGAM|MMP2|HGF|ICAM1|ITGB1|IL18|BIRC5|IL1A|IL1B|IL6|VEGFA|COL1A2|CD36|CCL11|CCL12|SAA3|TGFB1|OSM|IL17F|TIMP1|IL17A|TWIST1|CCND1|STAT6|CCL22|IL23R|S1PR1|TYK2|HSPA8|RORC|MCL1|MAOA|JUNB|TNF|IL4|OPRD1|PTGS2|FN1|NDN|FOXO3|FSCN1|FOXO1|FGF2|PIK3R1|FOS|ZEB1|MMP9|GATA3|MMP1A|F13A1|MMP3|MUC1|PIM1|ITGB2|IL13RA1|FASL|VCAM1|IL2RG|B…	Interleukin-4 and Interleukin-13 signaling	105	ENR	INTERLEUKIN-4 AND INTERLEUKIN-13 SIGNALING%REACTOME%R-HSA-6785807.5	1.7391	0.0033	INTERLEUKIN-4 AND INTERLEUKIN-13 SIGNALING%REACTOME%R-HSA-6785807.5	FALSE	INTERLEUKIN-4 AND INTERLEUKIN-13 SIGNALING%REACTOME%R-HSA-6785807.5
1	0.5528	0.0368	1	DPYD|HK2|DNASE2B|EXOG|DIS3L2|HK1|EXOSC8|MUS81|SIDT2|AHCY|PDE2A|CTIF|HELZ2|PAN2|DXO|RNASEH2C|NT5M|NUDT4|WIBG|DCTPP1|LDHA|RNASEH2A|SAMD4|PNPT1|ADAL|MLH1|YTHDF2|PATL2|SMG6|PYCRL|TREX1|ALDOART1|ALDOART2|GM5519|AEN|GM12117|DICER1|ACOT7|ENO4|GM15294|GALK1|GPI1|NUDT18|GALT|GM11214|GM3839|CDA|DNASE1|GM10358|AICDA|DNASE1L3|2310036O22RIK|PGK2|XRN2|MEX3D|METTL16|GAPDH|ENO1B|GAPDHS|NUDT16L1|SND1|ENO3|SKIV2L|…	nucleobase-containing compound catabolic process	257	ENR	NUCLEOBASE-CONTAINING COMPOUND CATABOLIC PROCESS%GOBP%GO:0034655	1.7376	0	NUCLEOBASE-CONTAINING COMPOUND CATABOLIC PROCESS%GOBP%GO:0034655	FALSE	NUCLEOBASE-CONTAINING COMPOUND CATABOLIC PROCESS%GOBP%GO:0034655
0.9969	0.6054	0.0369	1	PSMB3|PSMB2|PSMC4|UBC|PSMD4|PSMA7|PSMC6|PSME2|REL|PSME3|PSME1|PRKCB|PSMD8|PSMD9|IKBKB|BTRC|NFKBIA|CHUK|MAP3K7|PSMA3|NFKBIB|NFKBIE|PSMD5|PSMF1|SHFM1|PSMC5|PSME4|PSMB5|PSMD10|PSMB11|PSMB10|PSMC2|PSMC1|IKBKG|PSMC3|PSMD7|PSMD6|PSMD3|BCL10|PSMD2|CUL1|PSMD1|SKP1A|FBXW11|CARD11|RELA|PSMB9|NFKB1|PSMB4|PSMA4|PSMB7|PSMA6|PSMB6|PSMA2|PSMB1|PSMA1|PSMB8|PSMA5|PSMD14|PSMD11|MALT1|PSMD12|PSMD13	Activation of NF-kappaB in B cells	63	ENR	ACTIVATION OF NF-KAPPAB IN B CELLS%REACTOME DATABASE ID RELEASE 71%1169091	1.738	0.0031	ACTIVATION OF NF-KAPPAB IN B CELLS%REACTOME DATABASE ID RELEASE 71%1169091	FALSE	ACTIVATION OF NF-KAPPAB IN B CELLS%REACTOME DATABASE ID RELEASE 71%1169091
0.9963	0.8256	0.0369	1	COL4A1|COL4A2|HP|CD163|AMBP|FTH1|ALB|SPARC|SCARF1|LRP1|SCGB3A2|SCARA5|HYOU1|FTL1|APOB|HBB-BT|CALR|HBB-BS|MARCO|HPX|MSR1|SSC5D|APOE|COLEC11|COLEC12|HSP90B1|COL1A2|APOA1|COL3A1|CD36|HBA-A1|COL1A1|STAB2|HSP90AA1|SAA3|STAB1|JCHAIN|HSPH1	Binding and Uptake of Ligands by Scavenger Receptors	38	ENR	BINDING AND UPTAKE OF LIGANDS BY SCAVENGER RECEPTORS%REACTOME DATABASE ID RELEASE 71%2173782	1.7378	0.0037	BINDING AND UPTAKE OF LIGANDS BY SCAVENGER RECEPTORS%REACTOME DATABASE ID RELEASE 71%2173782	FALSE	BINDING AND UPTAKE OF LIGANDS BY SCAVENGER RECEPTORS%REACTOME DATABASE ID RELEASE 71%2173782
0.9982	0.7981	0.0394	1	ABCG1|GJB1|VLDLR|SLC35C2|CALHM1|SLC35B1|SLC17A5|GM14085|SLC35B4|PLA2G10|VAMP8|SLC37A2|SLC37A1|SLC37A4|SCARB1|SLC35C1|GUK1|SLC35A2|RFT1|SLC35A1|SLC29A2|SLC28A3|SLC28A1|SLC29A3|SLC35D1|PSAP|SLC35A3|G6PC|AGR2|APOA2|SLC35B2|SLC29A1|SLC25A17|ABCB1A|SLC28A2|SLC25A42|LBP|SLC25A4|MFSD2A|RALBP1|SLC25A24|GJA1|G6PC3|SLC10A7	carbohydrate derivative transport	44	ENR	CARBOHYDRATE DERIVATIVE TRANSPORT%GOBP%GO:1901264	1.7327	0.0018	CARBOHYDRATE DERIVATIVE TRANSPORT%GOBP%GO:1901264	FALSE	CARBOHYDRATE DERIVATIVE TRANSPORT%GOBP%GO:1901264
0.9986	0.53	0.0401	1	HIST2H2AA1|AMER1|BCL9L|PSMB3|PSMB2|HIST1H2BP|HIST1H2BM|CSNK2A2|HIST1H2AG|HIST1H2BB|HIST1H2BH|KREMEN2|PSMD4|HIST1H2AK|PSMA7|HIST1H2AH|SMURF2|PSMC6|PSME2|AKT1|SOX9|PSME1|H2AFZ|CTNNB1|PPP2R5B|HIST1H2BJ|PPP2CA|RBX1|WNT8B|ZNRF3|WNT8A|PSMD8|AXIN1|AXIN2|HIST1H2BG|PSMD9|PPP2R5D|HIST2H3C1|BTRC|AKT2|CUL3|PPP2R5C|PSMA3|PPP2R1B|SOST|PPP2R5E|SOX7|SOX6|DVL1|CTBP1|WNT9A|CAV1|SFRP2|SFRP1|PSMB5|RSPO1|PSMB10|PSMC2…	TCF dependent signaling in response to WNT	186	ENR	TCF DEPENDENT SIGNALING IN RESPONSE TO WNT%REACTOME DATABASE ID RELEASE 71%201681	1.7312	0.0014	TCF DEPENDENT SIGNALING IN RESPONSE TO WNT%REACTOME DATABASE ID RELEASE 71%201681	FALSE	TCF DEPENDENT SIGNALING IN RESPONSE TO WNT%REACTOME DATABASE ID RELEASE 71%201681
0.9951	0.6844	0.0403	1	GSK3A|SFN|RICTOR|MAPKAP1|CDKN1A|MLST8|MTOR|PRKACA|YWHAB|BAD|AKT1|CDKN1B|CASP9|MAP3K5|AKT3|GSK3B|PDPK1|TBC1D4|KPNA1|RAF1|PRKDC|SRC|YWHAH|YWHAE|FOXO4|FOXO3|AKT2|FOXO1|HSP90AA1|SLC2A4|CHUK|YWHAG|YWHAZ|BCL2L1	PID_PI3KCI_AKT_PATHWAY	34	ENR	PID_PI3KCI_AKT_PATHWAY%MSIGDB_C2%PID_PI3KCI_AKT_PATHWAY	1.7306	0.0049	PID_PI3KCI_AKT_PATHWAY%MSIGDB_C2%PID_PI3KCI_AKT_PATHWAY	FALSE	PID_PI3KCI_AKT_PATHWAY%MSIGDB_C2%PID_PI3KCI_AKT_PATHWAY
0.9932	0.7154	0.0404	1	AGTR2|STK39|ARL6IP5|NPY5R|GRM7|LEP|HRH3|PRKG1|ADORA1|IRS2|SFRP4|PLA2R1|MTOR|TRH|ACSL4|AKT1|ANO9|HRH2|TNF|ATP5J|IL1RN|PRKG2|ABAT|GRK6|APOE|IL1B|PRKCA|GOPC|RGS4|GABBR1|THBS1|OSR1|AKT2|TCAF2|TCAF3|RGS2|HTR6|SLC15A1|CYP4F18	negative regulation of anion transport	39	ENR	NEGATIVE REGULATION OF ANION TRANSPORT%GOBP%GO:1903792	1.7303	0.0068	NEGATIVE REGULATION OF ANION TRANSPORT%GOBP%GO:1903792	FALSE	NEGATIVE REGULATION OF ANION TRANSPORT%GOBP%GO:1903792
0.9966	0.6356	0.0405	1	CALR3|HDAC6|ERO1L|UBE2W|PARP6|TMBIM6|POMT2|PARP8|IFNG|TOR1A|PACRG|HERPUD2|EP300|ANKZF1|EIF2AK3|HSPA1L|EIF2AK2|HERPUD1|SDF2L1|CANX|RNF126|TM7SF3|BHLHA15|ERN1|SERP2|VAPB|RNF5|VIMP|BAG3|UGGT1|UGGT2|ATF3|BAG6|HSPA9|ATXN3|EIF2AK4|DNAJC3|PTPN1|CUL3|HSPA14|ERN2|SERP1|VCP|AMFR|HSPA13|TBL2|DERL3|CCND1|CASP12|OPTN|HSPA2|HSPA8|HSPA1A|YOD1|CDK5RAP3|RHBDD1|DNAJB12|HSPA5|DNAJB14|CREB3L1|PMP22|CLGN|NFE2L2|CALR|…	cellular response to topologically incorrect protein	85	ENR	CELLULAR RESPONSE TO TOPOLOGICALLY INCORRECT PROTEIN%GOBP%GO:0035967	1.7299	0.0034	CELLULAR RESPONSE TO TOPOLOGICALLY INCORRECT PROTEIN%GOBP%GO:0035967	FALSE	CELLULAR RESPONSE TO TOPOLOGICALLY INCORRECT PROTEIN%GOBP%GO:0035967
0.9965	0.7398	0.0414	1	ATP5F1|STOML2|CYC1|ATP5G2|MT-ATP6|ATP5B|ATP5G1|GM5426|ATP5E|ATP5D|ATP5H|COX5B|ATP5O|ATP5A1|ATP5L|ATP5G3|ATP5C1	ATP synthesis coupled proton transport	17	ENR	ATP SYNTHESIS COUPLED PROTON TRANSPORT%GOBP%GO:0015986	1.7279	0.0035	ATP SYNTHESIS COUPLED PROTON TRANSPORT%GOBP%GO:0015986	FALSE	ATP SYNTHESIS COUPLED PROTON TRANSPORT%GOBP%GO:0015986
0.9946	0.7826	0.0415	1	ADCY2|SNAP23|ADCY7|GNG2|GNB5|VAMP3|VAMP8|GNB1|GNB2|GNB4|GNB3|VAMP1|SNAP29|OPRK1|GNGT2|PDYN|GNG10|GNG12|GNG3|GNG4|GNG7|GNAI1|GNG8|SNAP25|STX3|OXT|VAMP2|GNAI2|AVP|GNAI3|GNAO1	untitled	31	ENR	UNTITLED%PANTHER PATHWAY%P05916	1.7279	0.0054	UNTITLED%PANTHER PATHWAY%P05916	FALSE	UNTITLED%PANTHER PATHWAY%P05916
0.9983	0.7287	0.0421	1	MAP2K2|MAP2K1|ADRBK2|AGT|GNB5|ELK1|GNB1|GRK5|EGR1|GNB2|GNB4|GNB3|AGTR1A|GNGT2|ARRB2|ARRB1|GNG10|PLCB3|GNG3|GNG4|GNG7|GNG8|ADRBK1|ITPR3|ITPR2|ITPR1|PLCB2|GNG11|RAF1|GRK6|PLCB1|PRKCA|MAPK1|GNAQ|MAPK3	Angiotensin_II-stimulated_signaling_through_G_proteins_and_beta-arrestin	35	ENR	ANGIOTENSIN_II-STIMULATED_SIGNALING_THROUGH_G_PROTEINS_AND_BETA-ARRESTIN%PANTHER PATHWAY%P05911	1.7262	0.0017	ANGIOTENSIN_II-STIMULATED_SIGNALING_THROUGH_G_PROTEINS_AND_BETA-ARRESTIN%PANTHER PATHWAY%P05911	FALSE	ANGIOTENSIN_II-STIMULATED_SIGNALING_THROUGH_G_PROTEINS_AND_BETA-ARRESTIN%PANTHER PATHWAY%P05911
0.9954	0.6207	0.0421	1	CITED2|PRL|STAT5B|PRDM14|LAMB1|UBTFL1|COMT|PRL2C2|LIF|THBD|ATR|FKBP4|AKT1|MIR20A|UBE2Q1|MED1|MMP2|GGN|IGFBP5|PTN|PRDX3|NLRP5|MIR21A|EPOR|POLR1B|AR|PRDM1|IRG1|SP1|STAT5A|LDOC1|OXTR|VDR|BMPR2|ESR1|CTSB|ACSL4|EPO|RECK|IL11RA1|TMED2|TCF23|ADRA2C|RXRB|JUNB|H3F3B|RXRA|GHSR|CDH1|PSG17|PZP|STX2|ZSCAN4B|MUG1|KPNA6|MEN1|PTGS2|PPARD|KISS1|MIR26A-1|MIR26A-2|NR2F2|H2-Q7|ADRA2B|H2-Q2|MMP9|WNT4|HPGD|CORIN|NPPA|…	female pregnancy	146	ENR	FEMALE PREGNANCY%GOBP%GO:0007565	1.7263	0.0046	FEMALE PREGNANCY%GOBP%GO:0007565	FALSE	FEMALE PREGNANCY%GOBP%GO:0007565
0.9969	0.5732	0.0422	1	IGFBP1|ZBTB17|DCTN1|KIF5B|ASNS|XPOT|DCP1A|ATF3|CKS1B|HSPA9|CEBPB|SHC1|NPM1|VEGFA|NOP56|CCL12|EIF4A2|ALDH18A1|EXOC2|GOSR2|PREB|H2AFX|IARS|TARS|NABP1|ATF4|KDELR3|ERO1L|NFYB|NFYA|RPS14|POP4|EIF2AK3|SKIV2L2|DNAJB9|EDC4|YIF1A|HERPUD1|HYOU1|CXXC1|DDX10|PDIA6|PDIA5|IMP3|PARN|TUBB2A|ERN1|DKC1|EIF4G1|SLC7A5|ATF6|CHAC1|EXOSC10|BAG3|SSR1|SLC30A5|CNOT2|CNOT6|ARFGAP1|MTHFD2|FUS|CNOT4|LSM4|EEF2|NOP14|LSM1|GEMI…	HALLMARK_UNFOLDED_PROTEIN_RESPONSE	112	ENR	HALLMARK_UNFOLDED_PROTEIN_RESPONSE%MSIGDB_C2%HALLMARK_UNFOLDED_PROTEIN_RESPONSE	1.7265	0.0031	HALLMARK_UNFOLDED_PROTEIN_RESPONSE%MSIGDB_C2%HALLMARK_UNFOLDED_PROTEIN_RESPONSE	FALSE	HALLMARK_UNFOLDED_PROTEIN_RESPONSE%MSIGDB_C2%HALLMARK_UNFOLDED_PROTEIN_RESPONSE
0.9882	0.7353	0.0424	1	PLCD1|CHRNA6|CHRNA4|PSEN1|KCNB1|GRIK1|STX1A|PCP4|SLC6A1|PINK1|NPY2R|CXCL12|ABAT|ADRBK1|DTNBP1|GABBR1|NAT8L|CARTPT|SLC18A1|KMO|AVPR1A|STXBP1|HTR6|RAB3B|SYT4|OXTR|DRD2|AGT|NR3C1|TMEM27|TRH|CCK|ADORA2A|ARL6IP1|NTSR1|P2RX7|OPRK1|ADORA2B|SLC36A2|GRIN2B|SLC38A3|TACR2|OXT|RTN4|AVP|VIP|RAB3GAP1|DPYSL2|HTR2C|ACE2|CHRNB2	positive regulation of amine transport	51	ENR	POSITIVE REGULATION OF AMINE TRANSPORT%GOBP%GO:0051954	1.7255	0.0118	POSITIVE REGULATION OF AMINE TRANSPORT%GOBP%GO:0051954	FALSE	POSITIVE REGULATION OF AMINE TRANSPORT%GOBP%GO:0051954
0.9916	0.6399	0.0426	1	CD276|STAT5B|BMI1|ANXA1|LEP|DNAJA3|AP3B1|RARA|BCL6|BTNL2|IHH|RASAL3|SOCS1|ZBTB7B|GLI3|CCL2|TNFSF13B|SOCS5|SHH|CCL5|CD74|CORO1A|NCK2|ITGAL|NCKAP1L|SPN|H2-AA|AGER|RPS3|NKAP|H2-DMA|IGFBP2|H2-M3|IRF1|SKINT1|IL15|ZBTB1|IL18|TNFRSF14|CD86|IL1B|SLAMF1|IL2|ICOS|IL6|IL7R|SYK|PYCARD|EPHB4|CD47|CD24A|PTPRC|SPTA1|IL12RB1|TNFRSF13C|VTCN1|CD27|TGFB1|BLM|STAT5A|CEACAM1|CCR7|NFKBIZ|NCK1|ZP3|CAV1|NLRP3|TESPA1|EPO…	positive regulation of T cell activation	190	ENR	POSITIVE REGULATION OF T CELL ACTIVATION%GOBP%GO:0050870	1.725	0.0084	POSITIVE REGULATION OF T CELL ACTIVATION%GOBP%GO:0050870	FALSE	POSITIVE REGULATION OF T CELL ACTIVATION%GOBP%GO:0050870
0.9919	0.6309	0.043	1	ACP5|LRRK2|LILRA5|LEP|LPL|RARA|CCL2|CCL3|SPN|PTPRJ|AGER|HMGB1|IFNGR1|NFKBIL1|CYBA|VIMP|IL18|IL27RA|SLAMF1|SPON2|MIF|SYK|PYCARD|CX3CL1|CD36|FRMD8|CD47|PTPN6|CD24A|PTPRC|CCL4|TLR1|BCL3|C1QTNF4|TICAM1|TLR3|MYD88|PF4|PTAFR|TNFRSF1A|CD14|ADIPOQ|TWIST1|CCR7|TREX1|TNFRSF8|DICER1|AKAP8|CYBB|MC1R|TWIST2|GAS6|SELK|GHSR|WNT5A|HDAC3|IL4|HDAC1|APP|SASH3|CD34|THBS1|HDAC2|GPNMB|PIK3R1|CYP2J6|NOD2|UBE2J1|CLU|AXL…	regulation of tumor necrosis factor production	164	ENR	REGULATION OF TUMOR NECROSIS FACTOR PRODUCTION%GOBP%GO:0032680	1.7239	0.0081	REGULATION OF TUMOR NECROSIS FACTOR PRODUCTION%GOBP%GO:0032680	FALSE	REGULATION OF TUMOR NECROSIS FACTOR PRODUCTION%GOBP%GO:0032680
1	0.619	0.0431	1	PSMB3|PSMB2|PSMC4|PSMD4|PSMA7|PSMC6|PSME2|PSME3|PSME1|AZIN1|PSMD8|SAT1|PSMD9|NQO1|SMS|PSMA3|PSMD5|PSMF1|SHFM1|PSMC5|PSME4|PSMB5|PSMD10|PSMB11|PSMB10|PSMC2|PSMC1|ODC1|PSMC3|AZIN2|PSMD7|PSMD6|PSMD3|PSMD2|PSMD1|AGMAT|OAZ1|OAZ2|PSMB9|OAZ3|PSMB4|PSMA4|PSMB7|PSMA6|PSMB6|PSMA2|PSMB1|PSMA1|PSMB8|PSMA5|PSMD14|PAOX|PSMD11|PSMD12|PSMD13|SRM	Metabolism of polyamines	56	ENR	METABOLISM OF POLYAMINES%REACTOME%R-HSA-351202.3	1.7231	0	METABOLISM OF POLYAMINES%REACTOME%R-HSA-351202.3	FALSE	METABOLISM OF POLYAMINES%REACTOME%R-HSA-351202.3
0.9985	0.5408	0.0431	1	MAP2K2|MAP2K1|TRP53|MAP4K3|MAP4K4|BRAF|PDGFRB|MAP2K6|AKT1|CRKL|PRKCG|PRKCB|PRKCD|SOS2|RAF1|MAP3K11|GADD45A|IKBKB|DUSP7|IL1A|IL1B|DUSP5|JUND|TAOK1|PTPN5|RASA1|NTF5|AKT2|ACVR1B|ACVR1C|GNA12|ECSIT|PAK1|TGFB1|IL1R2|TGFB2|IL1R1|CD14|TGFB3|MOS|STMN1|MAP2K4|MAPK10|JUN|RAC1|PRKACA|HSPA8|IKBKG|MAP4K1|FGF4|HSPA1A|RASA2|NF1|MAPK8IP3|MAPK12|MAP3K8|GRB2|ARRB1|TAB1|RASGRP4|TNF|PTPRR|DAXX|MAP3K4|PPP3CA|PPP3CC|P…	MAPK signaling pathway	158	ENR	MAPK SIGNALING PATHWAY%WIKIPATHWAYS_20191210%WP493%MUS MUSCULUS	1.7236	0.0015	MAPK SIGNALING PATHWAY%WIKIPATHWAYS_20191210%WP493%MUS MUSCULUS	FALSE	MAPK SIGNALING PATHWAY%WIKIPATHWAYS_20191210%WP493%MUS MUSCULUS
0.9984	0.5799	0.0431	1	RASAL2|PSMB3|PSMB2|PSMC4|UBC|HRAS|PSMD4|PSMA7|RASAL3|KBTBD7|PSMC6|SPRED3|PSME2|PSME3|PSME1|RBX1|PSMD8|PSMD9|SPRED1|SPRED2|RASA1|CUL3|PSMA3|RASA3|PSMD5|PSMF1|SHFM1|PSMC5|PSME4|PSMB5|PSMD10|PSMB11|PSMB10|PSMC2|PSMC1|PSMC3|RASA2|PSMD7|PSMD6|RASA4|PSMD3|RASAL1|NF1|PSMD2|DAB2IP|PSMD1|SYNGAP1|PSMB9|PSMB4|PSMA4|PSMB7|PSMA6|PSMB6|PSMA2|PSMB1|PSMA1|PSMB8|PSMA5|NRAS|PSMD14|PSMD11|PSMD12|PSMD13	Regulation of RAS by GAPs	63	ENR	REGULATION OF RAS BY GAPS%REACTOME%R-HSA-5658442.1	1.7229	0.0016	REGULATION OF RAS BY GAPS%REACTOME%R-HSA-5658442.1	FALSE	REGULATION OF RAS BY GAPS%REACTOME%R-HSA-5658442.1
0.9933	0.7687	0.0431	1	GLO1|MPC1|PDK4|PDPR|BSG|PDHB|SLC16A1|VDAC1|PDK1|PDHA1|RXRA|LDHAL6B|LDHA|PDK3|MPC2|LDHB|LDHC|GSTZ1|PPARD|PDHA2|PDHX|PDP1|SLC16A3|DLAT|ME1|DLD|SLC16A8|PDK2|PDP2	Pyruvate metabolism	29	ENR	PYRUVATE METABOLISM%REACTOME%R-HSA-70268.6	1.7233	0.0067	PYRUVATE METABOLISM%REACTOME%R-HSA-70268.6	FALSE	PYRUVATE METABOLISM%REACTOME%R-HSA-70268.6
0.9985	0.5388	0.0432	1	DPYD|HK2|DNASE2B|EXOG|DIS3L2|HK1|TET2|HMOX1|TET1|EXOSC8|TET3|MUS81|SIDT2|AHCY|HNMT|BLVRA|PDE2A|CTIF|HELZ2|SLC6A3|PAN2|DXO|HMOX2|RNASEH2C|NT5M|NUDT4|WIBG|DCTPP1|LDHA|RNASEH2A|CUBN|GSTZ1|SAMD4|UGT1A7C|PNPT1|ADAL|MLH1|YTHDF2|PATL2|SMG6|PYCRL|TREX1|ALDOART1|ALDOART2|GM5519|AEN|GM12117|DICER1|ACOT7|DIO2|ENO4|GM15294|GALK1|GPI1|NUDT18|CYP1A1|DBH|GALT|MAOA|GM11214|GM3839|CDA|DNASE1|GM10358|AICDA|DNASE1L…	aromatic compound catabolic process	308	ENR	AROMATIC COMPOUND CATABOLIC PROCESS%GOBP%GO:0019439	1.7226	0.0015	AROMATIC COMPOUND CATABOLIC PROCESS%GOBP%GO:0019439	FALSE	AROMATIC COMPOUND CATABOLIC PROCESS%GOBP%GO:0019439
0.9984	0.5791	0.044	1	CD3G|PSMB3|CD3E|PSMB2|CD3D|PSMC4|UBC|PIK3CB|PIK3CA|PSMD4|PSMA7|UBE2D1|PSMC6|PSME2|PTEN|PSME3|PSME1|TRAT1|H2-AA|PDPK1|PSMD8|PSMD9|RIPK2|IKBKB|BTRC|CD4|NFKBIA|CHUK|MAP3K7|PSMA3|CDC34|LCK|PSMD5|PSMF1|SHFM1|PSMC5|PSME4|PSMB5|PSMD10|PSMB11|PSMB10|PSMC2|PSMC1|IKBKG|PSMC3|PSMD7|PSMD6|PSMD3|BCL10|PSMD2|CUL1|PSMD1|SKP1A|FBXW11|CARD11|H2-EB1|RELA|PSMB9|PRKCQ|NFKB1|PSMB4|PSMA4|PSMB7|TAB2|PSMA6|PSMB6|PSMA2|P…	Downstream TCR signaling	82	ENR	DOWNSTREAM TCR SIGNALING%REACTOME%R-HSA-202424.3	1.7207	0.0016	DOWNSTREAM TCR SIGNALING%REACTOME%R-HSA-202424.3	FALSE	DOWNSTREAM TCR SIGNALING%REACTOME%R-HSA-202424.3
0.9878	0.7555	0.044	1	GSK3A|RAB5A|DUSP16|UBC|NOS2|TLR2|CORO1A|MRC1|SFPQ|HGS|KPNA1|LTF|RAB7|B2M|TRIM27|VPS33B|ENO1B|ENO1|MAPK1|RNF213|CTSG|PGK1|ATP6V1H|KPNB1|MAPK3	Infection with Mycobacterium tuberculosis	25	ENR	INFECTION WITH MYCOBACTERIUM TUBERCULOSIS%REACTOME DATABASE ID RELEASE 71%9635486	1.7209	0.0122	INFECTION WITH MYCOBACTERIUM TUBERCULOSIS%REACTOME DATABASE ID RELEASE 71%9635486	FALSE	INFECTION WITH MYCOBACTERIUM TUBERCULOSIS%REACTOME DATABASE ID RELEASE 71%9635486
0.9983	0.824	0.0441	1	CCR7|MTUS1|C5AR1|C3AR1|MMP28|RARRES2|CMKLR1|CXCL17|STAP1|CCL2|CYP19A1|KARS|CCL5|PTK2B|CSF1|HC|DDT|P2RX4|PTPRJ|CD9|SLAMF8|AKIRIN1|MAPK14|TREM2|SLAMF1|MIF|MMP14|CX3CL1|THBS1|RTN4|P2RY12|CD200|CD81|TRPV4|MSTN|CD200R1|MDK|TNFSF18|EMILIN1|MST1|MAPK3	regulation of macrophage migration	41	ENR	REGULATION OF MACROPHAGE MIGRATION%GOBP%GO:1905521	1.7209	0.0017	REGULATION OF MACROPHAGE MIGRATION%GOBP%GO:1905521	FALSE	REGULATION OF MACROPHAGE MIGRATION%GOBP%GO:1905521
0.9918	0.6649	0.0441	1	GAD2|SLC18A2|NAAA|ARL6IP5|SYN3|CPLX1|SYN2|PPFIA4|SLC1A2|PPFIA1|STX1A|SLC38A2|HSPA8|RAB3A|SLC22A2|LIN7B|SLC1A3|SLC6A12|LIN7C|SLC1A7|SLC6A11|SLC32A1|SLC6A1|GLS2|SLC1A6|GLS|SLC18A3|SLC22A1|MAOA|SYN1|SYT1|UNC13B|CASK|LIN7A|SLC6A13|ALDH5A1|ABAT|SNAP25|CHAT|SLC1A1|PPFIA2|APBA1|SLC5A7|VAMP2|DNAJC5|GAD1	Neurotransmitter release cycle	46	ENR	NEUROTRANSMITTER RELEASE CYCLE%REACTOME%R-HSA-112310.5	1.7205	0.0082	NEUROTRANSMITTER RELEASE CYCLE%REACTOME%R-HSA-112310.5	FALSE	NEUROTRANSMITTER RELEASE CYCLE%REACTOME%R-HSA-112310.5
0.9966	0.6471	0.0448	1	MAPK10|SFN|MAPK9|RALA|SOD2|CAT|CREBBP|ZFAND5|YWHAB|BCL6|AKT1|PLK1|CSNK1D|EP300|CSNK1G3|CSNK1E|CSNK1G1|FBXO32|USP7|CDKN1B|CTNNB1|CSNK1A1|BCL2L11|CDK2|SGK1|KAT2B|GADD45A|IKBKB|SIRT1|CSNK1G2|FASL|G6PC|XPO1|YWHAH|YWHAE|FOXO4|FOXO3|MAPK8|FOXO1|SKP2|CHUK|RAN|YWHAG|YWHAZ|RBL2|MST1|RALB	PID_FOXO_PATHWAY	47	ENR	PID_FOXO_PATHWAY%MSIGDB_C2%PID_FOXO_PATHWAY	1.7186	0.0034	PID_FOXO_PATHWAY%MSIGDB_C2%PID_FOXO_PATHWAY	FALSE	PID_FOXO_PATHWAY%MSIGDB_C2%PID_FOXO_PATHWAY
0.9927	0.809	0.0448	1	GNG2|GNB5|GNGT1|GNB1|GNB2|GNB4|GNB3|GNG13|GNGT2|GNG12|ARRB2|ARRB1|GNG10|GNG3|GNG4|GNG7|GNG8|GNA13|GNG11|F2RL3|F2R|GNA14|F2RL2|GNA12|GNA11|GNA15|MAPK1|GNAQ|F2|MAPK3	Thrombin signalling through proteinase activated receptors (PARs)	30	ENR	THROMBIN SIGNALLING THROUGH PROTEINASE ACTIVATED RECEPTORS (PARS)%REACTOME%R-HSA-456926.1	1.7189	0.0073	THROMBIN SIGNALLING THROUGH PROTEINASE ACTIVATED RECEPTORS (PARS)%REACTOME%R-HSA-456926.1	FALSE	THROMBIN SIGNALLING THROUGH PROTEINASE ACTIVATED RECEPTORS (PARS)%REACTOME%R-HSA-456926.1
0.9966	0.6684	0.0449	1	BCOR|HDAC6|GNG2|CAMK4|NR3C1|ESR1|SRF|NCOR2|GNB1|YWHAB|BCL6|HDAC11|RFXANK|HDAC5|UBE2I|GATA1|TUBB2A|ADRBK1|HDAC9|HDAC3|MEF2C|XPO1|HDAC4|YWHAE|RANBP2|HSP90AA1|HDAC10|RAN|HDAC7|TUBA1B|GATA2|ANKRA2	PID_HDAC_CLASSII_PATHWAY	32	ENR	PID_HDAC_CLASSII_PATHWAY%MSIGDB_C2%PID_HDAC_CLASSII_PATHWAY	1.7182	0.0034	PID_HDAC_CLASSII_PATHWAY%MSIGDB_C2%PID_HDAC_CLASSII_PATHWAY	FALSE	PID_HDAC_CLASSII_PATHWAY%MSIGDB_C2%PID_HDAC_CLASSII_PATHWAY
0.9877	0.7569	0.0449	1	GNAL|PRKACB|ADCY2|SNAP23|ADRB1|ADCY7|PRKAR2B|GNG2|GNB5|PRKX|VAMP3|VAMP8|PRKACA|GNB1|GNB2|GNB4|GNB3|VAMP1|SNAP29|GNGT2|GNG10|GNG12|GNG3|GNG4|GNG7|GNG8|SNAP25|PRKAR2A|STX3|VAMP2	Beta1 adrenergic receptor signaling pathway	30	ENR	BETA1 ADRENERGIC RECEPTOR SIGNALING PATHWAY%PANTHER PATHWAY%P04377	1.7189	0.0123	BETA1 ADRENERGIC RECEPTOR SIGNALING PATHWAY%PANTHER PATHWAY%P04377	FALSE	BETA1 ADRENERGIC RECEPTOR SIGNALING PATHWAY%PANTHER PATHWAY%P04377
0.9945	0.8529	0.0452	1	PCX|G6PC2|CRY1|PER2|RBP4|GPI1|PCK2|SORD|CHST15|ATF3|G6PC|PGAM2|GPD2|CAR5A|PGK2|ATF4|FBP1|PCK1|GAPDH|FBP2|TPI1|CRTC2|GPD1|GNPDA1|PGK1|G6PC3	hexose biosynthetic process	26	ENR	HEXOSE BIOSYNTHETIC PROCESS%GOBP%GO:0019319	1.7169	0.0055	HEXOSE BIOSYNTHETIC PROCESS%GOBP%GO:0019319	FALSE	HEXOSE BIOSYNTHETIC PROCESS%GOBP%GO:0019319
0.9927	0.82	0.0452	1	ADRB2|TNNC1|ADH5|JAG2|NDUFS4|CCBE1|HOXA5|ZFAND5|GAA|RAB3A|NDN|KDM6A|STK40|ECEL1|YWHAZ|TCF15|FLT4|SEPN1	respiratory system process	18	ENR	RESPIRATORY SYSTEM PROCESS%GOBP%GO:0003016	1.7174	0.0073	RESPIRATORY SYSTEM PROCESS%GOBP%GO:0003016	FALSE	RESPIRATORY SYSTEM PROCESS%GOBP%GO:0003016
0.9964	0.7902	0.0453	1	CRHR1|NTRK1|CYFIP1|MYOG|GRM1|NEUROD2|GNAT1|MUSK|ACTB|MYO6|XBP1|RAB3A|TRIM63|PTEN|NRF1|RPE65|FBXO32|CDK2|NSMF|P2RX7|REST|PALM	response to electrical stimulus	22	ENR	RESPONSE TO ELECTRICAL STIMULUS%GOBP%GO:0051602	1.717	0.0036	RESPONSE TO ELECTRICAL STIMULUS%GOBP%GO:0051602	FALSE	RESPONSE TO ELECTRICAL STIMULUS%GOBP%GO:0051602
0.9884	0.6711	0.0454	1	PLCL2|UNG|MSH2|TRP53|RORA|APBB1IP|NKX2-3|SLC11A1|SNAP23|PRKCE|ATP7A|IFNB1|ITM2A|CDH17|STX11|VAMP7|TMEM98|SBNO2|ATAD5|CORO1A|ITGAL|EXO1|SPN|FOXP1|HMGB1|ICAM1|DYSF|XRCC4|6030468B19RIK|H2-M3|KIT|GM13272|BTK|SLAMF1|IL2|GM13271|GM13276|IL6|GM13275|SYK|IL18R1|GM13277|SH2D1B1|PYCARD|EIF2AK4|VAMP2|MLH1|BCL3|TICAM1|ABL1|TGFB1|ITFG2|LYN|IFNA12|IFNA15|SUCNR1|TREX1|MIR873A|STAT6|IFNZ|IFNAB|IFNA4|NBN|IFNA5|AD…	leukocyte activation involved in immune response	163	ENR	LEUKOCYTE ACTIVATION INVOLVED IN IMMUNE RESPONSE%GOBP%GO:0002366	1.717	0.0116	LEUKOCYTE ACTIVATION INVOLVED IN IMMUNE RESPONSE%GOBP%GO:0002366	FALSE	LEUKOCYTE ACTIVATION INVOLVED IN IMMUNE RESPONSE%GOBP%GO:0002366
0.9969	0.5578	0.0462	1	PRKACB|PRKCE|ACTA2|MYLK2|CCL2|AKT1|SOCS5|CCL3|ARPC5L|SOCS4|CCL5|SOCS6|CXCL10|ITGAL|NFATC2|MYH2|GNG10|PRKCB|GNG3|GNG4|VAV1|ITGB1|GNG7|GNG8|FPR1|RAF1|IKBKB|ACTA1|NFKB2|NFATC3|RHOG|JUND|SHC1|CX3CL1|CCL11|CCL12|GNAI2|AKT2|GNAI3|CCL4|PAK1|GNA11|GNA15|GNAO1|PF4|CHUK|GRAP|GNAQ|ITGB7|ACTG1|CXCR6|CCR7|CCR9|JUN|C5AR1|CCL22|ACTBL2|COL20A1|MYLK|GNG2|IFNAR1|RAC1|COL12A1|ACTB|CCR8|COL14A1|VWF|PRKACA|RGS13|PLCB…	Inflammation mediated by chemokine and cytokine signaling pathway	180	ENR	INFLAMMATION MEDIATED BY CHEMOKINE AND CYTOKINE SIGNALING PATHWAY%PANTHER PATHWAY%P00031	1.7142	0.0031	INFLAMMATION MEDIATED BY CHEMOKINE AND CYTOKINE SIGNALING PATHWAY%PANTHER PATHWAY%P00031	FALSE	INFLAMMATION MEDIATED BY CHEMOKINE AND CYTOKINE SIGNALING PATHWAY%PANTHER PATHWAY%P00031
0.9921	0.5664	0.0462	1	IGHV1-76|IGHG3|IGHV1-75|IGHV1-72|TRP53|ATG9A|IGHV1-78|IGHV1-77|IGHV1-63|EVL|IGHV1-64|IGHV1-61|IGHV6-5|IGHV6-6|IGHV6-3|IGHV6-4|IGHV1-67|IPO7|IGHV1-66|IGHV6-7|IGHV1-69|IGHV1-52|IGHV1-54|CCL2|IGHV1-53|CCL24|IGHV1-50|IGHV1-59|CCL3|IGHV1-56|CCL5|IGHV1-55|IGHV1-58|CORO1A|FBXO9|IGHV1-43|IGHV1-42|CXCL16|IGHV3-8|IGHV1-49|IGHV3-6|IGHV1-47|IGHV3-1|IGHV3-4|IGHV3-5|IGHV3-3|ACTR2|IGHV1-31|IGHV1-37|IGHV1-39|IGH…	innate immune response	432	ENR	INNATE IMMUNE RESPONSE%GOBP%GO:0045087	1.7147	0.0079	INNATE IMMUNE RESPONSE%GOBP%GO:0045087	FALSE	INNATE IMMUNE RESPONSE%GOBP%GO:0045087
1	0.5417	0.0463	1	MAP2K2|SFN|STAT5B|MAP2K1|SLC9A3R2|SLA|MYOCD|TAGLN|SIPA1|PRKCE|RAB5A|BRAF|PDGFRB|GAB1|HRAS|YWHAB|GRB10|NCK2|PPP2CA|KSR1|PTPRJ|PAG1|PRKCD|FGR|ACTR2|HCK|DOK1|RAF1|PRKCA|JUND|SHC1|RASA1|PTPN1|CBL|CSK|PAK1|ARHGAP35|ABL1|LYN|PPP2R2B|YES1|STAT5A|MAP2K4|MAPK10|NCK1|JUN|RAC1|S1PR1|ACTR3|USP6NL|LRP1|GRB2|CYFIP2|RHOA|VAV2|PLCG1|ACTN4|PIK3R6|PIK3R1|MAP2K7|FOS|YWHAG|WASL|CTTN|DNM2|SOS1|CRK|BLK|PIK3CG|PIK3CB|P…	PDGFR-beta signaling pathway	123	ENR	PDGFR-BETA SIGNALING PATHWAY%PATHWAY INTERACTION DATABASE NCI-NATURE CURATED DATA%PDGFR-BETA SIGNALING PATHWAY	1.7139	0	PDGFR-BETA SIGNALING PATHWAY%PATHWAY INTERACTION DATABASE NCI-NATURE CURATED DATA%PDGFR-BETA SIGNALING PATHWAY	FALSE	PDGFR-BETA SIGNALING PATHWAY%PATHWAY INTERACTION DATABASE NCI-NATURE CURATED DATA%PDGFR-BETA SIGNALING PATHWAY
1	0.4812	0.0463	1	MKRN1|TRP53|MIR370|EVL|MIR19B-2|MIR199A-2|MIR199A-1|MIR342|MIR296|CCL2|CCL24|MIR211|CCL3|CCL5|MIR671|CACYBP|CXCL1|CORO1A|MIR16-2|EEF1E1|DUOX1|EDN2|CXCL10|CXCL12|DUOX2|CXCL2|MIRLET7I|ADIPOR1|HMGB1|ICAM1|HDGF|SHPK|NUP85|IL15|IL18|IL1A|IL1B|IL6|SPP1|PYCARD|CX3CL1|SERPINE1|CCL4|YBX1|CSF2|TNFRSF1A|IL22RA2|IL22RA1|EREG|PADI2|TREX1|RAB7B|ACSL1|MIR494|PLCB1|FN1|RARG|H2-Q7|IL1RAP|MGA|IRAK4|IRAK3|INPP5K|PD…	cellular response to cytokine stimulus	817	ENR	CELLULAR RESPONSE TO CYTOKINE STIMULUS%GOBP%GO:0071345	1.7145	0	CELLULAR RESPONSE TO CYTOKINE STIMULUS%GOBP%GO:0071345	FALSE	CELLULAR RESPONSE TO CYTOKINE STIMULUS%GOBP%GO:0071345
0.9962	0.8218	0.0463	1	SYNJ1|MX1|DNM3|AP2M1|DNM1|CALY|EPS15|AP2B1|DNM2|MX2|MYO6	postsynaptic endocytosis	11	ENR	POSTSYNAPTIC ENDOCYTOSIS%GOBP%GO:0140239	1.7149	0.0038	POSTSYNAPTIC ENDOCYTOSIS%GOBP%GO:0140239	FALSE	POSTSYNAPTIC ENDOCYTOSIS%GOBP%GO:0140239
0.973	0.7553	0.0463	1	ADCY2|SNAP23|ADCY7|GNG2|GNB5|VAMP3|VAMP8|GNB1|GNB2|GNB4|GNB3|VAMP1|SNAP29|GNGT2|PDYN|GNG10|GNG12|GNG3|GNG4|GNG7|GNAI1|GNG8|SNAP25|STX3|OPRD1|PENK|VAMP2|GNAI2|GNAI3	Opioid proenkephalin pathway	29	ENR	OPIOID PROENKEPHALIN PATHWAY%PANTHER PATHWAY%P05915	1.7142	0.027	OPIOID PROENKEPHALIN PATHWAY%PANTHER PATHWAY%P05915	FALSE	OPIOID PROENKEPHALIN PATHWAY%PANTHER PATHWAY%P05915
0.9985	0.5366	0.0465	1	MAP2K2|STAT5B|SFN|SLC9A3R2|MAP2K1|SLA|MYOCD|TAGLN|PRKCE|SIPA1|RAB5A|BRAF|PDGFRB|GAB1|YWHAB|HRAS|GRB10|NCK2|PPP2CA|KSR1|PTPRJ|PAG1|PRKCD|FGR|ACTR2|HCK|DOK1|RAF1|JUND|PRKCA|SHC1|RASA1|PTPN1|CBL|CSK|PAK1|ARHGAP35|ABL1|LYN|PPP2R2B|YES1|STAT5A|MAP2K4|MAPK10|JUN|NCK1|RAC1|S1PR1|ACTR3|USP6NL|LRP1|GRB2|CYFIP2|RHOA|VAV2|PLCG1|PIK3R5|ACTN4|PIK3R6|MAP2K7|PIK3R1|PIK3R2|PIK3R3|FOS|YWHAG|WASL|CTTN|DNM2|SOS1|CR…	PID_PDGFRB_PATHWAY	127	ENR	PID_PDGFRB_PATHWAY%MSIGDB_C2%PID_PDGFRB_PATHWAY	1.7133	0.0015	PID_PDGFRB_PATHWAY%MSIGDB_C2%PID_PDGFRB_PATHWAY	FALSE	PID_PDGFRB_PATHWAY%MSIGDB_C2%PID_PDGFRB_PATHWAY
0.9913	0.7202	0.0467	1	MAP1LC3A|MFN2|ULK1|MAP1LC3B|TOMM6|TOMM7|MTERF3|MFN1|TOMM70A|ATG5|ATG12|PARK2|UBC|CSNK2A2|TOMM40|VDAC1|FUNDC1|PINK1|CSNK2B|SQSTM1|TOMM22	Mitophagy	21	ENR	MITOPHAGY%REACTOME DATABASE ID RELEASE 71%5205647	1.7129	0.0087	MITOPHAGY%REACTOME DATABASE ID RELEASE 71%5205647	FALSE	MITOPHAGY%REACTOME DATABASE ID RELEASE 71%5205647
0.9907	0.8475	0.0475	1	HIF1A|SERPINH1|MMP1A|MMP27|RCN3|MMP28|VIPAS39|ID1|MMP20|COL5A1|MMP21|MMP15|MMP16|MMP17|MMP19|MMP7|MMP3|MRC2|MMP8|MMP2|TNXB|MMP1B|PRKCD|SMPD3|TGFBR3|TRAM2|P3H4|MMP12|COL1A2|MMP13|MMP14|P3H2|P3H1|ARG1|P3H3|PRSS2|TNS2|PLOD3|CTSB|PLOD1|PLOD2|P2RX7|ADAMTS3|MMP11|CTSS|MMP10|MMP23|MMP24|COL1A1|VPS33B|MMP25|MMP9|CTSK	collagen metabolic process	53	ENR	COLLAGEN METABOLIC PROCESS%GOBP%GO:0032963	1.7109	0.0093	COLLAGEN METABOLIC PROCESS%GOBP%GO:0032963	FALSE	COLLAGEN METABOLIC PROCESS%GOBP%GO:0032963
0.9867	0.7009	0.0476	1	PLCL2|PAWR|CD19|FCGR2B|BTNL2|STAP1|PRNP|PVRL2|TRAT1|ELF1|PTPN2|NFAM1|PTPRJ|RPS3|CBLB|PRKCB|EZR|SLC39A10|FCRL5|PTPN22|PRKD2|DUSP3|DUSP22|KCNN4|PTPN6|CMTM3|PTPRC|USP9X|CD160|LYN|CD226|GPS2|GCSAM|CCR7|USP12|LCK|RAB29|USP46|TESPA1|CYLD|ADA|LGALS3|BCL10|CD300A|UBASH3A|LPXN|BTN2A2|RELA|RC3H1|PRKCH|PHPT1|CD22|CD81|THY1|MALT1	regulation of antigen receptor-mediated signaling pathway	55	ENR	REGULATION OF ANTIGEN RECEPTOR-MEDIATED SIGNALING PATHWAY%GOBP%GO:0050854	1.711	0.0133	REGULATION OF ANTIGEN RECEPTOR-MEDIATED SIGNALING PATHWAY%GOBP%GO:0050854	FALSE	REGULATION OF ANTIGEN RECEPTOR-MEDIATED SIGNALING PATHWAY%GOBP%GO:0050854
0.9935	0.657	0.0477	1	SUCLG2|SUCLG1|GLO1|MPC1|PDK4|DLST|SDHC|PDHB|SLC16A1|D2HGDH|PDK1|PDHA1|OGDH|IDH2|LDHAL6B|LDHA|MPC2|LDHB|LDHC|GSTZ1|ACO2|PDP2|FH1|PDK2|CS|PDPR|BSG|NNT|VDAC1|FAHD1|IDH3G|RXRA|ADHFE1|SUCLA2|PDK3|IDH3A|ME2|PPARD|PDHA2|MDH2|IDH3B|PDP1|PDHX|SDHD|SLC16A3|DLAT|L2HGDH|SDHB|ME1|SDHA|DLD|ME3|SLC16A8	Pyruvate metabolism and Citric Acid (TCA) cycle	53	ENR	PYRUVATE METABOLISM AND CITRIC ACID (TCA) CYCLE%REACTOME%R-HSA-71406.1	1.7112	0.0065	PYRUVATE METABOLISM AND CITRIC ACID (TCA) CYCLE%REACTOME%R-HSA-71406.1	FALSE	PYRUVATE METABOLISM AND CITRIC ACID (TCA) CYCLE%REACTOME%R-HSA-71406.1
0.9911	0.7359	0.0477	1	ATP6V1C2|HVCN1|ATP6V1E2|ATP6V1A|ATP6V1B1|LPO|ATP6V1B2|ATP6V0D2|ATP6V0E|SLC11A1|ATP6V1G2|ATP6V0D1|NOS3|CYBB|NOS2|NOS1|MPO|ATP6V1E1|NCF4|TCIRG1|NCF1|NCF2|RAC2|CYBA|ATP6V0B|ATP6V0A4|ATP6V1G1|ATP6V0A1|ATP6V1F|ATP6V1D|ATP6V1H|ATP6V0A2|ATP6V0E2|ATP6V1G3|ATP6V1C1	ROS and RNS production in phagocytes	35	ENR	ROS AND RNS PRODUCTION IN PHAGOCYTES%REACTOME DATABASE ID RELEASE 71%1222556	1.711	0.0089	ROS AND RNS PRODUCTION IN PHAGOCYTES%REACTOME DATABASE ID RELEASE 71%1222556	FALSE	ROS AND RNS PRODUCTION IN PHAGOCYTES%REACTOME DATABASE ID RELEASE 71%1222556
0.9947	0.8655	0.0479	1	NAB2|EGR1|RB1|C5AR1|SORL1|HSP90AA1|APOE|CLU|DKK1|APP|HGF|IFNG	regulation of tau-protein kinase activity	12	ENR	REGULATION OF TAU-PROTEIN KINASE ACTIVITY%GOBP%GO:1902947	1.7101	0.0053	REGULATION OF TAU-PROTEIN KINASE ACTIVITY%GOBP%GO:1902947	FALSE	REGULATION OF TAU-PROTEIN KINASE ACTIVITY%GOBP%GO:1902947
0.9982	0.8174	0.0485	1	STAG3|NCAPH2|MEIOB|TRIP13|CDC25B|FBXO5|GM1564|SPIRE2|SPIRE1|PLK1|SPIN1|ATM|SYCP2|PPP2R1A|DAZL|SYCP3|UBB|NCAPH|MARF1|WASH1|RAD51C|FMN2|MEIKIN|E430025E21RIK|TTK|MLH1|WEE2|HSF1|MLH3|SEPT1|SGOL2A|TOP2A|AURKA|MASTL|EREG	female meiotic nuclear division	35	ENR	FEMALE MEIOTIC NUCLEAR DIVISION%GOBP%GO:0007143	1.7085	0.0018	FEMALE MEIOTIC NUCLEAR DIVISION%GOBP%GO:0007143	FALSE	FEMALE MEIOTIC NUCLEAR DIVISION%GOBP%GO:0007143
0.9965	0.6923	0.0486	1	CDKN2A|SFN|MNAT1|CCNYL1|MYOCD|CDKN1A|RGCC|PDGFB|PROX1|CCNB3|CCNF|CCNB1|HHEX|CCNA1|AKT1|PTEN|TNFAIP3|LATS1|CDKN2B|FBXO7|CDKN1B|CCND2|PKD2|PIM1|KAT2B|CCNG1|CDK5RAP1|HEXIM2|CDK5R2|GTPBP4|CDKN2D|CCNE1|INCA1|BLM|CCNH|CCNO|CCND1|BCCIP|CDKN1C|TFAP4|ACTB|PSMD10|LATS2|STIL|CCND3|CDC6|PLK1|CDK5RAP3|CCNA2|CASP3|CCNE2|MAPRE3|CCNY|CDKN2C|APC|PSRC1|SRC|HSP90AB1|ADAM17|MEN1|WEE2|CAMK2N1|CCNG2|CCNJL|CCNJ|STOX1|C…	regulation of cyclin-dependent protein kinase activity	75	ENR	REGULATION OF CYCLIN-DEPENDENT PROTEIN KINASE ACTIVITY%GOBP%GO:1904029	1.7087	0.0035	REGULATION OF CYCLIN-DEPENDENT PROTEIN KINASE ACTIVITY%GOBP%GO:1904029	FALSE	REGULATION OF CYCLIN-DEPENDENT PROTEIN KINASE ACTIVITY%GOBP%GO:1904029
0.9946	0.7826	0.0486	1	ADCY2|SNAP23|ADCY7|GNG2|GNB5|VAMP3|VAMP8|GNB1|GNB2|GNB4|GNB3|VAMP1|SNAP29|GNGT2|GNG10|GNG12|POMC|GNG3|GNG4|GNG7|GNAI1|GNG8|SNAP25|STX3|OPRD1|VAMP2|GNAI2|GNAI3|GNAO1	Opioid proopiomelanocortin pathway	29	ENR	OPIOID PROOPIOMELANOCORTIN PATHWAY%PANTHER PATHWAY%P05917	1.7083	0.0054	OPIOID PROOPIOMELANOCORTIN PATHWAY%PANTHER PATHWAY%P05917	FALSE	OPIOID PROOPIOMELANOCORTIN PATHWAY%PANTHER PATHWAY%P05917
0.9899	0.6529	0.0486	1	PAWR|STK39|TRP53|CAPN1|C1QBP|MED23|CCL2|CCL24|SELL|CCL5|CD74|NCKAP1L|EDN2|CXCL10|CXCL12|SPN|DAPK2|PTPRJ|JAM2|AGER|F7|ICAM1|OXSR1|DYSF|PTN|THBS4|IL1A|TNFRSF14|IL1B|SELP|SLAMF1|EDNRA|VEGFA|PYCARD|MMP14|CX3CL1|PGF|EDN3|CAMK1D|CCL12|VEGFC|SERPINE1|CCL4|VEGFB|MSTN|KITL|TGFB1|PTAFR|MADCAM1|IL1R1|ITGA4|CCR7|TACR1|ZP3|C5AR1|SELE|BDKRB1|RAC1|ADORA3|KARS|ITGA2|P2RX4|WNK1|FIGF|GAS6|SELK|WNT5A|RHOA|IL4|ITGA2…	positive regulation of leukocyte migration	143	ENR	POSITIVE REGULATION OF LEUKOCYTE MIGRATION%GOBP%GO:0002687	1.7088	0.0101	POSITIVE REGULATION OF LEUKOCYTE MIGRATION%GOBP%GO:0002687	FALSE	POSITIVE REGULATION OF LEUKOCYTE MIGRATION%GOBP%GO:0002687
1	0.6156	0.0492	1	STK39|ARL6IP5|CHRNA3|SYT12|CHRNA6|CHRNA4|LEP|CNR1|GRIK1|TOR1A|SLC6A1|CXCL12|CRHR2|PRKCB|CRHR1|ADRBK1|DTNBP1|IL1B|GABBR1|NAT8L|SLC18A1|CARTPT|RGS2|AVPR1A|HTR6|RAB3B|SV2A|DRD3|OXTR|AGT|HRH3|ADORA1|PER2|CCK|NTSR1|P2RX7|SYT1|OPRK1|SNCG|TNF|ADORA2B|SLC36A2|GHSR|P2RY1|SLC38A3|SYT7|SYT6|TACR2|FFAR3|SYT15|GDNF|SYT5|SYT3|PTGER3|OXT|SYT2|RTN4|P2RY12|AVP|SYT17|HTR2A|HTR1B|RAB3GAP1|HTR2C|ACE2|AGTR2|KCNA2|PLC…	regulation of amine transport	118	ENR	REGULATION OF AMINE TRANSPORT%GOBP%GO:0051952	1.707	0	REGULATION OF AMINE TRANSPORT%GOBP%GO:0051952	FALSE	REGULATION OF AMINE TRANSPORT%GOBP%GO:0051952
0.9917	0.7029	0.0492	1	NUDT12|KYNU|HK1|NUDT17|SLC37A2|ART2B|DLST|NMNAT1|GPI1|QPRT|NAMPT|NADSYN1|NMNAT3|NMNAT2|NAPRT|PFKL|NADK2|PFKM|OGDH|PFKP|IDH3G|PCK2|CBR2|IDO2|LDHA|LDHB|IDH3A|FOXK2|FOXK1|GPD2|MDH1B|NUDT13|ALDOB|MDH1|MDH2|IDH3B|KMO|AFMID|VCP|GPD1|GPD1L|IDO1|HAAO	NAD metabolic process	43	ENR	NAD METABOLIC PROCESS%GOBP%GO:0019674	1.7072	0.0083	NAD METABOLIC PROCESS%GOBP%GO:0019674	FALSE	NAD METABOLIC PROCESS%GOBP%GO:0019674
0.9933	0.6695	0.0494	1	MAP2K2|CD3G|MAP2K1|CD247|CD3E|CD3D|PRKCE|BRAF|CD8A|TNFRSF9|HRAS|IFNG|NFATC2|PRKCB|IFNA16|RAF1|FOSL1|FASL|NFATC3|IL2|PRKCA|IL2RG|MAPK8|IL2RA|IL2RB|GZMB|MAPK1|MAPK3|MAPK9|JUN|STAT4|IFNAR1|IFNAR2|TNFRSF4|ELK1|EGR1|TNFRSF18|JUNB|TNF|PRF1|NFATC1|PPP3CA|PPP3CB|CD8B1|EGR4|PRKCQ|B2M|H2-Q10|KRAS|PPP3R1|EOMES|NRAS|FOS|PTPN7	PID_CD8_TCR_DOWNSTREAM_PATHWAY	54	ENR	PID_CD8_TCR_DOWNSTREAM_PATHWAY%MSIGDB_C2%PID_CD8_TCR_DOWNSTREAM_PATHWAY	1.7062	0.0067	PID_CD8_TCR_DOWNSTREAM_PATHWAY%MSIGDB_C2%PID_CD8_TCR_DOWNSTREAM_PATHWAY	FALSE	PID_CD8_TCR_DOWNSTREAM_PATHWAY%MSIGDB_C2%PID_CD8_TCR_DOWNSTREAM_PATHWAY
0.9931	0.7543	0.0494	1	ADRB2|LRP11|ADRB1|AGT|RBM3|NFE2L1|DIO2|CHRNA7|CIRBP|SAXO1|PRKAA1|EIF2AK3|PCSK1N|VGF|ACADVL|CIDEA|ADRB3|APPL2|PLAC8|SLC27A1|RNF34|UCP2|P2RX3|FAM175B|UCP1|PMCH|ACADM|UCP3|FCOR|EIF2AK4|CDH8|METRNL|DNAJC3|THRA|ACADL|TRPA1|ACOT11|ZFP516|TMEM135|SLC25A27|TRPM8	response to cold	41	ENR	RESPONSE TO COLD%GOBP%GO:0009409	1.706	0.0069	RESPONSE TO COLD%GOBP%GO:0009409	FALSE	RESPONSE TO COLD%GOBP%GO:0009409
0.9912	0.7833	0.0494	1	BSG|CAV1|MMP1A|ITGA3|SLC7A10|SLC16A1|PPIA|SLC7A6|SLC7A7|ATP1B3|SLC7A8|SLC7A11|SLC7A9|SPN|SLC3A2|ITGB1|SLC7A5|ATP1B1|L1CAM|MAG|ATP1B2|PPIL2|SLC16A3|ITGA6|SLC16A8	Basigin interactions	25	ENR	BASIGIN INTERACTIONS%REACTOME%R-HSA-210991.1	1.7064	0.0088	BASIGIN INTERACTIONS%REACTOME%R-HSA-210991.1	FALSE	BASIGIN INTERACTIONS%REACTOME%R-HSA-210991.1
0.9928	0.7784	0.0497	1	TRPM4|AZGP1|H2-M10.3|CCL20|GATA3|FCGRT|H2-M10.4|H2-M10.1|H2-M10.2|FZD5|H2-T3|GM11127|H2-M11|H2-M10.5|FAM49B|IFNB1|H2-M10.6|GM7030|H2-D1|H2-T24|H2-T23|H2-M9|H2-T22|STX7|CD1D1|CD1D2|PVRL2|SPN|AGER|HMGB1|CLEC4G|TAP2|H2-M3|ZBTB1|IL18|IL1B|SLAMF1|IL6|IL7R|DUSP22|IL18R1|RSAD2|XCL1|4632428N05RIK|WAS|CD24A|PTPRC|ARG1|CCR2|TRAF2|IL1R1|MUC4|HFE|H2-M5|ZP3|MILL2|FADD|PNP|ARID5A|NLRP3|HSPA8|IL20RB|H2-Q1|IL12B…	regulation of T cell mediated immunity	96	ENR	REGULATION OF T CELL MEDIATED IMMUNITY%GOBP%GO:0002709	1.7055	0.0072	REGULATION OF T CELL MEDIATED IMMUNITY%GOBP%GO:0002709	FALSE	REGULATION OF T CELL MEDIATED IMMUNITY%GOBP%GO:0002709
0.9931	0.7419	0.0499	1	C330021F23RIK|APOE|IGF1|FLOT2|GGA3|ROCK1|CHRNA7|BIN1|PIN1|HAP1|OLFM1|PICALM|PRNP|ABCA7|SORL1|SPON1|CLU	negative regulation of amyloid precursor protein catabolic process	17	ENR	NEGATIVE REGULATION OF AMYLOID PRECURSOR PROTEIN CATABOLIC PROCESS%GOBP%GO:1902992	1.7049	0.0069	NEGATIVE REGULATION OF AMYLOID PRECURSOR PROTEIN CATABOLIC PROCESS%GOBP%GO:1902992	FALSE	NEGATIVE REGULATION OF AMYLOID PRECURSOR PROTEIN CATABOLIC PROCESS%GOBP%GO:1902992
0.9914	0.6913	0.0503	1	ITGA4|PRKACB|CRK|RAC1|AMICA1|IGSF8|PTK2|TLN1|PRKACA|ARF6|PTPRA|PRKAR1B|BCAR1|PTK2B|ADAM28|PRKAR1A|JAM2|MYH2|ITGB1|DOCK1|THBS2|GIT1|SRC|ABI1|VCAM1|SPP1|PXN|THBS1|FN1|CD81|MDK|YWHAZ|CD14	Alpha4 beta1 integrin signaling events	33	ENR	ALPHA4 BETA1 INTEGRIN SIGNALING EVENTS%PATHWAY INTERACTION DATABASE NCI-NATURE CURATED DATA%ALPHA4 BETA1 INTEGRIN SIGNALING EVENTS	1.7042	0.0086	ALPHA4 BETA1 INTEGRIN SIGNALING EVENTS%PATHWAY INTERACTION DATABASE NCI-NATURE CURATED DATA%ALPHA4 BETA1 INTEGRIN SIGNALING EVENTS	FALSE	ALPHA4 BETA1 INTEGRIN SIGNALING EVENTS%PATHWAY INTERACTION DATABASE NCI-NATURE CURATED DATA%ALPHA4 BETA1 INTEGRIN SIGNALING EVENTS
0.9983	0.6978	0.0504	1	DNM3|AP2M1|AP2A2|RPS6KA2|RPS6KA4|RPS6KA5|AP2A1|CLTA|DNM1|CLTC|AP2B1|EZR|SH3GL2|AP2S1|KIF4|RPS6KA1|SHTN1|RPS6KA3|L1CAM|RPS6KA6|NUMB|MAPK1|RDX|DPYSL2|MSN|DNM2	Recycling pathway of L1	26	ENR	RECYCLING PATHWAY OF L1%REACTOME%R-HSA-437239.1	1.7038	0.0017	RECYCLING PATHWAY OF L1%REACTOME%R-HSA-437239.1	FALSE	RECYCLING PATHWAY OF L1%REACTOME%R-HSA-437239.1
0.9952	0.5917	0.0504	1	PSMB3|PSMB2|PSMC4|UBC|PSMD4|PSMA7|PSMC6|PSME2|PSME3|PSME1|RBX1|HECW1|PSMD8|PSMD9|CUL3|PSMA3|DVL1|PSMD5|PSMF1|SHFM1|PSMC5|PSME4|PSMB5|PSMD10|PSMB11|PSMB10|PSMC2|PSMC1|PSMC3|PSMD7|PSMD6|PSMD3|PSMD2|PSMD1|DACT1|PSMB9|PSMB4|PSMA4|PSMB7|PSMA6|PSMB6|PSMA2|PSMB1|PSMA1|KLHL12|PSMB8|PSMA5|PSMD14|DVL2|PSMD11|DVL3|PSMD12|PSMD13	Degradation of DVL	53	ENR	DEGRADATION OF DVL%REACTOME%R-HSA-4641258.2	1.7037	0.0048	DEGRADATION OF DVL%REACTOME%R-HSA-4641258.2	FALSE	DEGRADATION OF DVL%REACTOME%R-HSA-4641258.2
0.9966	0.7564	0.0505	1	CD276|MIR155|SLC11A1|RARA|C1QBP|ABL2|PGLYRP1|HRAS|PRNP|CD96|H2-M3|IRF8|IL18|IL1B|IL27RA|SLAMF1|IL2|IL18R1|SH2D1B1|PYCARD|CD47|MIR21A|IL12RB1|TNFRSF13C|BCL3|TLR3|ABL1|CD27|IL1R1|ISG15|CD14|CD226|IL27|CCR7|ZP3|IFNAR1|IL23R|IL12RB2|KLRE1|TNF|GAS6|TNFSF9|WNT5A|TLR8|RIPK3|APP|SASH3|IL33|NOD2|TICAM2|GATA3|AXL|CD3E|FZD5|CD2|FAM49B|CD1D1|TXK|SLAMF6|ZC3H12A|RIPK2|PTPN22|ZFPM1|XCL1|4632428N05RIK|HAVCR2|CCR…	regulation of interferon-gamma production	107	ENR	REGULATION OF INTERFERON-GAMMA PRODUCTION%GOBP%GO:0032649	1.703	0.0034	REGULATION OF INTERFERON-GAMMA PRODUCTION%GOBP%GO:0032649	FALSE	REGULATION OF INTERFERON-GAMMA PRODUCTION%GOBP%GO:0032649
0.992	0.6309	0.0505	1	ACP5|LRRK2|LILRA5|LEP|LPL|RARA|CCL2|CCL3|SPN|PTPRJ|AGER|HMGB1|IFNGR1|NFKBIL1|CYBA|VIMP|IL18|IL27RA|SLAMF1|SPON2|MIF|SYK|PYCARD|CX3CL1|CD36|FRMD8|CD47|PTPN6|CD24A|PTPRC|CCL4|TLR1|BCL3|C1QTNF4|TICAM1|TLR3|MYD88|PF4|PTAFR|TNFRSF1A|CD14|ADIPOQ|TWIST1|CCR7|TREX1|TNFRSF8|DICER1|AKAP8|CYBB|MC1R|TWIST2|GAS6|SELK|GHSR|WNT5A|HDAC3|IL4|HDAC1|APP|SASH3|CD34|THBS1|HDAC2|GPNMB|PIK3R1|CYP2J6|NOD2|UBE2J1|CLU|AXL…	regulation of tumor necrosis factor superfamily cytokine production	166	ENR	REGULATION OF TUMOR NECROSIS FACTOR SUPERFAMILY CYTOKINE PRODUCTION%GOBP%GO:1903555	1.7029	0.008	REGULATION OF TUMOR NECROSIS FACTOR SUPERFAMILY CYTOKINE PRODUCTION%GOBP%GO:1903555	FALSE	REGULATION OF TUMOR NECROSIS FACTOR SUPERFAMILY CYTOKINE PRODUCTION%GOBP%GO:1903555
0.9986	0.5229	0.0506	1	PAWR|CDKN2A|ARL6IP5|PERP|USP50|ASPH|LAMTOR5|PIDD1|SERPINB3D|NLRP1B|NRD1|CASP16|NEK5|PSME2|PSME1|DPEP1|SERPINB5|HGF|AGER|TRIAP1|EPHA4|MBP|ANXA8|RPS6KA1|IL6|PYCARD|AHSG|TIMP2|SERPINE1|NLRC4|BCL2A1D|INTS1|FNIP1|0610009O20RIK|SERPINE2|SERPINB9B|LYN|SERPINB9C|SERPINB9G|SERPINB9D|TIMP1|SERPINB9E|TIMP3|SOX7|TIMP4|STFA2|STFA1|DNAJB6|SERPINA3F|AGT|WNT9A|SERPINA3C|SERPINA3A|SERPINA3B|SFRP2|SERPINA1E|SERPIN…	regulation of endopeptidase activity	340	ENR	REGULATION OF ENDOPEPTIDASE ACTIVITY%GOBP%GO:0052548	1.7033	0.0014	REGULATION OF ENDOPEPTIDASE ACTIVITY%GOBP%GO:0052548	FALSE	REGULATION OF ENDOPEPTIDASE ACTIVITY%GOBP%GO:0052548
0.993	0.7632	0.0506	1	FAM35A|MSH2|SLC11A1|ANXA1|1110034G24RIK|STX7|ATAD5|CD1D2|TNFSF13B|SOCS5|CD74|H2-DMA|6030468B19RIK|TAP2|TRP53BP1|H2-M3|IRF1|ZBTB1|IL18|IL1B|IL27RA|BTK|IL2|IL6|MIF|IL18R1|PMS2|PYCARD|EIF2AK4|RSAD2|MLH1|CD24A|PTPRC|IL12RB1|TNFRSF13C|TGFB1|IL1R1|CD226|CLCF1|CCR7|NFKBIZ|H2-M5|STAT6|ZP3|IL23R|NLRP3|HSPA8|NFKBID|MAD2L2|P2RX7|PVR|TNF|MIR301|MIR326|PAXIP1|IL4|PRKCQ|B2M|H2-Q10|SASH3|CD81|H2-M2|H2-Q6|TBX21|…	positive regulation of adaptive immune response	144	ENR	POSITIVE REGULATION OF ADAPTIVE IMMUNE RESPONSE%GOBP%GO:0002821	1.7025	0.007	POSITIVE REGULATION OF ADAPTIVE IMMUNE RESPONSE%GOBP%GO:0002821	FALSE	POSITIVE REGULATION OF ADAPTIVE IMMUNE RESPONSE%GOBP%GO:0002821
0.9909	0.8389	0.0506	1	MYC|VAPA|DAG1|BAD|TLR2|SMAD3|ZC3H12A|SERPINB9|BCL2L11|RRAGA|HYAL2|TNIP1|RXRA|CCR5|VAPB|INSR|PARK2|CD4|EIF2AK4|GAPDH|TGFB1|ATG7|CCNK|MMP9|BCL2L1|CEACAM1	modification by symbiont of host morphology or physiology	26	ENR	MODIFICATION BY SYMBIONT OF HOST MORPHOLOGY OR PHYSIOLOGY%GOBP%GO:0044003	1.703	0.0091	MODIFICATION BY SYMBIONT OF HOST MORPHOLOGY OR PHYSIOLOGY%GOBP%GO:0044003	FALSE	MODIFICATION BY SYMBIONT OF HOST MORPHOLOGY OR PHYSIOLOGY%GOBP%GO:0044003
0.9952	0.6353	0.0507	1	RHOC|TRP53|PRKACB|PSEN1|IRAK1|NCSTN|PRKCI|APH1B|PIK3CA|BDNF|AKT1|BCL2L11|MMP7|MMP3|XIAP|SQSTM1|SMPD2|RIPK2|IKBKB|NGF|SHC1|DIABLO|NTF5|E2F1|MAPK8|NTF3|MYD88|CHUK|ARHGDIA|MAGED1|MAPK10|NGFR|MAPK9|RAC1|IKBKG|BAD|APAF1|CASP9|CASP3|RHOB|NGFRAP1|CASP6|NTRK1|FURIN|RHOA|LINGO1|OMG|MAG|RTN4R|APP|MAGEH1|YWHAE|BEX1|RTN4|ADAM17|NDN|NDNL2|SORT1|PLG|ZFP369|PIK3R1|PRDM4|TRAF6|BIRC2|PRKCZ|BIRC3	PID_P75_NTR_PATHWAY	66	ENR	PID_P75_NTR_PATHWAY%MSIGDB_C2%PID_P75_NTR_PATHWAY	1.7022	0.0048	PID_P75_NTR_PATHWAY%MSIGDB_C2%PID_P75_NTR_PATHWAY	FALSE	PID_P75_NTR_PATHWAY%MSIGDB_C2%PID_P75_NTR_PATHWAY
0.9909	0.8023	0.0512	1	DHFR|GAMT|GATM|HAGH|MTHFSL|PLOD3|CARNS1|PLOD1|PLOD2|GCLC|GSS|GCLM|PTDSS2|HAO2|SLC27A1|MTHFD1|GART|MTHFS|TMLHE|MTHFD1L|BBOX1|ACADM|FPGS|PLSCR1|ATIC|CKMT1|CKMT2|MGST2|CKM|CKB|GGT1	cellular modified amino acid biosynthetic process	31	ENR	CELLULAR MODIFIED AMINO ACID BIOSYNTHETIC PROCESS%GOBP%GO:0042398	1.7012	0.0091	CELLULAR MODIFIED AMINO ACID BIOSYNTHETIC PROCESS%GOBP%GO:0042398	FALSE	CELLULAR MODIFIED AMINO ACID BIOSYNTHETIC PROCESS%GOBP%GO:0042398
0.9892	0.7587	0.0512	1	ARMC10|TRP53|SH3GLB1|BDKRB2|STEAP3|MSX1|RPS7|ATAD5|RPL26|ANKRD2|ELL3|RRM2B|PTTG1IP|CD74|MDM2|TRIAP1|CD44|RRN3|TRP73|PARK2|SIRT1|UBB|ZFP385A|MIF|KDM1A|HNRNPK|BCL2L12|RPL11|CEP63|MARCH7	regulation of intrinsic apoptotic signaling pathway by p53 class mediator	30	ENR	REGULATION OF INTRINSIC APOPTOTIC SIGNALING PATHWAY BY P53 CLASS MEDIATOR%GOBP%GO:1902253	1.701	0.0108	REGULATION OF INTRINSIC APOPTOTIC SIGNALING PATHWAY BY P53 CLASS MEDIATOR%GOBP%GO:1902253	FALSE	REGULATION OF INTRINSIC APOPTOTIC SIGNALING PATHWAY BY P53 CLASS MEDIATOR%GOBP%GO:1902253
0.9899	0.6937	0.0515	1	CS|SUCLG2|SUCLG1|PDK4|PCX|SDHC|DLST|PDHB|PDK1|PDHA1|IDH3G|OGDH|SUCLA2|IDH2|PDK3|IDH3A|ACO2|MDH1|MDH2|PDHA2|IDH3B|PDHX|PDP1|SDHD|DLAT|SDHB|SDHA|DLD|FH1|PDK2|PDP2	TCA Cycle	31	ENR	TCA CYCLE%WIKIPATHWAYS_20191210%WP434%MUS MUSCULUS	1.7004	0.0101	TCA CYCLE%WIKIPATHWAYS_20191210%WP434%MUS MUSCULUS	FALSE	TCA CYCLE%WIKIPATHWAYS_20191210%WP434%MUS MUSCULUS
0.9893	0.7875	0.052	1	C330021F23RIK|APOE|IGF1|GGA3|ROCK1|CHRNA7|BIN1|PIN1|HAP1|OLFM1|PRNP|ABCA7|SORL1|SPON1|CLU	negative regulation of amyloid-beta formation	15	ENR	NEGATIVE REGULATION OF AMYLOID-BETA FORMATION%GOBP%GO:1902430	1.6993	0.0107	NEGATIVE REGULATION OF AMYLOID-BETA FORMATION%GOBP%GO:1902430	FALSE	NEGATIVE REGULATION OF AMYLOID-BETA FORMATION%GOBP%GO:1902430
0.9972	0.5558	0.0521	1	ADCY3|PSMB3|ADCY4|ADCY1|PRKACB|PSMB2|ADCY2|ADCY7|PRKAR2B|IFT52|ADCY8|PSMC4|ADCY5|UBC|ADCY6|ADCY9|IFT57|PSMD4|PSMA7|DYNC2H1|GLI1|PRKAR1B|GLI3|PSMC6|GLI2|PSME2|PSME3|PSME1|PTCH1|RPGRIP1L|ITCH|RBX1|SMO|SUFU|TULP3|PSMD8|IFT122|PSMD9|PRKAR2A|BTRC|MKS1|IFT88|KIF3A|WDR35|IFT172|OFD1|FUZ|WDR19|PSMA3|PSMD5|PSMF1|SHFM1|PSMC5|PSME4|PSMB5|PSMD10|PSMB11|PSMB10|PRKACA|INTU|PSMC2|PSMC1|PSMC3|PSMD7|PSMD6|CSNK1A1…	Hedgehog 'off' state	93	ENR	HEDGEHOG 'OFF' STATE%REACTOME DATABASE ID RELEASE 71%5610787	1.6991	0.0028	HEDGEHOG 'OFF' STATE%REACTOME DATABASE ID RELEASE 71%5610787	FALSE	HEDGEHOG 'OFF' STATE%REACTOME DATABASE ID RELEASE 71%5610787
0.9968	0.6201	0.0521	1	RHOC|DPYSL5|RND1|CRMP1|MYH10|SEMA6D|ARHGEF11|FES|SEMA6A|CDK5|FARP2|MYL6|MYH9|PIP5K1C|MYH14|ITGB1|SEMA5A|ROCK2|ROCK1|LIMK1|SEMA4D|PTPRC|MYL12B|PAK1|ARHGAP35|HSP90AA1|SEMA4A|MYL12A|LIMK2|SEMA3A|SEMA3E|RAC1|MET|TLN1|FYN|PLXNB1|PAK2|PLXNB3|CD72|ITGA1|RHOB|MYH11|PAK3|PLXNA4|GSK3B|PLXNA3|PLXNA2|PLXNA1|RHOA|TYROBP|TREM2|NRP1|HSP90AB1|ERBB2|CDK5R1|SEMA7A|PLXNC1|RRAS|DPYSL2|DPYSL3|DPYSL4|PLXND1|ARHGEF12	Semaphorin interactions	63	ENR	SEMAPHORIN INTERACTIONS%REACTOME%R-HSA-373755.1	1.6994	0.0032	SEMAPHORIN INTERACTIONS%REACTOME%R-HSA-373755.1	FALSE	SEMAPHORIN INTERACTIONS%REACTOME%R-HSA-373755.1
0.9984	0.5961	0.0524	1	BDKRB2|ADM|CCL2|CCL3|CCL5|CXCL1|EDN2|CXCL10|CXCL12|CXCL2|CXCL16|LHB|ACKR1|EDNRA|CX3CL1|EDN3|CCL4|SAA3|XK|CYSLTR2|CYSLTR1|CCR7|ADRB2|OXTR|WNT9A|WNT9B|S1PR5|S1PR4|NPFF|AVPR1B|PTHLH|NMBR|NMB|LPAR5|GRPR|NMS|WNT11|CCKAR|NMUR2|NTSR2|NTSR1|HCRT|GPR143|GRP|KISS1R|WNT7B|TSHB|NPS|NPFFR1|GPRC6A|WNT7A|GPR4|ADORA2B|QRFP|PROK1|NPSR1|PROKR2|GHSR|WNT5A|GPR68|UTS2|TACR2|FZD10|FFAR3|FFAR4|TAC2|HTR5A|LHCGR|TAC1|OPN…	GPCR ligand binding	423	ENR	GPCR LIGAND BINDING%REACTOME%R-HSA-500792.3	1.6984	0.0016	GPCR LIGAND BINDING%REACTOME%R-HSA-500792.3	FALSE	GPCR LIGAND BINDING%REACTOME%R-HSA-500792.3
1	0.4915	0.0529	1	MYL2|ZBTB17|TRP53|MAP2K1|PRKCE|GAB1|MAP2K6|YWHAB|UBE2D3|TXN1|CDK5|RFK|EED|PYGL|SOS2|DOK1|PRKCA|PAK1|TNFRSF1A|STAT5A|MAP2K4|MYL12A|ARHGEF1|MAP4K2|PRKCQ|MAP3K1|PIK3R1|MAP2K7|MAP2K5|PIK3R2|MARK2|MAP3K5|UBE2I|XIAP|DDX3X|GLB1|GLUL|RIPK1|DIABLO|MADD|BRINP1|TRAF3|FAF1|NR2C2|HSP90AA1|TRAF2|TRAF1|BCL2L1|CRYAB|FLNA|CDC37|FADD|CFLAR|BID|CASP8|CASP7|CDK9|CASP9|HSPA5|CASP3|CASP2|BAX|PKN1|ARHGEF2|ERBB2|YWHAH|Y…	TNFalpha	255	ENR	TNFALPHA%NETPATH%TNFALPHA	1.6976	0	TNFALPHA%NETPATH%TNFALPHA	FALSE	TNFALPHA%NETPATH%TNFALPHA
0.9984	0.5748	0.053	1	PSMB3|SMURF1|PSMB2|PSMC4|UBC|PSMD4|DHH|PSMA7|SMURF2|IHH|GLI1|GLI3|PSMC6|GLI2|PSME2|PSME3|SHH|PSME1|PTCH1|BOC|ITCH|HHIP|RBX1|ARRB2|SMO|SUFU|PSMD8|ADRBK1|GAS1|CDON|PSMD9|KIF3A|EVC2|GAS8|CUL3|PSMA3|ULK3|PSMD5|PSMF1|SHFM1|PSMC5|PSME4|PSMB5|PSMD10|EVC|PSMB11|PSMB10|PSMC2|PSMC1|PSMC3|PSMD7|PSMD6|CSNK1A1|PSMD3|PSMD2|GPR161|PSMD1|CDC73|ARRB1|PSMB9|SPOP|PSMB4|PSMA4|PSMB7|PSMA6|PSMB6|PSMA2|PSMB1|PSMA1|DZIP…	Hedgehog 'on' state	79	ENR	HEDGEHOG 'ON' STATE%REACTOME%R-HSA-5632684.1	1.6969	0.0016	HEDGEHOG 'ON' STATE%REACTOME%R-HSA-5632684.1	FALSE	HEDGEHOG 'ON' STATE%REACTOME%R-HSA-5632684.1
0.9932	0.7011	0.053	1	PDPK1|GSK3A|EEA1|AP2M1|ARF1|PRKCE|JAG1|RAB5A|RAC1|ARHGEF2|BTK|AP2A1|VAV2|PLCG1|BAD|AKT1|LYN|PRKCZ|PFKL|PFKM|PFKP|GSK3B	BIOCARTA_PTDINS_PATHWAY	22	ENR	BIOCARTA_PTDINS_PATHWAY%MSIGDB_C2%BIOCARTA_PTDINS_PATHWAY	1.6971	0.0068	BIOCARTA_PTDINS_PATHWAY%MSIGDB_C2%BIOCARTA_PTDINS_PATHWAY	FALSE	BIOCARTA_PTDINS_PATHWAY%MSIGDB_C2%BIOCARTA_PTDINS_PATHWAY
0.9905	0.8229	0.0531	1	DCLRE1B|POT1A|TERF2IP|PINX1|TERC|TERF1|TEP1|RAD50|RPA1|CTC1|NHP2|DKC1|NOP10|HSP90AB1|SMG5|PTGES3|RAD51|TERT|SMG7|TELO2|ZSCAN4C|WRAP53|HSP90AA1|PARP4|OBFC1|ZBTB48|SMG6	telomere maintenance via telomere lengthening	27	ENR	TELOMERE MAINTENANCE VIA TELOMERE LENGTHENING%GOBP%GO:0010833	1.6965	0.0095	TELOMERE MAINTENANCE VIA TELOMERE LENGTHENING%GOBP%GO:0010833	FALSE	TELOMERE MAINTENANCE VIA TELOMERE LENGTHENING%GOBP%GO:0010833
0.9894	0.813	0.0531	1	SUCNR1|TREX1|CX3CR1|SNAP23|PRKCE|PLA2G3|IFNB1|ADORA3|STX11|VAMP7|FCER1G|SBNO2|NR4A3|CHGA|RASGRP1|KARS|DNASE1|CD300A|HMGB1|DYSF|DNASE1L3|MYO1F|TYROBP|KIT|TREM2|BTK|SLAMF1|PI4K2A|SYK|ANXA3|PYCARD|VAMP2|HAVCR2|MILR1|IL33|TICAM1|LBP|GRN|DOCK2|LYN|YWHAZ|ENPP3	myeloid cell activation involved in immune response	42	ENR	MYELOID CELL ACTIVATION INVOLVED IN IMMUNE RESPONSE%GOBP%GO:0002275	1.6972	0.0106	MYELOID CELL ACTIVATION INVOLVED IN IMMUNE RESPONSE%GOBP%GO:0002275	FALSE	MYELOID CELL ACTIVATION INVOLVED IN IMMUNE RESPONSE%GOBP%GO:0002275
0.9861	0.7623	0.0531	1	AP2A2|AP2M1|AP2S1|LCK|ARF1|CD8B1|AP2A1|PACS1|B2M|H2-Q10|CD4|AP1M2|AP1S3|AP1S2|AP1S1|AP1G1|AP1B1|AP1M1|AP2B1|ATP6V1H	Nef-mediates down modulation of cell surface receptors by recruiting them to clathrin adapters	20	ENR	NEF-MEDIATES DOWN MODULATION OF CELL SURFACE RECEPTORS BY RECRUITING THEM TO CLATHRIN ADAPTERS%REACTOME%R-HSA-164938.1	1.6964	0.0139	NEF-MEDIATES DOWN MODULATION OF CELL SURFACE RECEPTORS BY RECRUITING THEM TO CLATHRIN ADAPTERS%REACTOME%R-HSA-164938.1	FALSE	NEF-MEDIATES DOWN MODULATION OF CELL SURFACE RECEPTORS BY RECRUITING THEM TO CLATHRIN ADAPTERS%REACTOME%R-HSA-164938.1
0.9922	0.6026	0.0534	1	MAP2K2|STAT5B|MAP2K1|SOS1|CRK|PIK3CG|PIK3CB|PIK3CD|PIK3CA|SOCS1|ETS2|AKT1|CISH|EIF3B|CRKL|SGK1|GAB2|VAV1|MAPK14|RAF1|IL15|NMI|IL2|SHC1|STAM2|SYK|IL2RG|TERT|BCL2|ATF2|STAM|MAPK8|PTPN6|CCNE1|CBL|IL2RA|IL2RB|YBX1|MAPK1|HSP90AA1|LYN|ETS1|STAT5A|ITM2B|MAPK3|VIL1|LCK|JUN|STAT4|IRS1|EIF4EBP1|IRS2|NR3C1|ELK1|MTOR|FYN|CREB1|BAD|SHB|PTK2B|CDK2|GRB2|PLCB1|RELA|STAT3|NFKB1|STAT1|SOCS3|JAK1|EIF4E|FOXO3|MKNK1|…	IL2	79	ENR	IL2%NETPATH%IL2	1.696	0.0078	IL2%NETPATH%IL2	FALSE	IL2%NETPATH%IL2
0.9972	0.5144	0.0535	1	MAP2K1|TRP53|GAB1|YWHAB|MAP2K6|UBE2D3|DOK1|TNFRSF1A|STAT5A|MAP3K1|MAP2K5|MARK2|UBE2I|DDX3X|GLB1|RIPK1|TRAF3|BRINP1|FAF1|NR2C2|TRAF2|HSP90AA1|TRAF1|FLNA|CDC37|FADD|CFLAR|BID|CASP8|CASP7|CDK9|HSPA5|CASP3|CASP2|BAX|PKN1|YWHAH|YWHAE|YWHAZ|TNFRSF1B|AKT1|REL|PRKCD|MAP3K11|BTRC|IKBKB|NFKB2|NKIRAS1|RPL4|NKIRAS2|TBKBP1|SYK|TRIB3|MLC1|GNB2L1|RPS11|TBK1|TNFRSF11A|AKT2|DPF2|NFKBIA|KCNQ1|BCL3|POLR1B|POLR1C|PO…	TNFalpha	200	ENR	TNFALPHA%IOB%TNFALPHA	1.6955	0.0028	TNFALPHA%IOB%TNFALPHA	FALSE	TNFALPHA%IOB%TNFALPHA
0.9949	0.7184	0.0536	1	SFN|TRP53|HIST1H2BP|HIST1H2BM|CHEK1|CHEK2|HIST1H2BB|HIST1H2BH|RAD9B|YWHAB|HIST1H2BJ|EXO1|MDC1|CDC25C|FAM175A|UIMC1|TRP53BP1|HIST1H2BG|BABAM1|BRCA1|UBE2V2|HIST3H2BA|PIAS4|KAT5|BLM|RAD9A|TOP3A|WRN|TREX1|HERC2|MRE11A|NBN|RNF168|RFC5|RAD50|RFC3|TOPBP1|RFC4|RBBP8|RFC2|RPA1|HUS1|RPA2|RAD17|ATRIP|H2AFX|BRIP1|CDK1|ATM|RAD1|WEE1|DNA2|WHSC1|BRE|BRCC3|YWHAH|BARD1|YWHAE|HIST1H3H|HIST2H2BE|YWHAG|YWHAZ|RPA3|UB…	G2 M DNA damage checkpoint	64	ENR	G2 M DNA DAMAGE CHECKPOINT%REACTOME%R-HSA-69473.4	1.6955	0.0051	G2 M DNA DAMAGE CHECKPOINT%REACTOME%R-HSA-69473.4	FALSE	G2 M DNA DAMAGE CHECKPOINT%REACTOME%R-HSA-69473.4
1	0.5242	0.054	1	GSK3A|CDKN2A|TRP53|MYOCD|PRKAR2B|CDKN1A|SERPINB3D|HHEX|SPRED3|UCHL1|SOCS5|SOCS4|FBXO7|EPHA1|CBLB|SRCIN1|MAD2L1|ADAR|HEXIM2|RASIP1|CDK5RAP1|SMCR8|H2AFY|DUSP19|GADD45A|UBASH3B|DUSP7|IL1B|DUSP5|DUSP26|1700021K19RIK|PRKCA|IL6|SPRED1|NPRL2|DUSP22|PTPN5|PYCARD|RPL5|SPRED2|BAG5|TIGAR|BAG2|PTPN6|PTPN1|CBL|CSK|ABL1|GNAQ|LYN|DUSP9|SH2B3|INCA1|EIF4A2|CEACAM1|FAM72A|POT1A|CEP85|PINX1|CBLC|SFRP2|CDKN1C|SFRP1|…	negative regulation of transferase activity	247	ENR	NEGATIVE REGULATION OF TRANSFERASE ACTIVITY%GOBP%GO:0051348	1.6945	0	NEGATIVE REGULATION OF TRANSFERASE ACTIVITY%GOBP%GO:0051348	FALSE	NEGATIVE REGULATION OF TRANSFERASE ACTIVITY%GOBP%GO:0051348
1	0.5248	0.0541	1	HIF1A|CD276|STAT5B|RORA|HK1|LEP|RGCC|HRAS|CCL2|HMGB2|CCL3|CCL5|TUSC2|HGF|POLR3G|HMGB1|MBP|FGR|IL15|IL18|IL1A|IL1B|IL2|IL6|MIF|MMP12|PYCARD|CX3CL1|SERPINE1|CCL4|CSF2|TICAM1|ABL1|TNFRSF1A|EREG|STAT5A|CCR7|RAB7B|WNT11|LRP1|IL12RB2|ADORA2B|WNT5A|CARD11|PLCB1|FFAR3|PRKCQ|THBS1|ATF4|PLCG2|GAPDH|CD81|PIK3R1|NOD2|WNT3A|MDK|MALT1|IL1RAP|TICAM2|CYP1B1|FZD5|ADCYAP1|FAM49B|H2-T23|CD1D1|EIF2AK3|EIF2AK2|CHIA1|…	positive regulation of cytokine production	438	ENR	POSITIVE REGULATION OF CYTOKINE PRODUCTION%GOBP%GO:0001819	1.6942	0	POSITIVE REGULATION OF CYTOKINE PRODUCTION%GOBP%GO:0001819	FALSE	POSITIVE REGULATION OF CYTOKINE PRODUCTION%GOBP%GO:0001819
0.9922	0.638	0.0546	1	AP4B1|HIP1R|AP3B1|VAMP8|NAPA|VAMP7|IGF2R|AP1G1|FTH1|PIK3C2A|TPD52L1|FTL1|SH3GL2|GAK|AP4E1|DTNBP1|SNAPIN|CLINT1|BLOC1S3|BLOC1S4|BLOC1S6|AP1M2|ACBD3|AP1S3|CPD|AP1S2|VAMP2|AP1S1|TBC1D8B|DNAJC6|SH3D19|NECAP1|SNX2|SNX9|HSPA8|TFRC|AP1B1|SNX5|AP3S1|GOLGB1|ARRB1|OCRL|PUM1|BLOC1S1|ARF1|RAB5C|TXNDC5|SORT1|PICALM|YIPF6|AP1M1|DNM2	Golgi Associated Vesicle Biogenesis	52	ENR	GOLGI ASSOCIATED VESICLE BIOGENESIS%REACTOME%R-HSA-432722.3	1.6933	0.0078	GOLGI ASSOCIATED VESICLE BIOGENESIS%REACTOME%R-HSA-432722.3	FALSE	GOLGI ASSOCIATED VESICLE BIOGENESIS%REACTOME%R-HSA-432722.3
0.9895	0.7325	0.0547	1	LAMB2|S100A8|NOTCH1|MAP2K1|PSEN1|MT3|ABL2|LIF|TAL1|IFNG|DLL1|SOX9|SHH|TSPAN2|AGER|PLP1|IFNGR1|SMO|C1QA|IL1B|SOX8|ABL1|MAPK1|GFAP|POU3F2|GRN|MAPK3|SOX6|PAX6|C5AR1|AGT|DRD1|GCM1|LAMC3|EIF2B5|TLR4|ACTR3|CNTF|PPAP2B|NKX2-2|ADORA2A|NFIX|LRP1|NF1|HES5|VIM|TREM2|STAT3|APP|ROR1|ROR2|KRAS|PTPN11|FPR2|EGFR|S100A9	astrocyte differentiation	56	ENR	ASTROCYTE DIFFERENTIATION%GOBP%GO:0048708	1.6931	0.0105	ASTROCYTE DIFFERENTIATION%GOBP%GO:0048708	FALSE	ASTROCYTE DIFFERENTIATION%GOBP%GO:0048708
0.9964	0.8336	0.0548	1	ADRB2|ACP5|RAC1|NCDN|CCDC154|IHH|HNF1A|PTH1R|PTK2B|CTNNB1|TNFSF11|MIR34A|TCIRG1|LRRK1|RAB7|RAC2|SRC|SNX10|IL7|CTSS|GPR55|NOX4|TRAF6|RAB3D|CTSK|TPP1	bone resorption	26	ENR	BONE RESORPTION%GOBP%GO:0045453	1.6928	0.0036	BONE RESORPTION%GOBP%GO:0045453	FALSE	BONE RESORPTION%GOBP%GO:0045453
0.995	0.6471	0.0548	1	SFN|MAPK10|MAPK9|RALA|SOD2|CAT|YWHAB|ZFAND5|CREBBP|BCL6|PLK1|EP300|CSNK1D|AKT1|CSNK1G3|CSNK1E|CSNK1G1|FBXO32|CTNNB1|USP7|CDKN1B|CSNK1A1|BCL2L11|CDK2|SGK1|KAT2B|GADD45A|SIRT1|IKBKB|FASL|CSNK1G2|G6PC|XPO1|YWHAH|YWHAE|FOXO4|MAPK8|FOXO3|FOXO1|SKP2|CHUK|YWHAG|YWHAZ|RAN|RBL2|MST1|RALB	FoxO family signaling	47	ENR	FOXO FAMILY SIGNALING%PATHWAY INTERACTION DATABASE NCI-NATURE CURATED DATA%FOXO FAMILY SIGNALING	1.6926	0.005	FOXO FAMILY SIGNALING%PATHWAY INTERACTION DATABASE NCI-NATURE CURATED DATA%FOXO FAMILY SIGNALING	FALSE	FOXO FAMILY SIGNALING%PATHWAY INTERACTION DATABASE NCI-NATURE CURATED DATA%FOXO FAMILY SIGNALING
0.9963	0.836	0.0562	1	AZGP1|H2-M10.3|FCGRT|F2RL1|STAT5B|H2-M10.4|H2-M10.1|H2-M10.2|H2-T3|SH2D1A|GM11127|H2-M11|H2-M10.5|FAM49B|H2-M10.6|LAG3|GM7030|H2-D1|H2-T24|H2-T23|PGLYRP1|MGEA5|H2-M9|IFNG|H2-T22|STX7|CD1D1|NOS2|AP1G1|STAP1|CD1D2|CCL2|PVRL2|SLAMF6|SH2D1B2|CXCL1|BCL2L11|ITGAM|CCR5|TAP2|VAV1|H2-M3|CADM1|CRTAM|SYK|SH2D1B1|XCL1|PTPRC|ARG1|CD160|CD226|ULBP1|STAT5A|HFE|H2-M5|MILL2|FADD|PNP|LAMP1|KLRK1|HSPA8|BAD|H2-Q1|IL…	positive regulation of cell killing	95	ENR	POSITIVE REGULATION OF CELL KILLING%GOBP%GO:0031343	1.6903	0.0037	POSITIVE REGULATION OF CELL KILLING%GOBP%GO:0031343	FALSE	POSITIVE REGULATION OF CELL KILLING%GOBP%GO:0031343
0.9926	0.7555	0.0569	1	F2RL1|IL6RA|MAVS|SUZ12|C1QTNF3|ADCYAP1|LPL|ALOX8|MPL|ERBB2IP|SNAI2|IFNG|SLC37A4|TLR2|SOCS5|CCL5|EIF2AK2|CD74|CHIA1|HC|CSF1R|AGER|HMGB1|P2RY2|EPHA2|MBP|CD84|POSTN|SIGIRR|KLF4|RIPK2|IL18|IL1A|GSTP1|IL1B|ACKR1|IL6|MIF|SYK|PYCARD|ZFPM1|HAVCR2|CD24A|ARG2|MEFV|TRIM32|TICAM1|TLR3|LBP|MYD88|TNFSF18|ADIPOQ|TWIST1|CXCL5|MAPK9|FFAR2|TLR9|TLR7|TLR4|NR1H4|MUL1|EGR1|LGALS9|LRP1|AIF1|TIRAP|SIRPA|TSLP|TNF|ADORA2…	regulation of chemokine production	89	ENR	REGULATION OF CHEMOKINE PRODUCTION%GOBP%GO:0032642	1.6888	0.0074	REGULATION OF CHEMOKINE PRODUCTION%GOBP%GO:0032642	FALSE	REGULATION OF CHEMOKINE PRODUCTION%GOBP%GO:0032642
0.993	0.6925	0.057	1	CDKN2A|ZBTB17|UHRF2|TRP53|SLC25A33|CHEK2|MYOG|SDE2|RASSF1|CDKN1A|RGCC|ID2|FZD9|PIDD1|FGF10|PPP2R5B|PKD2|EVI2B|CAST|TRP73|PML|FOXM1|BRCA1|MIF|RBM38|GATA6|GPER1|TGFB1|NUPR1L|MLXIPL|SOX4|CRADD|NEUROD1|CRLF3|CCND1|FAP|TFAP4|PRKACA|BIN1|RPL23|RPL26|CDK9|FAM65B|INSM1|MED25|CDK4|RNF112|MDM2|DAB2IP|CASP2|CALR|FOXE3|HSP90AB1|CDK5R1|FOXO4|POU4F1|MYBBP1A|CCNK|RRP8	regulation of cell cycle arrest	59	ENR	REGULATION OF CELL CYCLE ARREST%GOBP%GO:0071156	1.6889	0.007	REGULATION OF CELL CYCLE ARREST%GOBP%GO:0071156	FALSE	REGULATION OF CELL CYCLE ARREST%GOBP%GO:0071156
0.9986	0.5322	0.0573	1	NUF2|PSMB3|MAPRE1|PSMB2|UBE2C|CENPM|CENPT|CENPQ|PSMD4|CENPP|PSMA7|CENPO|UBE2D1|CDC27|PSMC6|CENPL|PSME2|PSME1|CDC23|CENPK|CASC5|CENPI|PDS5B|PPP2R5B|CENPH|PPP2CA|KIF2B|SMC3|BUB3|MAD2L1|KIF18A|PTTG1|PSMD8|CENPF|SMC1A|KIF2C|PSMD9|NUP85|PPP2R5D|BIRC5|BUB1|PPP1CC|TAOK1|CDCA8|ANAPC5|INCENP|SPDL1|ANAPC4|ANAPC1|ANAPC2|PPP2R5C|CENPC1|APITD1|NDC80|AURKB|PSMA3|SGOL1|PPP2R1B|CENPA|PPP2R5E|ANAPC7|PSMB5|RPS27|S…	Separation of Sister Chromatids	160	ENR	SEPARATION OF SISTER CHROMATIDS%REACTOME DATABASE ID RELEASE 71%2467813	1.6881	0.0014	SEPARATION OF SISTER CHROMATIDS%REACTOME DATABASE ID RELEASE 71%2467813	FALSE	SEPARATION OF SISTER CHROMATIDS%REACTOME DATABASE ID RELEASE 71%2467813
0.9932	0.7797	0.0582	1	GNAL|ADCY2|SNAP23|ADCY7|GNG2|GNB5|VAMP3|VAMP8|GNB1|GNB2|GNB4|GNB3|VAMP1|SNAP29|GNGT2|ADRB3|GNG10|GNG12|GNG3|GNG4|GNG7|GNG8|SNAP25|STX3|VAMP2	Beta3 adrenergic receptor signaling pathway	25	ENR	BETA3 ADRENERGIC RECEPTOR SIGNALING PATHWAY%PANTHER PATHWAY%P04379	1.6865	0.0068	BETA3 ADRENERGIC RECEPTOR SIGNALING PATHWAY%PANTHER PATHWAY%P04379	FALSE	BETA3 ADRENERGIC RECEPTOR SIGNALING PATHWAY%PANTHER PATHWAY%P04379
1	0.5702	0.0585	1	DNM3|CTSO|DCTN1|AP2A2|KIF5B|SEC24D|DYNC1LI2|LAG3|DYNC1LI1|LGMN|DYNLL2|KIF3B|AP2A1|KIF3C|DYNC1I2|H2-OB|AP1G1|DYNLL1|H2-OA|SAR1B|ACTR1A|ACTR1B|KIF26A|DNM1|H2-DMB2|CAPZB|CD74|KIF2A|SEC23A|ACTR10|CLTC|AP2B1|H2-AA|CANX|KIF2B|IFI30|H2-DMA|KIF11|CTSD|CTSA|KIF18A|RAB7|SEC13|SH3GL2|KIF20A|KIF2C|KLC4|KIF15|KLC3|DYNC1H1|KLC2|KIF4|DCTN4|KIF22|KIF5A|AP1M2|AP1S3|KIF3A|AP1S2|RILP|AP1S1|OSBPL1A|KIFAP3|SEC24C|DCT…	MHC class II antigen presentation	96	ENR	MHC CLASS II ANTIGEN PRESENTATION%REACTOME DATABASE ID RELEASE 71%2132295	1.6857	0	MHC CLASS II ANTIGEN PRESENTATION%REACTOME DATABASE ID RELEASE 71%2132295	FALSE	MHC CLASS II ANTIGEN PRESENTATION%REACTOME DATABASE ID RELEASE 71%2132295
0.9874	0.7784	0.0586	1	PLD1|PLD2|LCK|BLK|SNCA|FYN|KLK6|TOR1A|GRK5|BAD|SNCAIP|SLC6A3|UCHL1|UBE2L3|PTK2B|MAOB|PRKCD|FGR|HCK|PPP2R5D|PLCB2|PARK2|SRC|SYK|TH|FKBP1A|STUB1|PARK7|MAPK1|LYN|YES1|MAPK3	PID_ALPHA_SYNUCLEIN_PATHWAY	32	ENR	PID_ALPHA_SYNUCLEIN_PATHWAY%MSIGDB_C2%PID_ALPHA_SYNUCLEIN_PATHWAY	1.6857	0.0126	PID_ALPHA_SYNUCLEIN_PATHWAY%MSIGDB_C2%PID_ALPHA_SYNUCLEIN_PATHWAY	FALSE	PID_ALPHA_SYNUCLEIN_PATHWAY%MSIGDB_C2%PID_ALPHA_SYNUCLEIN_PATHWAY
0.9985	0.5406	0.0587	1	PPP1CA|SIN3A|TGFB1I1|AKT1|SMAD4|PIAS1|CTNNB1|PIAS2|CDC25A|PXN|CEBPA|GNB2L1|AR|PARK7|SP1|JUN|CCND1|CAV1|ESR1|HSPA8|SMAD3|DDC|DAXX|TGIF1|HDAC1|FOXO1|PIK3R1|NCOR2|TCF4|EP300|PTEN|UBE2I|NCOA1|RUNX2|KAT2B|RB1|BRCA1|BRINP1|NR2C2|CCNE1|NR2C1|NRIP1|AHR|PARP1|HSP90AA1|PRKD1|UXT|PIAS4|KAT5|KAT7|GTF2F2|GTF2F1|SF1|CCNH|PRDX1|4930550L24RIK|PATZ1|DAPK3|FLNA|CDC37|PA2G4|RANBP9|TOP1|SENP1|CDC25B|NR3C1|RAD54L2|NO…	AndrogenReceptor	130	ENR	ANDROGENRECEPTOR%IOB%ANDROGENRECEPTOR	1.6857	0.0015	ANDROGENRECEPTOR%IOB%ANDROGENRECEPTOR	FALSE	ANDROGENRECEPTOR%IOB%ANDROGENRECEPTOR
-1	-0.7874	0.059	0.081	ITGA4|TENM4|PTPRD|CD164|SCARF2|AMIGO3|HMCN1|SELE|PVRL4|AMICA1|CRB1|TENM1|CXADR|LGALS9|PVRL3|LGALS1|TENM2|ITGAL|PVR|MCAM|IL1RAPL1|NLGN1|IGSF21|CADM1|CADM3|NRXN1|UMOD|CDH2|TENM3|COLEC10|SELP|AMIGO1|VCAM1|AMIGO2|CRB2|L1CAM|PVRL1|CD6|GRID2|CDH4|CD24A|ITGA5|ADGRL1|CBLN1|DCHS1|FAT4|ALCAM	heterophilic cell-cell adhesion via plasma membrane cell adhesion molecules	47	ENR	HETEROPHILIC CELL-CELL ADHESION VIA PLASMA MEMBRANE CELL ADHESION MOLECULES%GOBP%GO:0007157	-2.0498	0	HETEROPHILIC CELL-CELL ADHESION VIA PLASMA MEMBRANE CELL ADHESION MOLECULES%GOBP%GO:0007157	FALSE	HETEROPHILIC CELL-CELL ADHESION VIA PLASMA MEMBRANE CELL ADHESION MOLECULES%GOBP%GO:0007157
0.9932	0.6422	0.0594	1	PLCL2|UNG|MSH2|TRP53|RORA|APBB1IP|NKX2-3|SLC11A1|SNAP23|PRKCE|ATP7A|IFNB1|ITM2A|CDH17|STX11|VAMP7|TMEM98|SBNO2|ATAD5|CORO1A|ITGAL|EXO1|SPN|FOXP1|HMGB1|ICAM1|DYSF|XRCC4|6030468B19RIK|H2-M3|KIT|GM13272|BTK|SLAMF1|IL2|GM13271|GM13276|IL6|GM13275|SYK|IL18R1|GM13277|SH2D1B1|PYCARD|EIF2AK4|VAMP2|MLH1|BCL3|TICAM1|ABL1|TGFB1|ITFG2|LYN|IFNA12|IFNA15|SUCNR1|TREX1|MIR873A|STAT6|IFNZ|IFNAB|IFNA4|NBN|IFNA5|AD…	cell activation involved in immune response	167	ENR	CELL ACTIVATION INVOLVED IN IMMUNE RESPONSE%GOBP%GO:0002263	1.6842	0.0068	CELL ACTIVATION INVOLVED IN IMMUNE RESPONSE%GOBP%GO:0002263	FALSE	CELL ACTIVATION INVOLVED IN IMMUNE RESPONSE%GOBP%GO:0002263
0.9982	0.8554	0.0597	1	GAD2|SLC6A13|ALDH5A1|ABAT|SNAP25|CPLX1|STX1A|HSPA8|RAB3A|VAMP2|SLC6A12|SLC6A11|SLC32A1|DNAJC5|SLC6A1|SYT1|GAD1	GABA synthesis, release, reuptake and degradation	17	ENR	GABA SYNTHESIS, RELEASE, REUPTAKE AND DEGRADATION%REACTOME DATABASE ID RELEASE 71%888590	1.6834	0.0018	GABA SYNTHESIS, RELEASE, REUPTAKE AND DEGRADATION%REACTOME DATABASE ID RELEASE 71%888590	FALSE	GABA SYNTHESIS, RELEASE, REUPTAKE AND DEGRADATION%REACTOME DATABASE ID RELEASE 71%888590
0.9944	0.8311	0.0598	1	MAP2K2|NGFR|EGR1|CDK5|MAP2K1|RAF1|MAPK1|NGF|CDK5R1|HRAS|MAPK3	BIOCARTA_CDK5_PATHWAY	11	ENR	BIOCARTA_CDK5_PATHWAY%MSIGDB_C2%BIOCARTA_CDK5_PATHWAY	1.6835	0.0056	BIOCARTA_CDK5_PATHWAY%MSIGDB_C2%BIOCARTA_CDK5_PATHWAY	FALSE	BIOCARTA_CDK5_PATHWAY%MSIGDB_C2%BIOCARTA_CDK5_PATHWAY
0.9981	0.8375	0.0599	1	AGTR2|DHFR|TNF|GCH1|POR|APOE|IL1B|ESR1|NUS1|NOD1|GDNF|IFNG|S100A1|TERT|SCARB1|AKT1|KRAS|PTK2B|CDH3|FCER2A|PARK7|NPR3|TERF2|HTR2B	positive regulation of monooxygenase activity	24	ENR	POSITIVE REGULATION OF MONOOXYGENASE ACTIVITY%GOBP%GO:0032770	1.6827	0.0019	POSITIVE REGULATION OF MONOOXYGENASE ACTIVITY%GOBP%GO:0032770	FALSE	POSITIVE REGULATION OF MONOOXYGENASE ACTIVITY%GOBP%GO:0032770
0.9824	0.7476	0.0599	1	MAP1LC3A|MFN2|MAP1LC3B|TOMM6|TOMM7|MTERF3|MFN1|TOMM70A|ATG5|ATG12|PARK2|UBC|TOMM40|VDAC1|PINK1|SQSTM1|TOMM22	Pink Parkin Mediated Mitophagy	17	ENR	PINK PARKIN MEDIATED MITOPHAGY%REACTOME%R-HSA-5205685.2	1.683	0.0176	PINK PARKIN MEDIATED MITOPHAGY%REACTOME%R-HSA-5205685.2	FALSE	PINK PARKIN MEDIATED MITOPHAGY%REACTOME%R-HSA-5205685.2
0.9985	0.5371	0.06	1	CDKN2A|MYOCD|PRKAR2B|CDKN1A|SERPINB3D|HHEX|SPRED3|UCHL1|SOCS5|SOCS4|FBXO7|EPHA1|CBLB|SRCIN1|ADAR|HEXIM2|RASIP1|CDK5RAP1|SMCR8|H2AFY|DUSP19|GADD45A|UBASH3B|DUSP7|IL1B|DUSP5|DUSP26|PRKCA|IL6|SPRED1|DUSP22|PTPN5|PYCARD|SPRED2|PTPN6|PTPN1|CBL|ABL1|GNAQ|LYN|DUSP9|SH2B3|INCA1|CEACAM1|FAM72A|CEP85|CBLC|SFRP2|CDKN1C|SFRP1|PRKRIP1|ACTB|GGNBP2|PLK1|FEM1A|SORL1|LRP6|PTK6|STK38|LRP5|NF1|DAB2IP|APC|CHORDC1|CO…	negative regulation of protein kinase activity	195	ENR	NEGATIVE REGULATION OF PROTEIN KINASE ACTIVITY%GOBP%GO:0006469	1.6823	0.0015	NEGATIVE REGULATION OF PROTEIN KINASE ACTIVITY%GOBP%GO:0006469	FALSE	NEGATIVE REGULATION OF PROTEIN KINASE ACTIVITY%GOBP%GO:0006469
0.9848	0.7977	0.06	1	PLD1|PLD2|LCK|BLK|SNCA|FYN|KLK6|TOR1A|GRK5|BAD|SLC6A3|UCHL1|UBE2L3|PTK2B|MAOB|PRKCD|FGR|HCK|PLCB2|PPP2R5D|PARK2|SRC|SYK|TH|FKBP1A|STUB1|PARK7|LYN|YES1	Alpha-synuclein signaling	29	ENR	ALPHA-SYNUCLEIN SIGNALING%PATHWAY INTERACTION DATABASE NCI-NATURE CURATED DATA%ALPHA-SYNUCLEIN SIGNALING	1.6824	0.0152	ALPHA-SYNUCLEIN SIGNALING%PATHWAY INTERACTION DATABASE NCI-NATURE CURATED DATA%ALPHA-SYNUCLEIN SIGNALING	FALSE	ALPHA-SYNUCLEIN SIGNALING%PATHWAY INTERACTION DATABASE NCI-NATURE CURATED DATA%ALPHA-SYNUCLEIN SIGNALING
0.9965	0.8285	0.0615	1	ACP5|SERPINB1C|FZD5|CX3CR1|SERPINB1B|HK1|LILRA5|USP50|LPL|NLRP1B|NAIP5|CHRNA7|IFNG|TLR2|TNFAIP3|CCL3|ZC3H12A|S1PR3|TRIM16|AGER|HMGB1|ARRB2|IFI204|CCR5|RIPK2|PML|AQP4|CCL19|GSTP1|PANX1|NOD1|SPHK1|PYCARD|MNDA|ARG2|MEFV|GSDMD|5730559C18RIK|GHRL|NLRP2|CCR7|IFI205|ISL1|NLRC3|IFNAR1|TLR4|MNDAL|ERRFI1|NLRP3|EGR1|SMAD3|CASP8|CASP4|P2RX7|SERPINB1A|SIRPA|HMGB4|CASP1|CPTP|GHSR|TYROBP|WNT5A|F2R|TREM2|TLR8|IG…	regulation of interleukin-1 beta production	74	ENR	REGULATION OF INTERLEUKIN-1 BETA PRODUCTION%GOBP%GO:0032651	1.6801	0.0035	REGULATION OF INTERLEUKIN-1 BETA PRODUCTION%GOBP%GO:0032651	FALSE	REGULATION OF INTERLEUKIN-1 BETA PRODUCTION%GOBP%GO:0032651
0.9984	0.571	0.0618	1	GNAL|ADCY3|ADCY4|PDE4A|ADCY1|ADCY2|PRKACB|AKAP11|ADCY7|PRKAR2B|AKAP6|ADCY8|AKAP3|PRKCE|ADCY5|ADCY6|AKAP12|ADCY9|PRKCI|AKAP4|GNGT1|GNB1|HRAS|AKAP1|PDE4C|PRKAR1B|GNB2|AKAP13|PRKCG|PDE1C|GNG10|PRKCB|GNG3|GNG4|PRKCD|GNG7|GNG8|GNAI1|GNAS|GNA13|PRKAR2A|AKAP9|PRKCA|GNG5|CALM1|GNAZ|GNAI2|GNAI3|GNA12|GNA11|GNA15|PDE4B|GNAO1|PRKD1|PDE4D|GNAQ|SLC9A1|AKAP7|KCNJ3|ARHGEF1|GNB5|AKAP8|AKAP5|PRKACA|AKAP2|GNB3|GNG…	G Protein Signaling Pathways	91	ENR	G PROTEIN SIGNALING PATHWAYS%WIKIPATHWAYS_20191210%WP232%MUS MUSCULUS	1.6796	0.0016	G PROTEIN SIGNALING PATHWAYS%WIKIPATHWAYS_20191210%WP232%MUS MUSCULUS	FALSE	G PROTEIN SIGNALING PATHWAYS%WIKIPATHWAYS_20191210%WP232%MUS MUSCULUS
0.9932	0.6945	0.0619	1	TCF7L2|CCR7|PAWR|BACE2|MT3|ABCA2|SOAT1|FKTN|ARFGEF1|AGO2|ACOT8|ITM2A|NCSTN|GOLGA2|POMT1|TMEM59|SLC51B|RAMP1|POMT2|MGEA5|CHP1|PXYLP1|EP300|ABCA7|CTNNB1|NECAB3|NECAB2|NECAB1|GATA1|AATF|INSR|IL15|PLCB1|CCL19|ACER2|IGF1|HBEGF|BCL2|MUSTN1|MGAT4D|JAK3|ITM2C|ITM2B	regulation of glycoprotein biosynthetic process	43	ENR	REGULATION OF GLYCOPROTEIN BIOSYNTHETIC PROCESS%GOBP%GO:0010559	1.6791	0.0068	REGULATION OF GLYCOPROTEIN BIOSYNTHETIC PROCESS%GOBP%GO:0010559	FALSE	REGULATION OF GLYCOPROTEIN BIOSYNTHETIC PROCESS%GOBP%GO:0010559
0.9927	0.7592	0.062	1	ENPP1|ADRB2|ACP5|LTBP3|NOTCH2|TPH1|RAC1|NCDN|LGR4|CTHRC1|CCDC154|IHH|HNF1A|EFNA2|PTH1R|MITF|PTK2B|LRP6|CTNNB1|LRP5|TNFSF11|MIR34A|TCIRG1|LRRK1|GSK3B|EPHA2|RAB7|RAC2|PTN|WNT16|SRC|P3H4|SNX10|IL7|CTSS|RASSF2|SLC34A1|GPR55|NOX4|TRAF6|HTR1B|GJA1|RAB3D|CTSK|EFNA4|TPP1	bone remodeling	46	ENR	BONE REMODELING%GOBP%GO:0046849	1.6788	0.0073	BONE REMODELING%GOBP%GO:0046849	FALSE	BONE REMODELING%GOBP%GO:0046849
0.9912	0.7398	0.062	1	ATP5F1|STOML2|CYC1|ATP5G2|MT-ATP6|ATP5B|ATP5G1|GM5426|ATP5E|ATP5D|ATP5H|COX5B|ATP5O|ATP5A1|ATP5L|ATP5G3|ATP5C1	energy coupled proton transport, down electrochemical gradient	17	ENR	ENERGY COUPLED PROTON TRANSPORT, DOWN ELECTROCHEMICAL GRADIENT%GOBP%GO:0015985	1.6792	0.0088	ENERGY COUPLED PROTON TRANSPORT, DOWN ELECTROCHEMICAL GRADIENT%GOBP%GO:0015985	FALSE	ENERGY COUPLED PROTON TRANSPORT, DOWN ELECTROCHEMICAL GRADIENT%GOBP%GO:0015985
0.9883	0.6159	0.0627	1	TAF6|S100A8|PRKRA|FBXW7|MTCH2|TRP53|SKIL|SH3GLB1|NUPR1|STEAP3|MSX1|SERINC3|BBC3|DNM1L|EIF2AK3|BCL2L11|PTPN2|NCK2|RPS3|SFPQ|SIAH1A|TRP73|FIS1|BUB1|GNB2L1|SLC9A3R1|FBXO18|PARK7|PIAS4|RALBP1|SOD1|RAD9A|NOX1|CYCT|NCK1|LCK|PLAGL2|FLCN|RNF183|NACC2|CAV1|BOK|PLEKHF1|RPS7|RPL26|BID|BAD|BECN1|MCL1|BAX|SIRT1|UBB|SEPT4|RIPK3|SPOP|BCLAF1|STYXL1|IL20RA|DDIT3|NKX3-1|PLSCR1|RPL11|BCAP31|DFNA5|CLU|EI24|IL19|S100…	positive regulation of intrinsic apoptotic signaling pathway	68	ENR	POSITIVE REGULATION OF INTRINSIC APOPTOTIC SIGNALING PATHWAY%GOBP%GO:2001244	1.6777	0.0117	POSITIVE REGULATION OF INTRINSIC APOPTOTIC SIGNALING PATHWAY%GOBP%GO:2001244	FALSE	POSITIVE REGULATION OF INTRINSIC APOPTOTIC SIGNALING PATHWAY%GOBP%GO:2001244
0.9971	0.558	0.0638	1	PAWR|CDKN2A|CD276|BMI1|STAT5B|LEP|ANXA1|CAPN1|BCL6|ADTRP|SOCS1|RASAL3|CCL2|PRNP|SOCS5|TNFSF13B|SOCS6|CCL5|CORO1A|NCKAP1L|NCK2|ITGAL|SPN|CXCL12|AGER|CBLB|ICAM1|IGFBP2|IL15|PRDX2|IL18|CD86|IL1B|CTLA4|ICOS|IL2|IL6|CEBPB|DUSP22|IL7R|PYCARD|EPHB4|CD47|PTPN6|CD24A|SPTA1|IL12RB1|VTCN1|TNFRSF21|BLM|STAT5A|CEACAM1|CCR7|CCL28|EPO|SDC4|WNK1|VNN1|CARD11|PRKCQ|ITPKB|MAD1L1|PIK3R6|CD81|TBX21|ZC3H8|DOCK8|MDK|HL…	regulation of leukocyte cell-cell adhesion	292	ENR	REGULATION OF LEUKOCYTE CELL-CELL ADHESION%GOBP%GO:1903037	1.6759	0.0029	REGULATION OF LEUKOCYTE CELL-CELL ADHESION%GOBP%GO:1903037	FALSE	REGULATION OF LEUKOCYTE CELL-CELL ADHESION%GOBP%GO:1903037
0.9948	0.7622	0.0639	1	PPIL6|DNAJA2|PPIF|HSPA2|DNAJB2|HSPA8|HSPA1A|PPIA|HSPA1L|HSPA5|PPIH|PPIE|PPIB|GM5160|PPIG|PPIC|NKTR|HSPA1B|HSPA9|B2M|HSPD1|HSPA14|PPID|HSP90AA1|DNAJA4|HSPA13	protein refolding	26	ENR	PROTEIN REFOLDING%GOBP%GO:0042026	1.6756	0.0052	PROTEIN REFOLDING%GOBP%GO:0042026	FALSE	PROTEIN REFOLDING%GOBP%GO:0042026
0.9937	0.588	0.0639	1	AP4B1|SNAP23|HIP1R|AP3B1|VAMP8|NAPA|CTSZ|VAMP7|IGF2R|AP1G1|FTH1|PIK3C2A|TPD52L1|CLTC|FTL1|CHMP2A|HGS|STX4A|GBF1|SH3GL2|GAK|AP4E1|DTNBP1|SNAPIN|CLTB|DNASE2A|CLINT1|BLOC1S3|BLOC1S4|AP4S1|BLOC1S6|AP1M2|ACBD3|AP1S3|CPD|AP1S2|VAMP2|AP1S1|TBC1D8B|DNAJC6|CLVS2|SH3D19|NECAP1|AP1G2|AP4M1|SNX2|SNX9|HSPA8|TFRC|CLTA|AP1B1|SNX5|AP3S1|GOLGB1|CLVS1|ARRB1|OCRL|PUM1|BLOC1S1|ARF1|RAB5C|TXNDC5|APP|GNS|SORT1|PICALM|…	trans-Golgi Network Vesicle Budding	70	ENR	TRANS-GOLGI NETWORK VESICLE BUDDING%REACTOME%R-HSA-199992.3	1.6755	0.0063	TRANS-GOLGI NETWORK VESICLE BUDDING%REACTOME%R-HSA-199992.3	FALSE	TRANS-GOLGI NETWORK VESICLE BUDDING%REACTOME%R-HSA-199992.3
1	0.4701	0.0648	1	IGHV1-76|SLC9A6|IGHG3|SLC9A7|IGHV1-75|IGHV1-72|IGHV1-78|IGHV1-77|LEP|IGHV1-63|ATP1A3|IGHV1-64|SLC6A9|ADM|IGHV1-61|IGHV6-5|LEPR|IGHV6-6|NLGN2|IGHV6-3|IGHV6-4|NLGN3|IGHV1-67|IGHV1-66|HRAS|IGHV6-7|IGHV1-69|SLC7A3|IGHV1-52|IGHV1-54|TMEM175|IGHV1-53|IGHV1-50|IGHV1-59|SLC7A11|IGHV1-56|IGHV1-55|IGHV1-58|CORO1A|TUSC2|WIPF3|IGHV1-43|WIPF2|CLTC|IGHV1-42|IGHV3-8|IGHV1-49|IGHV3-6|IGHV1-47|IGHV3-1|IGHV3-4|VAV…	import into cell	581	ENR	IMPORT INTO CELL%GOBP%GO:0098657	1.6734	0	IMPORT INTO CELL%GOBP%GO:0098657	FALSE	IMPORT INTO CELL%GOBP%GO:0098657
0.993	0.7149	0.0648	1	GNAL|PRKACB|ADCY2|ADCY7|PRKAR2B|GNG2|GNB5|PRKX|PRKACA|GNB1|CREB1|GNB2|GNB4|GNB3|GNGT2|PDYN|GNG10|GNG12|GNG3|GNG4|GNG7|GNAI1|GNG8|PRKAR2A|OPRD1|PENK|GNAI2|GNAI3|GNAO1|OPRM1	Enkephalin release	30	ENR	ENKEPHALIN RELEASE%PANTHER PATHWAY%P05913	1.6733	0.007	ENKEPHALIN RELEASE%PANTHER PATHWAY%P05913	FALSE	ENKEPHALIN RELEASE%PANTHER PATHWAY%P05913
0.9986	0.5049	0.0649	1	POU2F3|PRDX4|ERCC6|ILF3|SMURF2|CCL5|CXCL1|SEC14L1|PPIB|PRDX2|IL15|IL18|IL1B|PRKCA|MIF|MMP12|PYCARD|CX3CL1|PLAT|CCL4|PRDM1|MID2|CEACAM1|OXTR|SETDB1|MRE11A|NBN|NPPC|RSPO1|RAD50|PLCB1|GAPDH|SPINK1|NOD2|TCP11|A230050P20RIK|INPP5K|LHFPL2|PCX|CACNA1H|CTDP1|PPIA|PVRL2|EIF2AK2|APOBEC3|P2RY2|ISG20|FAM208A|RIPK2|TRIM62|SPINK13|TRIM6|TRIM8|TRIM38|TRIM35|TRIM31|BCL2|BANF1|TRAF3|ARHGDIB|GRN|MILL2|TMEM173|GPR1…	regulation of multi-organism process	394	ENR	REGULATION OF MULTI-ORGANISM PROCESS%GOBP%GO:0043900	1.6735	0.0014	REGULATION OF MULTI-ORGANISM PROCESS%GOBP%GO:0043900	FALSE	REGULATION OF MULTI-ORGANISM PROCESS%GOBP%GO:0043900
0.9985	0.5552	0.0649	1	PSMB3|PSMB2|EVL|PSMD4|PSMA7|LAT|UBE2D1|PSMC6|PSME2|PSME1|TRAT1|H2-AA|PTPRJ|PAG1|PSMD8|PSMD9|IKBKB|BTRC|WAS|PTPRC|NFKBIA|CSK|PAK1|CHUK|PSMA3|CDC34|NCK1|PSMB5|PSMB10|PSMC2|PSMC1|VASP|IKBKG|PSMC3|PSMD7|PSMD6|PSMD3|BCL10|PSMD2|CUL1|PSMD1|SKP1A|FBXW11|CARD11|PSMB9|PRKCQ|PLCG1|PLCG2|TAB2|PIK3R1|PSMB8|PIK3R2|TRAF6|MALT1|INPP5D|PSMD12|UBE2V1|CD101|UBE2N|PSMD13|CD3G|CD3E|CD3D|PSMC4|UBC|PIK3CB|PIK3CA|PTEN|…	TCR signaling	103	ENR	TCR SIGNALING%REACTOME%R-HSA-202403.4	1.6739	0.0015	TCR SIGNALING%REACTOME%R-HSA-202403.4	FALSE	TCR SIGNALING%REACTOME%R-HSA-202403.4
0.9936	0.5894	0.0649	1	HIF1A|FAM132B|SLC11A1|HMOX1|SOD2|ISCU|ATP7A|CCDC22|SLC39A6|EPB4.2|ATOX1|FTH1|SMAD4|PRNP|ATP6AP1|MIR17|HMOX2|FTL1|RHD|SLC40A1|SLC39A7|HYAL2|TTC7|SLC39A5|SLC39A14|SLC39A10|RHAG|FECH|PRND|SLC31A2|SLC31A1|NEO1|HFE2|EIF2AK1|BTBD9|ATP6V0A2|COX19|EGLN1|ATP6V1A|FTHL17|GM14458|MFI2|E330017A01RIK|FXN|GM14511|GM5634|GM5635|ACO1|GM813|FTL2|COMMD1|SLC39A12|SLC39A13|1600014K23RIK|SCARA5|SLC30A4|NDFIP1|HAMP2|HA…	transition metal ion homeostasis	115	ENR	TRANSITION METAL ION HOMEOSTASIS%GOBP%GO:0055076	1.6738	0.0064	TRANSITION METAL ION HOMEOSTASIS%GOBP%GO:0055076	FALSE	TRANSITION METAL ION HOMEOSTASIS%GOBP%GO:0055076
0.99	0.6965	0.0649	1	ATP6V1C2|ATP6V1E2|TFR2|ATP6V1A|ATP6V1B1|ATP6V1B2|STEAP2|ATP6V0D2|ATP6V0E|ATP6V1G2|ATP6V0D1|STEAP3|TFRC|ATP6AP1|ATP6V1E1|TCIRG1|TRF|ATP6V0B|ATP6V0A4|ATP6V1G1|MCOLN1|ATP6V0A1|ATP6V1F|ATP6V1D|ATP6V1H|ATP6V0A2|HFE|ATP6V0E2|ATP6V1G3|ATP6V1C1	Transferrin endocytosis and recycling	30	ENR	TRANSFERRIN ENDOCYTOSIS AND RECYCLING%REACTOME%R-HSA-917977.1	1.6737	0.01	TRANSFERRIN ENDOCYTOSIS AND RECYCLING%REACTOME%R-HSA-917977.1	FALSE	TRANSFERRIN ENDOCYTOSIS AND RECYCLING%REACTOME%R-HSA-917977.1
0.997	0.54	0.0652	1	SLC9A6|PSMB3|PSMB2|HK1|SLC24A5|SLC24A1|SLC20A2|SLCO2A1|SLC24A4|SLC22A18|PSMD4|SLC3A1|PSMA7|NUP50|SLC16A1|SLC6A5|POM121|PSMC6|SLC1A3|SLC7A7|PSME2|SLC6A3|PSME1|SLC17A8|SLC7A9|SLC40A1|SEL1L|SLC4A4|RHAG|NUP153|PSMD8|RNF5|PSMD9|NUP85|SLC2A1|SLCO1B2|ABCB11|SLC6A14|AVPR1A|PSMA3|DERL3|ABCC6|ERLIN2|ERLIN1|PSMB5|AVPR2|PSMB10|OS9|PSMC2|AVPR1B|PSMC1|PSMC3|NUP214|PSMD7|ABCC2|PSMD6|SLC5A5|PSMD3|PSMD2|PSMD1|SLC…	Disorders of transmembrane transporters	167	ENR	DISORDERS OF TRANSMEMBRANE TRANSPORTERS%REACTOME DATABASE ID RELEASE 71%5619115	1.6725	0.003	DISORDERS OF TRANSMEMBRANE TRANSPORTERS%REACTOME DATABASE ID RELEASE 71%5619115	FALSE	DISORDERS OF TRANSMEMBRANE TRANSPORTERS%REACTOME DATABASE ID RELEASE 71%5619115
0.9952	0.5792	0.0664	1	GNAL|ADCY3|ADCY4|ADCY1|PDE4A|PRKACB|ADCY2|ADCY7|PRKAR2B|ADCY8|ADCY5|GNAT1|ADCY6|PRKX|ADCY9|PPP1CA|GNGT1|GNB1|PDE4C|PRKAR1B|CDK5|GNB2|CAMK2G|GNB4|CAMK2D|CAMK2B|PPP2CA|CAMK2A|PRKCG|GNG10|PDE1C|GNG3|GNG4|GNG7|PRKCD|GNAI1|GNG8|ADRBK1|PPP2R1A|PPP2R5D|PRKAR2A|PRKCA|GNAZ|GNAI2|AHCYL1|GNAI3|PDE4B|PDE4D|GNAO1|MAPK1|PPP2R1B|PLA2G4A|PPP1R1B|CAMK4|GNG2|GNB5|PRKACA|CAMKK1|CAMKK2|CREB1|GNB3|GNG13|GNGT2|PRKAR1A…	Opioid Signalling	85	ENR	OPIOID SIGNALLING%REACTOME%R-HSA-111885.1	1.6707	0.0048	OPIOID SIGNALLING%REACTOME%R-HSA-111885.1	FALSE	OPIOID SIGNALLING%REACTOME%R-HSA-111885.1
0.9808	0.7412	0.0676	1	CX3CR1|SLC11A1|PRKCE|IFNB1|IFNG|SBNO2|TLR2|NAMPT|EDN2|ITGAM|AGER|HMGB1|DYSF|SLC7A2|IFNGR1|C1QA|SYK|CX3CL1|HAVCR2|JMJD6|TLR1|CSF2|TICAM1|TLR3|LBP|GRN|SUCNR1|TREX1|IFNGR2|JUN|C5AR1|CRTC3|SNCA|TLR9|TLR7|TLR4|AIF1|TLR6|CASP1|TNF|TYROBP|IL4|TRPV1|TREM2|TLR8|APP|IL33|TMEM106A|FPR2|CLU|IL13|JAK2	macrophage activation	52	ENR	MACROPHAGE ACTIVATION%GOBP%GO:0042116	1.6689	0.0192	MACROPHAGE ACTIVATION%GOBP%GO:0042116	FALSE	MACROPHAGE ACTIVATION%GOBP%GO:0042116
0.9898	0.6469	0.0683	1	PRDX1|SOD2|LAMTOR5|PRDX4|ERCC2|NDUFB4|CAT|HHEX|FES|ABCC1|SBNO2|ATOX1|SCAF4|TXN1|PRNP|PPP2R4|EGLN2|PDLIM1|STK25|LSP1|GCLC|MPO|NDUFA6|GCLM|HMOX2|TXNRD1|MSRA|GLRX|FTL1|TXNRD2|PFKP|NDUFS2|JUNB|OXSR1|MBP|SRXN1|PRDX6|GLRX2|IPCEF1|VIMP|PRDX2|NQO1|G6PDX|GSR|MGST1|GPX4|GPX3	HALLMARK_REACTIVE_OXIGEN_SPECIES_PATHWAY	47	ENR	HALLMARK_REACTIVE_OXIGEN_SPECIES_PATHWAY%MSIGDB_C2%HALLMARK_REACTIVE_OXIGEN_SPECIES_PATHWAY	1.6679	0.0102	HALLMARK_REACTIVE_OXIGEN_SPECIES_PATHWAY%MSIGDB_C2%HALLMARK_REACTIVE_OXIGEN_SPECIES_PATHWAY	FALSE	HALLMARK_REACTIVE_OXIGEN_SPECIES_PATHWAY%MSIGDB_C2%HALLMARK_REACTIVE_OXIGEN_SPECIES_PATHWAY
0.992	0.5994	0.0684	1	MAP2K2|GSK3A|STAT5B|SDCBP|PIK3CG|SHC2|HRAS|SOCS1|RAPGEF1|AKT1|ALOX5|CDKN1B|CTNNB1|CRKL|CSF2RB|ITGAM|HCLS1|PIM1|ICAM1|PRKCB|PRKCD|VAV1|ITGB2|HCK|MAPK14|RAF1|RPS6KA1|BTK|SHC1|SYK|ATF2|PTPN6|CBL|IL2RB|NFKBIA|MAPK1|LYN|SOX4|STAT5A|PLA2G4A|MAPK3|MAPK9|JUN|RAC1|ELK1|CCND3|PTK2B|SH2B2|GRB2|GSK3B|UNC119|BAX|IL5|STAT3|NFKB1|STAT1|JAK1|IL5RA|FOXO3|KRAS|PIK3R1|PIK3R2|PTPN11|YWHAZ|JAK2|RAP1GAP|ALOX5AP|DNM2	IL-5 Signaling Pathway	68	ENR	IL-5 SIGNALING PATHWAY%WIKIPATHWAYS_20191210%WP151%MUS MUSCULUS	1.6675	0.008	IL-5 SIGNALING PATHWAY%WIKIPATHWAYS_20191210%WP151%MUS MUSCULUS	FALSE	IL-5 SIGNALING PATHWAY%WIKIPATHWAYS_20191210%WP151%MUS MUSCULUS
0.992	0.6073	0.0685	1	LRP11|HSFY2|MYOF|HTRA2|HMOX1|IRAK1|TGFB1I1|NOS1|CCL2|CRNN|HSPB7|TRP53INP1|9830147E19RIK|IL1A|HSPA9|ATXN3|HSF5|HSF3|DHX36|HSF4|STAC|HSPA14|CETN1|L7RN6|RBBP7|OSM|IL1R1|HSPA13|RASA3|TACR1|HSBP1L1|HSPA2|PRKACA|HSPA8|FGF1|HSPA1A|CCKAR|SCARA5|ZFP709|NF1|HSF2|1810011O10RIK|PMP22|SUMO1|DAXX|CLPB|CALCA|TRPV1|ANO1|HSP90AB1|P2RX3|ARPP21|MAP2K7|TFEC|HSBP1|CPB2|DHX9|ST8SIA1|HSPA1L|PKLR|TPR|BAG3|MAPK8|PIRT|PDE…	response to heat	97	ENR	RESPONSE TO HEAT%GOBP%GO:0009408	1.6671	0.008	RESPONSE TO HEAT%GOBP%GO:0009408	FALSE	RESPONSE TO HEAT%GOBP%GO:0009408
0.9986	0.5078	0.0691	1	GRIP1|SYT12|DNM3|SNAP23|KIF5B|TRIM9|STX19|AP3B1|NLGN2|NLGN3|NAPA|STX11|MYLK2|SH3GL1|TOR1A|RAB27B|VAMP4|CDK5|SYP|STX12|VPS35|CTNNB1|VAMP1|CLTC|SNAP29|CANX|SH3GL2|DTNBP1|SNAPIN|BLOC1S3|BLOC1S4|OTOF|BLOC1S6|VAMP2|DNAJC6|CD24A|SNCB|SPG11|SV2A|ACTG1|RAB11A|SPTBN2|CTBP2|ACTBL2|CALY|CLSTN1|ACTB|TMEM230|BIN1|ARF6|NAPB|P2RX7|SYT1|4932438A13RIK|A830010M20RIK|AP3D1|BLOC1S1|ERC2|SYT7|SYT6|UNC13C|STX2|SYT5|MX…	vesicle-mediated transport in synapse	146	ENR	VESICLE-MEDIATED TRANSPORT IN SYNAPSE%GOBP%GO:0099003	1.6662	0.0014	VESICLE-MEDIATED TRANSPORT IN SYNAPSE%GOBP%GO:0099003	FALSE	VESICLE-MEDIATED TRANSPORT IN SYNAPSE%GOBP%GO:0099003
0.9914	0.6913	0.0691	1	ITGA4|PRKACB|CRK|AMICA1|RAC1|IGSF8|PTK2|TLN1|PRKACA|ARF6|PTPRA|PRKAR1B|BCAR1|PTK2B|ADAM28|JAM2|PRKAR1A|MYH2|ITGB1|DOCK1|THBS2|GIT1|ABI1|SRC|VCAM1|SPP1|PXN|THBS1|FN1|CD81|MDK|YWHAZ|CD14	PID_INTEGRIN_A4B1_PATHWAY	33	ENR	PID_INTEGRIN_A4B1_PATHWAY%MSIGDB_C2%PID_INTEGRIN_A4B1_PATHWAY	1.666	0.0086	PID_INTEGRIN_A4B1_PATHWAY%MSIGDB_C2%PID_INTEGRIN_A4B1_PATHWAY	FALSE	PID_INTEGRIN_A4B1_PATHWAY%MSIGDB_C2%PID_INTEGRIN_A4B1_PATHWAY
1	0.4675	0.0692	1	HIF1A|SLC9A6|SLC9A7|FAM132B|TRP53|ATP1A3|BDKRB2|HMOX1|PRKCE|ADM|SLC24A5|SLC24A4|ATOX1|TMEM175|CCL2|PRNP|CCL3|HEXB|CCL5|SLC4A10|CXCL1|EDN2|CXCL10|CXCL2|FTL1|RHAG|CAR7|IL1B|IL2|PRKCA|EDNRA|TRPC6|CX3CL1|EDN3|CD24A|EPOR|RAP1GDS1|HFE2|GNA15|ABL1|ATP6V0A1|SLC9A1|XK|SLC9A3|NOX1|CCR7|ADRB2|OXTR|NPFF|NMB|IBTK|TM9SF4|CCKAR|NMUR2|LRP1|ATP1A4|LRP6|PLN|NTSR1|HCRT|PLCB4|PDE6A|PLCB3|GPR4|PDE6B|NPSR1|ITPR3|ITPR2…	cellular ion homeostasis	635	ENR	CELLULAR ION HOMEOSTASIS%GOBP%GO:0006873	1.6657	0	CELLULAR ION HOMEOSTASIS%GOBP%GO:0006873	FALSE	CELLULAR ION HOMEOSTASIS%GOBP%GO:0006873
0.9872	0.8229	0.0693	1	DKC1|POT1A|PINX1|TERC|NOP10|HSP90AB1|PTGES3|SMG5|TERF1|TEP1|RAD50|TERT|SMG7|RPA1|TELO2|HSP90AA1|WRAP53|PARP4|NHP2|SMG6	RNA-dependent DNA biosynthetic process	20	ENR	RNA-DEPENDENT DNA BIOSYNTHETIC PROCESS%GOBP%GO:0006278	1.6654	0.0128	RNA-DEPENDENT DNA BIOSYNTHETIC PROCESS%GOBP%GO:0006278	FALSE	RNA-DEPENDENT DNA BIOSYNTHETIC PROCESS%GOBP%GO:0006278
0.9968	0.5953	0.0694	1	SFN|RFFL|DNAJA3|LAMTOR5|SERPINB3D|AKT1|DPEP1|SERPINA1B|SERPINB5|CSN2|HGF|TRIAP1|ADRBK1|ANXA8|SH3RF1|BIRC5|RPS6KA1|IL6|VEGFA|KNG1|AHSG|MKL1|CDKN2D|TIMP2|PCID2|SERPINE1|AKT2|BCL2A1D|INTS1|FNIP1|PARK7|IL24|SERPINE2|SERPINB9B|SERPINB9C|SERPINB9G|SERPINB9D|TIMP1|SERPINB9E|TIMP3|TIMP4|STFA2|CAAP1|STFA1|CST7|DNAJB6|SERPINA3F|AGT|WNT9A|SERPINA3C|SERPINA3A|SERPINA3B|SFRP2|SERPINA1E|SERPINA1F|SERPINA3M|SER…	negative regulation of endopeptidase activity	177	ENR	NEGATIVE REGULATION OF ENDOPEPTIDASE ACTIVITY%GOBP%GO:0010951	1.6651	0.0032	NEGATIVE REGULATION OF ENDOPEPTIDASE ACTIVITY%GOBP%GO:0010951	FALSE	NEGATIVE REGULATION OF ENDOPEPTIDASE ACTIVITY%GOBP%GO:0010951
0.9932	0.6818	0.0697	1	MYC|LCK|SOS1|RAC1|MTOR|PIK3CA|AKT1|GRB2|GAB2|SGMS1|SMPD1|RELA|IL2|SHC1|NFKB1|EIF3A|MYB|JAK1|IL2RG|TERT|BCL2|E2F1|UGCG|FOXO3|IL2RA|IL2RB|PIK3R1|PTPN11|HSP90AA1|PRKCZ|JAK3|BCL2L1	IL2 signaling events mediated by PI3K	32	ENR	IL2 SIGNALING EVENTS MEDIATED BY PI3K%PATHWAY INTERACTION DATABASE NCI-NATURE CURATED DATA%IL2 SIGNALING EVENTS MEDIATED BY PI3K	1.6646	0.0068	IL2 SIGNALING EVENTS MEDIATED BY PI3K%PATHWAY INTERACTION DATABASE NCI-NATURE CURATED DATA%IL2 SIGNALING EVENTS MEDIATED BY PI3K	FALSE	IL2 SIGNALING EVENTS MEDIATED BY PI3K%PATHWAY INTERACTION DATABASE NCI-NATURE CURATED DATA%IL2 SIGNALING EVENTS MEDIATED BY PI3K
0.9865	0.6628	0.0707	1	DRD4|PTGER1|ANXA1|BDKRB2|CNR1|CHRM1|CCL2|CCL3|CCL5|HC|CXCL1|EDN2|CXCL10|CXCL12|CXCL2|CXCL16|OXGR1|LHB|RLN3|RLN1|PRLHR|ACKR1|EDNRA|CCL17|HTR1F|HTR1A|CX3CL1|HTR4|EDN3|CCL11|CCL12|CCL4|LPAR6|SAA3|PF4|XK|CYSLTR2|CYSLTR1|PTGDR|CCR7|OXTR|ADRB2|CCL28|PPY|PTGIR|TBXA2R|AGT|CCL22|NPBWR1|MC2R|S1PR5|S1PR4|NPFF|AVPR1B|MC1R|NMBR|NMB|LPAR5|GRPR|NMS|CCKAR|NMUR2|NTSR2|NTSR1|MC3R|HCRT|GPR143|GRP|KISS1R|TSHB|NPS|NP…	Class A 1 (Rhodopsin-like receptors)	309	ENR	CLASS A 1 (RHODOPSIN-LIKE RECEPTORS)%REACTOME DATABASE ID RELEASE 71%373076	1.6628	0.0135	CLASS A 1 (RHODOPSIN-LIKE RECEPTORS)%REACTOME DATABASE ID RELEASE 71%373076	FALSE	CLASS A 1 (RHODOPSIN-LIKE RECEPTORS)%REACTOME DATABASE ID RELEASE 71%373076
1	0.481	0.0708	1	HIF1A|ACP5|CD276|STAT5B|RORA|SUZ12|ATG9A|HK1|LEP|HMOX1|RGCC|MPL|SNAI2|MAP2K3|HRAS|BCL6|SOCS1|CCL2|PRNP|SOCS5|HMGB2|CCL3|CCL5|TUSC2|NCKAP1L|HGF|POLR3G|SEC14L1|HMGB1|MBP|FGR|VIMP|ATG5|IL15|IL18|IL1A|LAPTM4B|IL1B|BTK|IL2|ACKR1|IL6|MIF|MMP12|PYCARD|CX3CL1|GATA6|CD47|PTPN6|CD24A|SERPINE1|CCL4|CSF2|TICAM1|ABL1|RNF128|TNFRSF1A|LYN|EREG|STAT5A|CEACAM1|CCR7|TREX1|RAB7B|RAC1|PPARG|WNT11|RABGEF1|LRP1|IL12RB…	regulation of cytokine production	678	ENR	REGULATION OF CYTOKINE PRODUCTION%GOBP%GO:0001817	1.6628	0	REGULATION OF CYTOKINE PRODUCTION%GOBP%GO:0001817	FALSE	REGULATION OF CYTOKINE PRODUCTION%GOBP%GO:0001817
0.9985	0.5187	0.0708	1	NUF2|PSMB3|MAPRE1|PSMB2|UBE2C|CENPM|CENPT|CENPQ|PSMD4|CENPP|PSMA7|CENPO|UBE2D1|CDC27|PSMC6|CENPL|PSME2|PSME1|CDC23|CENPK|CASC5|CENPI|PDS5B|PPP2R5B|CENPH|PPP2CA|KIF2B|SMC3|BUB3|MAD2L1|KIF18A|PTTG1|PSMD8|CENPF|SMC1A|KIF2C|PSMD9|NUP85|PPP2R5D|BIRC5|BUB1|PPP1CC|TAOK1|CDCA8|ANAPC5|INCENP|SPDL1|ANAPC4|ANAPC1|ANAPC2|PPP2R5C|CENPC1|APITD1|NDC80|AURKB|PSMA3|SGOL1|PPP2R1B|CENPA|PPP2R5E|ANAPC7|PPP2R2A|PSMB5…	Mitotic Anaphase	168	ENR	MITOTIC ANAPHASE%REACTOME DATABASE ID RELEASE 71%68882	1.663	0.0015	MITOTIC ANAPHASE%REACTOME DATABASE ID RELEASE 71%68882	FALSE	MITOTIC ANAPHASE%REACTOME DATABASE ID RELEASE 71%68882
0.9971	0.5225	0.0717	1	PSMB3|PRKACB|PSMB2|PRKAR2B|IFT52|P4HB|PSMD4|DHH|PSMA7|SMURF2|IHH|GLI1|PSMC6|GLI3|GLI2|PSME2|SHH|PSME1|PTCH1|BOC|RPGRIP1L|HHIP|RBX1|SEL1L|HHAT|SMO|SUFU|PSMD8|ADRBK1|GAS1|IFT122|CDON|PSMD9|BTRC|MKS1|WDR35|GPC5|GAS8|CUL3|WDR19|PSMA3|SYVN1|PSMB5|EVC|PSMB10|OS9|PRKACA|INTU|PSMC2|PSMC1|PSMC3|PSMD7|PSMD6|PSMD3|CSNK1A1|PSMD2|GPR161|CUL1|PSMD1|ARRB1|SKP1A|PSMB9|ADAM17|DERL2|PSMB8|NUMB|ADCY10|IQCE|PSMD12|P…	Signaling by Hedgehog	127	ENR	SIGNALING BY HEDGEHOG%REACTOME DATABASE ID RELEASE 71%5358351	1.661	0.0029	SIGNALING BY HEDGEHOG%REACTOME DATABASE ID RELEASE 71%5358351	FALSE	SIGNALING BY HEDGEHOG%REACTOME DATABASE ID RELEASE 71%5358351
0.9949	0.6684	0.0717	1	BCOR|HDAC6|CAMK4|GNG2|NR3C1|ESR1|SRF|NCOR2|YWHAB|GNB1|BCL6|HDAC11|RFXANK|HDAC5|UBE2I|GATA1|TUBB2A|ADRBK1|HDAC9|HDAC3|MEF2C|XPO1|HDAC4|YWHAE|RANBP2|HSP90AA1|HDAC10|RAN|HDAC7|TUBA1B|GATA2|ANKRA2	Signaling events mediated by HDAC Class II	32	ENR	SIGNALING EVENTS MEDIATED BY HDAC CLASS II%PATHWAY INTERACTION DATABASE NCI-NATURE CURATED DATA%SIGNALING EVENTS MEDIATED BY HDAC CLASS II	1.6614	0.0051	SIGNALING EVENTS MEDIATED BY HDAC CLASS II%PATHWAY INTERACTION DATABASE NCI-NATURE CURATED DATA%SIGNALING EVENTS MEDIATED BY HDAC CLASS II	FALSE	SIGNALING EVENTS MEDIATED BY HDAC CLASS II%PATHWAY INTERACTION DATABASE NCI-NATURE CURATED DATA%SIGNALING EVENTS MEDIATED BY HDAC CLASS II
0.9906	0.5825	0.0719	1	LRRK2|DNM3|CEL|OPHN1|RAB5A|AP3B1|NLGN2|NLGN3|STX1A|SYNJ1|DNM1L|SH3GL1|RAB27B|PACSIN1|CDK5|SYP|SNAP91|DNM1|CLTC|CANX|SH3GL2|FCHO2|AP1S2|DNAJC6|CD24A|STON2|SYT8|SNCB|GRN|ACTG1|BCL2L1|AP2M1|ACTBL2|SNCA|TBC1D24|ACTB|BIN1|SCRIB|DENND1A|RAB3A|ARF6|NAPB|SH3GL3|SYT1|4932438A13RIK|A830010M20RIK|NLGN1|AP3D1|SYT7|SYT5|MX2|SYT2|MX1|AMPH|PICALM|ITSN1|DNM2	synaptic vesicle recycling	57	ENR	SYNAPTIC VESICLE RECYCLING%GOBP%GO:0036465	1.661	0.0094	SYNAPTIC VESICLE RECYCLING%GOBP%GO:0036465	FALSE	SYNAPTIC VESICLE RECYCLING%GOBP%GO:0036465
0.9972	0.4977	0.0729	1	CLNS1A|VBP1|PSMB3|GLO1|SRSF3|PSMB2|SRSF2|TXNL4A|MRPL9|EIF4H|HNRNPA3|GNL3|PRDX4|MRPS18B|C1QBP|MCM4|VDAC3|ETF1|MCM6|CAD|PSMA7|NAP1L1|SRSF1|MCM2|PSMC6|POLE3|H2AFZ|UBE2L3|EIF3B|RPL18|EIF3D|SF3A1|HDDC2|XPOT|IFRD1|ACP1|CANX|NCBP1|RPS3|BUB3|HDGF|MAD2L1|CDC45|CCT7|CCT4|CYC1|PSMD8|SSB|SNRPD1|TOMM70A|SSBP1|LDHA|EXOSC7|EEF1B2|TRA2B|APEX1|PRDX3|DEK|ABCE1|NPM1|SNRPD3|TARDBP|NOP56|GNB2L1|SF3B3|HNRNPA1|PPM1G|CC…	HALLMARK_MYC_TARGETS_V1	185	ENR	HALLMARK_MYC_TARGETS_V1%MSIGDB_C2%HALLMARK_MYC_TARGETS_V1	1.6594	0.0028	HALLMARK_MYC_TARGETS_V1%MSIGDB_C2%HALLMARK_MYC_TARGETS_V1	FALSE	HALLMARK_MYC_TARGETS_V1%MSIGDB_C2%HALLMARK_MYC_TARGETS_V1
0.9789	0.7279	0.0733	1	ACSL6|FAM132B|MAPK9|PSEN1|AGT|PLA2G6|GRIK1|NR3C1|PLA2G10|TMEM27|PLA2R1|ACSL5|MAP2K6|TRH|FABP3|CCK|SLC6A1|ADORA2A|ARL6IP1|NTSR1|P2RX7|TNFSF11|P2RY2|SLC36A2|ABAT|GRIN2B|DTNBP1|SLC38A3|IL1A|IL1B|MIF|GABBR1|OXT|TNFRSF11A|AVP|SSTR4|KMO|AVPR1A|STXBP1|HTR6|SYT4|FXYD1|RAB3GAP1|HTR2C|DPYSL2|EDN1|ACE2|CYP4F18	positive regulation of organic acid transport	48	ENR	POSITIVE REGULATION OF ORGANIC ACID TRANSPORT%GOBP%GO:0032892	1.6585	0.0211	POSITIVE REGULATION OF ORGANIC ACID TRANSPORT%GOBP%GO:0032892	FALSE	POSITIVE REGULATION OF ORGANIC ACID TRANSPORT%GOBP%GO:0032892
0.9858	0.691	0.0735	1	KCNK9|PRKACB|ADCY2|SNAP23|ADCY7|PRKAR2B|GNG2|GNB5|PRKX|VAMP3|PRKACA|GNB1|GNB2|GNB4|GNB3|VAMP1|SNAP29|GNGT2|GNG10|GNG12|GNG3|GNG4|GNG7|GNAI1|GNG8|SNAP25|PRKAR2A|GNG11|STX3|SLC6A4|HTR1F|HTR1A|VAMP2|GNAI2|GNAI3|GNAO1|HTR1D|HTR1B|KCNK3	5HT1 type receptor mediated signaling pathway	39	ENR	5HT1 TYPE RECEPTOR MEDIATED SIGNALING PATHWAY%PANTHER PATHWAY%P04373	1.6585	0.0142	5HT1 TYPE RECEPTOR MEDIATED SIGNALING PATHWAY%PANTHER PATHWAY%P04373	FALSE	5HT1 TYPE RECEPTOR MEDIATED SIGNALING PATHWAY%PANTHER PATHWAY%P04373
0.9787	0.77	0.0735	1	NTRK1|SH3GL2|DNM3|AP2A2|AP2M1|AP2S1|NGF|AP2A1|DNAL4|CLTA|DNM1|CLTC|AP2B1|DNM2	Retrograde neurotrophin signalling	14	ENR	RETROGRADE NEUROTROPHIN SIGNALLING%REACTOME%R-HSA-177504.1	1.6581	0.0213	RETROGRADE NEUROTROPHIN SIGNALLING%REACTOME%R-HSA-177504.1	FALSE	RETROGRADE NEUROTROPHIN SIGNALLING%REACTOME%R-HSA-177504.1
0.9945	0.8218	0.0737	1	SYNJ1|MX1|DNM3|AP2M1|DNM1|CALY|EPS15|AP2B1|DNM2|MX2|MYO6	postsynaptic neurotransmitter receptor internalization	11	ENR	POSTSYNAPTIC NEUROTRANSMITTER RECEPTOR INTERNALIZATION%GOBP%GO:0098884	1.6576	0.0055	POSTSYNAPTIC NEUROTRANSMITTER RECEPTOR INTERNALIZATION%GOBP%GO:0098884	FALSE	POSTSYNAPTIC NEUROTRANSMITTER RECEPTOR INTERNALIZATION%GOBP%GO:0098884
0.9834	0.7069	0.0737	1	NUDT12|HK1|NUDT17|SLC37A2|DLST|GPI1|PFKL|PFKM|OGDH|PFKP|IDH3G|PCK2|CBR2|LDHA|IDH3A|FOXK2|FOXK1|GPD2|MDH1B|NUDT13|ALDOB|MDH1|MDH2|IDH3B|VCP|GPD1|GPD1L	NADH metabolic process	27	ENR	NADH METABOLIC PROCESS%GOBP%GO:0006734	1.6577	0.0166	NADH METABOLIC PROCESS%GOBP%GO:0006734	FALSE	NADH METABOLIC PROCESS%GOBP%GO:0006734
0.9986	0.4924	0.074	1	IGHV1-76|IGHG3|BMI1|IGHV1-75|MSH2|IGHV1-72|TRP53|ATG9A|IGHV1-78|SH2D1A|IGHV1-77|EVL|IGHV1-63|BDKRB2|IGHV1-64|IGHV1-61|RGCC|IGHV6-5|IGHV6-6|IGHV6-3|AHCY|IGHV6-4|IGHV1-67|IGHV1-66|BCL6|IGHV6-7|IGHV1-69|IGHV1-52|IGHV1-54|CCL2|IGHV1-53|CCL24|IGHV1-50|CCL3|IGHV1-59|CCL5|IGHV1-56|IGHV1-55|CXCL1|IGHV1-58|CORO1A|FBXO9|CXCL10|CXCL12|IGHV1-43|IGHV1-42|CXCL2|CXCL16|IGHV3-8|IGHV1-49|IGHV3-6|HMGB1|ICAM1|IGHV1…	immune response	970	ENR	IMMUNE RESPONSE%GOBP%GO:0006955	1.6562	0.0014	IMMUNE RESPONSE%GOBP%GO:0006955	FALSE	IMMUNE RESPONSE%GOBP%GO:0006955
0.9874	0.5665	0.074	1	PSMB3|PSMB2|SNAP23|ITGB5|PSMC4|UBC|SEC22B|VAMP8|PSMD4|PSMA7|PSMC6|TLR2|PSME2|PSME3|PSME1|MRC2|NCF4|SEC61A2|MRC1|SEC61G|SEC61B|NCF1|TAP2|STX4A|NCF2|PSMD8|H2-M3|CYBA|PSMD9|IKBKB|SEC61A1|BTK|LY96|LNPEP|CD36|TLR1|MYD88|CHUK|CD207|PSMA3|CD14|H2-M5|FCGR1|PSMD5|PSMF1|VAMP3|SHFM1|PSMC5|PSME4|TLR4|PSMB5|PSMD10|PSMB11|PSMB10|PSMC2|PSMC1|CYBB|IKBKG|PSMC3|H2-Q1|PSMD7|PSMD6|PSMD3|PSMD2|TAPBP|TLR6|PSMD1|TIRAP|…	Antigen processing-Cross presentation	91	ENR	ANTIGEN PROCESSING-CROSS PRESENTATION%REACTOME%R-HSA-1236975.1	1.6564	0.0126	ANTIGEN PROCESSING-CROSS PRESENTATION%REACTOME%R-HSA-1236975.1	FALSE	ANTIGEN PROCESSING-CROSS PRESENTATION%REACTOME%R-HSA-1236975.1
0.9985	0.5433	0.0741	1	MAPRE1|EVL|TRIM9|ZFP451|CAPN1|SLIT2|VDAC2|TBX20|ALB|FKBP4|VPS35|DYRK1A|MAP2|ADD2|JAM3|ADD1|SGK1|FHOD3|PRKCD|EML2|RAF1|KANK1|PFN1|MEFV|PATL2|RDX|LCMT1|SOST|STMN1|IMPACT|INS2|PMEPA1|PFN4|CLIP3|TMSB15B2|CAPZA1|CAPZA2|CAPZA3|SORL1|LMO4|TRAF3IP1|SMAD6|DACT1|GLTSCR2|CPTP|TMOD3|TPM1|OPRD1|DKK1|STYXL1|GBA|HEY2|THRA|4933400A11RIK|DNAJC15|BIRC2|CDH5|CLU|SCIN|MORC1|HDAC6|KANK3|KANK4|TBCD|HIP1R|TFIP11|PSEN2|…	negative regulation of protein complex assembly	128	ENR	NEGATIVE REGULATION OF PROTEIN COMPLEX ASSEMBLY%GOBP%GO:0031333	1.6567	0.0015	NEGATIVE REGULATION OF PROTEIN COMPLEX ASSEMBLY%GOBP%GO:0031333	FALSE	NEGATIVE REGULATION OF PROTEIN COMPLEX ASSEMBLY%GOBP%GO:0031333
0.9969	0.5275	0.0741	1	GJB2|GJB1|SFN|PRKACB|PRKAR2B|PRKCE|RYR2|CHRM1|GNGT1|YWHAB|GNB1|GRK5|PRKCG|ADRB3|PRKCB|GNG3|GNG4|PRKCD|CACNA1D|GNG7|GNG8|CALM3|CACNA1S|PKIB|GNAS|PKIG|CHRM3|ANXA6|CHRM2|CHRM5|PRKCA|ADRA1B|GNAZ|GNAI2|GNAI3|CAMK1|GNA11|GNAO1|RGS5|RGS2|GNAQ|RGS6|RGS1|RGS7|ADRA1A|ADRB2|ADRA1D|RYR1|ADRB1|GNG2|GNB5|RGS17|RGS18|RGS14|RGS10|FXYD2|ATP1A4|PLN|GNG13|ARRB1|SLC8A1|GNG12|PLCB3|SLC8A3|GRK4|ATP2B2|ATP2B3|ITPR3|ITP…	Calcium Regulation in the Cardiac Cell	146	ENR	CALCIUM REGULATION IN THE CARDIAC CELL%WIKIPATHWAYS_20191210%WP553%MUS MUSCULUS	1.6565	0.0031	CALCIUM REGULATION IN THE CARDIAC CELL%WIKIPATHWAYS_20191210%WP553%MUS MUSCULUS	FALSE	CALCIUM REGULATION IN THE CARDIAC CELL%WIKIPATHWAYS_20191210%WP553%MUS MUSCULUS
0.9867	0.6181	0.0741	1	RHOC|TRP53|PRKACB|PSEN1|IRAK1|PRKCI|NCSTN|APH1B|PIK3CA|BDNF|AKT1|BCL2L11|MMP7|MMP3|XIAP|SQSTM1|SMPD2|RIPK2|IKBKB|NGF|SHC1|DIABLO|NTF5|E2F1|MAPK8|NTF3|MYD88|CHUK|ARHGDIA|MAGED1|NGFR|MAPK10|MAPK9|RAC1|IKBKG|BAD|APAF1|CASP9|RHOB|CASP3|NGFRAP1|CASP6|NTRK1|FURIN|RHOA|OMG|MAG|RTN4R|APP|MAGEH1|YWHAE|BEX1|ADAM17|RTN4|NDN|NDNL2|PLG|SORT1|ZFP369|PIK3R1|PRDM4|TRAF6|PRKCZ|BIRC2|BIRC3	p75(NTR)-mediated signaling	65	ENR	P75(NTR)-MEDIATED SIGNALING%PATHWAY INTERACTION DATABASE NCI-NATURE CURATED DATA%P75(NTR)-MEDIATED SIGNALING	1.6565	0.0133	P75(NTR)-MEDIATED SIGNALING%PATHWAY INTERACTION DATABASE NCI-NATURE CURATED DATA%P75(NTR)-MEDIATED SIGNALING	FALSE	P75(NTR)-MEDIATED SIGNALING%PATHWAY INTERACTION DATABASE NCI-NATURE CURATED DATA%P75(NTR)-MEDIATED SIGNALING
0.9761	0.6818	0.0741	1	MYC|LCK|SOS1|RAC1|MTOR|PIK3CA|AKT1|GRB2|GAB2|SGMS1|SMPD1|IL2|RELA|SHC1|EIF3A|NFKB1|MYB|JAK1|IL2RG|TERT|BCL2|E2F1|FOXO3|UGCG|IL2RA|IL2RB|PIK3R1|HSP90AA1|PTPN11|PRKCZ|JAK3|BCL2L1	PID_IL2_PI3K_PATHWAY	32	ENR	PID_IL2_PI3K_PATHWAY%MSIGDB_C2%PID_IL2_PI3K_PATHWAY	1.6568	0.0239	PID_IL2_PI3K_PATHWAY%MSIGDB_C2%PID_IL2_PI3K_PATHWAY	FALSE	PID_IL2_PI3K_PATHWAY%MSIGDB_C2%PID_IL2_PI3K_PATHWAY
0.9951	0.589	0.075	1	GSK3A|IGFBP1|ZBTB17|DCTN1|EXOSC8|NFYB|NFYA|NFYC|EIF2AK3|ASNS|DNAJB9|YIF1A|PPP2R5B|HERPUD1|HYOU1|CXXC1|ADD1|PDIA6|PDIA5|PARN|ERN1|HDGF|ATF6|SSR1|EXOSC7|ATF3|ARFGAP1|SHC1|CEBPB|EXOSC1|CCL12|DCP2|LMNA|DNAJC3|MBTPS1|EDEM1|MBTPS2|SEC31A|SERP1|DCSTAMP|DNAJB11|CEBPG|TSPYL2|CREBRF|FKBP14|SYVN1|TPP1|WIPI1|CUL7|KLHDC3|MYDGF|EXTL1|EXOSC9|EXOSC5|EXTL2|EXOSC4|EXTL3|TATDN2|DDX11|SRPR|EIF2S3X|EXOSC2|ATP6V0D1|GF…	Unfolded Protein Response (UPR)	85	ENR	UNFOLDED PROTEIN RESPONSE (UPR)%REACTOME DATABASE ID RELEASE 71%381119	1.6546	0.0049	UNFOLDED PROTEIN RESPONSE (UPR)%REACTOME DATABASE ID RELEASE 71%381119	FALSE	UNFOLDED PROTEIN RESPONSE (UPR)%REACTOME DATABASE ID RELEASE 71%381119
0.9822	0.7155	0.075	1	BAX|ADCY1|PRKACB|PRKAR2B|PRKAR2A|RPS6KA1|PIK3CG|KIT|IGF1|PIK3CA|YWHAH|IL3RA|BCL2|BAD|PRKAR1B|IGF1R|AKT1|PIK3R1|CSF2RB2|KITL|MAPK1|PRKAR1A|BCL2L1|MAPK3	BIOCARTA_BAD_PATHWAY	24	ENR	BIOCARTA_BAD_PATHWAY%MSIGDB_C2%BIOCARTA_BAD_PATHWAY	1.6548	0.0178	BIOCARTA_BAD_PATHWAY%MSIGDB_C2%BIOCARTA_BAD_PATHWAY	FALSE	BIOCARTA_BAD_PATHWAY%MSIGDB_C2%BIOCARTA_BAD_PATHWAY
0.9803	0.7614	0.0759	1	STAT5B|PRKACB|SRP9|ID1|PIK3CA|PRKACA|IL3RA|CISH|GRB2|PIM1|GAB2|SHC1|CEBPB|CNKSR1|HDAC1|PIK3R1|CSF2RB2|PTPN11|OSM|YWHAG|YWHAZ|INPP5D|JAK2|STAT5A|BCL2L1	PID_IL3_PATHWAY	25	ENR	PID_IL3_PATHWAY%MSIGDB_C2%PID_IL3_PATHWAY	1.6533	0.0197	PID_IL3_PATHWAY%MSIGDB_C2%PID_IL3_PATHWAY	FALSE	PID_IL3_PATHWAY%MSIGDB_C2%PID_IL3_PATHWAY
1	0.4927	0.076	1	IGHV1-76|IGHG3|CDKN2A|CD276|IGHV1-75|MSH2|BMI1|STAT5B|RORA|IGHV1-72|IGHV1-78|IGHV1-77|LEP|IGHV1-63|IGHV1-64|HMOX1|IGHV1-61|CDKN1A|IGHV6-5|IGHV6-6|IGHV6-3|MPL|IGHV6-4|TEC|IGHV1-67|IGHV1-66|FES|BCL6|IGHV6-7|LAT|IGHV1-69|RASAL3|IGHV1-52|SOCS1|IGHV1-54|STAP1|CCL2|IGHV1-53|PRNP|HMGB3|DMTN|IGHV1-50|SOCS5|IGHV1-59|SOCS6|IGHV1-56|FBXO7|CCL5|CTNNB1|IGHV1-55|IGHV1-58|CORO1A|NCKAP1L|IGHV1-43|IGHV1-42|NFATC2…	regulation of cell activation	696	ENR	REGULATION OF CELL ACTIVATION%GOBP%GO:0050865	1.6531	0	REGULATION OF CELL ACTIVATION%GOBP%GO:0050865	FALSE	REGULATION OF CELL ACTIVATION%GOBP%GO:0050865
0.9947	0.7354	0.0761	1	CRYAB|MLST8|HSP90AB1|HSPB8|HSPA2|MTOR|CREBBP|HSPA8|HSPA1A|DNAJB1|HSF1|FKBP4|EP300|CAMK2G|HSPA1L|CAMK2D|HSP90AA1|CAMK2B|RPTOR|CAMK2A|HSBP1|AKT1S1	HSF1-dependent transactivation	22	ENR	HSF1-DEPENDENT TRANSACTIVATION%REACTOME DATABASE ID RELEASE 71%3371571	1.6527	0.0053	HSF1-DEPENDENT TRANSACTIVATION%REACTOME DATABASE ID RELEASE 71%3371571	FALSE	HSF1-DEPENDENT TRANSACTIVATION%REACTOME DATABASE ID RELEASE 71%3371571
0.9892	0.694	0.077	1	STAT5B|ADCK3|GLO1|HAGH|COQ3|AKR1C19|AKR1C20|COQ5|COQ9|CYP2W1|AKR1C12|AKR1C14|AKR1C13|AADAT|CACNA1H|UBIAD1|FDXR|COQ10A|COQ10B|CBR3|SCP2|CYP11B1|ADCK4|CYP11A1|AFP|CYP4F40|AKR1B8|SRD5A1|ADH4|SRD5A2|AKR1C18|AKR1C6|CYP17A1|KMO|PARK7|CYP21A1|AFMID|IDO1|TDO2|KYNU|AKR1B3|HMGCR|STARD3|COQ2|COQ6|COQ7|SLC37A2|DHRS4|OXCT1|CCBL2|CCBL1|DHRS9|HSD17B1|KDSR|GPI1|CYP19A1|CYP46A1|NDUFA9|AKR1A1|CYP11B2|IDO2|NMT1|CYP…	cellular ketone metabolic process	70	ENR	CELLULAR KETONE METABOLIC PROCESS%GOBP%GO:0042180	1.6516	0.0108	CELLULAR KETONE METABOLIC PROCESS%GOBP%GO:0042180	FALSE	CELLULAR KETONE METABOLIC PROCESS%GOBP%GO:0042180
0.9914	0.5987	0.0776	1	TRP53|PSEN1|GRIN2D|PSEN2|LPL|GRIN2C|CAPN1|NCSTN|NOS1|CDK5|EIF2AK3|ERN1|CACNA1D|CACNA1S|ATF6|PPP3R2|IL1B|APBB1|IDE|PSENEN|MAPK1|GNAQ|TNFRSF1A|CALM4|MAPK3|BACE1|HSD17B10|CASP12|MAPT|FADD|CHP2|SNCA|APH1A|CALM2|CHP1|GRIN1|BID|BAD|CASP8|CASP7|APAF1|LRP1|NAE1|CALML3|CASP9|CASP3|CACNA1F|CAPN2|GSK3B|PLCB4|TNF|PLCB3|MME|FAS|ITPR3|ITPR2|GRIN2B|PPP3CA|PPP3CC|ITPR1|PPP3CB|PLCB2|PLCB1|GRIN2A|APOE|CDK5R1|APP|A…	Alzheimers Disease	75	ENR	ALZHEIMERS DISEASE%WIKIPATHWAYS_20191210%WP2075%MUS MUSCULUS	1.6506	0.0086	ALZHEIMERS DISEASE%WIKIPATHWAYS_20191210%WP2075%MUS MUSCULUS	FALSE	ALZHEIMERS DISEASE%WIKIPATHWAYS_20191210%WP2075%MUS MUSCULUS
0.9889	0.7414	0.0777	1	CAST|PRDX1|CAPNS1|CAPNS2|JUN|PRDX2|SOD2|FASL|CDC25B|CDC25A|CAPN1|GOLGA2|CDK5R1|APP|YWHAE|CDK5|FOXO3|LMNB1|BCL2L11|CDC25C|CAPN2	Neurodegenerative Diseases	21	ENR	NEURODEGENERATIVE DISEASES%REACTOME DATABASE ID RELEASE 71%8863678	1.6504	0.0111	NEURODEGENERATIVE DISEASES%REACTOME DATABASE ID RELEASE 71%8863678	FALSE	NEURODEGENERATIVE DISEASES%REACTOME DATABASE ID RELEASE 71%8863678
0.9937	0.5422	0.078	1	PAWR|CDKN2A|CD276|BMI1|STAT5B|LEP|ANXA1|BCL6|LAT|SOCS1|RASAL3|CCL2|PRNP|SOCS5|TNFSF13B|SOCS6|CCL5|CTNNB1|CORO1A|NCKAP1L|NCK2|ITGAL|SPN|AGER|CBLB|IGFBP2|SOS2|IL15|PRDX2|IL18|CD86|IL1B|CTLA4|ICOS|IL2|IL6|CEBPB|DUSP22|IL7R|PYCARD|EPHB4|CD47|PTPN6|CD24A|SPTA1|IL12RB1|VTCN1|CSK|TNFRSF21|PRDM1|ABL1|BLM|STAT5A|CEACAM1|CCR7|TREX1|FANCA|DICER1|EPO|SDC4|RORC|VNN1|CARD11|PRKCQ|ITPKB|MAD1L1|PIK3R6|CD81|TBX21…	regulation of T cell activation	312	ENR	REGULATION OF T CELL ACTIVATION%GOBP%GO:0050863	1.6498	0.0063	REGULATION OF T CELL ACTIVATION%GOBP%GO:0050863	FALSE	REGULATION OF T CELL ACTIVATION%GOBP%GO:0050863
0.9968	0.6426	0.0785	1	SFN|SOS1|CCND1|CAMK4|GAB1|PIK3CA|YWHAB|HRAS|CREB1|BAD|EGR1|AKT1|CAMK2A|GRB2|GSK3B|PDPK1|PRKCD|NTRK1|TRPC3|TRPV1|SRC|AGAP2|NGF|SHC1|YWHAH|YWHAE|PLCG1|FOXO3|KRAS|PIK3R1|NRAS|YWHAG|YWHAZ|STAT5A	PID_PI3K_PLC_TRK_PATHWAY	34	ENR	PID_PI3K_PLC_TRK_PATHWAY%MSIGDB_C2%PID_PI3K_PLC_TRK_PATHWAY	1.649	0.0032	PID_PI3K_PLC_TRK_PATHWAY%MSIGDB_C2%PID_PI3K_PLC_TRK_PATHWAY	FALSE	PID_PI3K_PLC_TRK_PATHWAY%MSIGDB_C2%PID_PI3K_PLC_TRK_PATHWAY
0.9866	0.8159	0.0786	1	PRKCB|GRK4|PRKAR1B|PRKACB|PRKAR2B|PRKAR2A|PRKCA|PRKAR1A|GNGT1|GNB1|ARRB1	BIOCARTA_AGPCR_PATHWAY	11	ENR	BIOCARTA_AGPCR_PATHWAY%MSIGDB_C2%BIOCARTA_AGPCR_PATHWAY	1.6491	0.0134	BIOCARTA_AGPCR_PATHWAY%MSIGDB_C2%BIOCARTA_AGPCR_PATHWAY	FALSE	BIOCARTA_AGPCR_PATHWAY%MSIGDB_C2%BIOCARTA_AGPCR_PATHWAY
0.9884	0.7065	0.0789	1	NFE2L2|PSMB3|PSMB2|PSMB9|PSMB5|PSME4|PSMB11|PSMB10|PSMA7|PSMB4|PSMB7|PSMA4|PSMB6|PSMA6|ENC1|PSMB1|GM4950|PSMA2|PSMA1|PSMB8|PSMA5|PSMA3|PSMA8	proteasomal ubiquitin-independent protein catabolic process	23	ENR	PROTEASOMAL UBIQUITIN-INDEPENDENT PROTEIN CATABOLIC PROCESS%GOBP%GO:0010499	1.6483	0.0116	PROTEASOMAL UBIQUITIN-INDEPENDENT PROTEIN CATABOLIC PROCESS%GOBP%GO:0010499	FALSE	PROTEASOMAL UBIQUITIN-INDEPENDENT PROTEIN CATABOLIC PROCESS%GOBP%GO:0010499
0.9891	0.7959	0.0792	1	CCL20|FZD5|HK1|LILRA5|USP50|LPL|NLRP1B|NAIP5|IFNG|TLR2|CCL3|TRIM16|AGER|HMGB1|IFI204|CCR5|RIPK2|CCL19|PANX1|NOD1|PYCARD|HAVCR2|MNDA|GSDMD|5730559C18RIK|NLRP2|CCR7|IFI205|ISL1|IFNAR1|TLR4|MNDAL|NLRP3|EGR1|SMAD3|LGALS9|CASP8|CASP4|P2RX7|HMGB4|CASP1|TYROBP|WNT5A|TLR8|HDAC1|APP|HDAC2|NLRP1A|NLRP10|HSPB1|NOD2|MALT1|JAK2|AIM2	positive regulation of interleukin-1 production	54	ENR	POSITIVE REGULATION OF INTERLEUKIN-1 PRODUCTION%GOBP%GO:0032732	1.6477	0.0109	POSITIVE REGULATION OF INTERLEUKIN-1 PRODUCTION%GOBP%GO:0032732	FALSE	POSITIVE REGULATION OF INTERLEUKIN-1 PRODUCTION%GOBP%GO:0032732
0.9881	0.6107	0.0792	1	IFNB1|ID2|RARA|LIF|FES|TAL1|MITF|ATP6AP1|LRRC17|CCL3|CCL5|KLF10|CTNNB1|CD74|PPARGC1B|HCLS1|ITGAM|CUL4A|SIGLEC15|GNAS|IL34|FSTL3|HOXA7|UBASH3B|PRKCA|CEBPB|FBN1|CARTPT|TOB2|IL20|KITL|TGFB1|PF4|LYN|DCSTAMP|STAT5A|ADIPOQ|CEACAM1|IL17A|JUN|C1QC|SFRP1|FAM213A|APCS|CDK6|TMEM178|NF1|TNF|NDFIP1|APC|MIR223|TMEM64|GFI1B|GPR68|IL4|ZBTB46|IL5|ESRRA|CLEC2G|CLEC2I|CLEC2D|RBP1|ROR2|PIK3R1|TRAF6|FOS|INPP5D|CD101|…	regulation of myeloid leukocyte differentiation	127	ENR	REGULATION OF MYELOID LEUKOCYTE DIFFERENTIATION%GOBP%GO:0002761	1.6478	0.0119	REGULATION OF MYELOID LEUKOCYTE DIFFERENTIATION%GOBP%GO:0002761	FALSE	REGULATION OF MYELOID LEUKOCYTE DIFFERENTIATION%GOBP%GO:0002761
1	0.4804	0.0793	1	IGHV1-76|IGHG3|IGHV1-75|IGHV1-72|IGHV1-78|IGHV1-77|LEP|IGHV1-63|IGHV1-64|ADM|IGHV1-61|IGHV6-5|LEPR|IGHV6-6|NLGN2|IGHV6-3|IGHV6-4|NLGN3|IGHV1-67|IGHV1-66|HRAS|IGHV6-7|IGHV1-69|IGHV1-52|IGHV1-54|TMEM175|IGHV1-53|IGHV1-50|IGHV1-59|IGHV1-56|IGHV1-55|IGHV1-58|CORO1A|TUSC2|WIPF3|IGHV1-43|WIPF2|CLTC|IGHV1-42|IGHV3-8|IGHV1-49|IGHV3-6|IGHV1-47|IGHV3-1|IGHV3-4|VAV1|IGHV3-5|IGHV3-3|IGHV1-31|HCK|IGHV1-37|WIP…	endocytosis	475	ENR	ENDOCYTOSIS%GOBP%GO:0006897	1.6473	0	ENDOCYTOSIS%GOBP%GO:0006897	FALSE	ENDOCYTOSIS%GOBP%GO:0006897
0.9839	0.7163	0.0793	1	MAP2K2|GSK3A|STAT5B|MAP2K1|IRS1|IRS2|FYN|BAD|AKT1|PTK2B|CLTC|GSK3B|CBLB|SHC1|STAT3|IL7R|IL7|STAT1|JAK1|IL2RG|STAM|FOXO3|FOXO1|PIK3R1|MAPK1|JAK3|STAT5A|MAPK3	IL-7	28	ENR	IL-7%NETPATH%IL-7	1.6471	0.0161	IL-7%NETPATH%IL-7	FALSE	IL-7%NETPATH%IL-7
0.9745	0.6949	0.0793	1	AGTR2|DHFR|ATP2B4|LEP|ENG|CNR1|VDR|CAV1|SNCA|NUS1|ESR1|IFNG|SCARB1|CNR2|AKT1|ACVR2A|PTK2B|GFI1|TERF2|GSK3B|TNF|GCH1|POR|CYP27B1|CAV3|NOSIP|APOE|IL1B|NOD1|GDNF|NFKB1|GLA|S100A1|TERT|ARG2|KRAS|FCER2A|CDH3|PARK7|NPR3|HTR2B|EGFR	regulation of monooxygenase activity	42	ENR	REGULATION OF MONOOXYGENASE ACTIVITY%GOBP%GO:0032768	1.647	0.0255	REGULATION OF MONOOXYGENASE ACTIVITY%GOBP%GO:0032768	FALSE	REGULATION OF MONOOXYGENASE ACTIVITY%GOBP%GO:0032768
0.9874	0.7784	0.0794	1	PLXNA3|SEMA3A|PLXNA2|PLXNA1|RAC1|NRP1|HSP90AB1|LIMK1|FES|FYN|PAK2|PAK1|HSP90AA1|PAK3|PLXNA4	Sema3A PAK dependent Axon repulsion	15	ENR	SEMA3A PAK DEPENDENT AXON REPULSION%REACTOME%R-HSA-399954.2	1.6465	0.0126	SEMA3A PAK DEPENDENT AXON REPULSION%REACTOME%R-HSA-399954.2	FALSE	SEMA3A PAK DEPENDENT AXON REPULSION%REACTOME%R-HSA-399954.2
0.9791	0.6409	0.0794	1	RGS11|TCP1|GNG2|CSNK2A2|GNAT1|GNB5|GNGT1|GNB1|GNB2|GNB4|GNB3|RGS9|GNG13|GNGT2|CCT8|GNAT2|GNG12|GNG10|GNG3|GNG4|CCT7|GNG7|CCT4|GNAI1|GNG8|GNG11|CCT6B|GNAZ|CCT5|GNAI2|GNAI3|PDCL|GNAO1|GNAT3|CSNK2B|CCT3|RGS6|CCT2|RGS7	Cooperation of PDCL (PhLP1) and TRiC CCT in G-protein beta folding	39	ENR	COOPERATION OF PDCL (PHLP1) AND TRIC CCT IN G-PROTEIN BETA FOLDING%REACTOME%R-HSA-6814122.2	1.6466	0.0209	COOPERATION OF PDCL (PHLP1) AND TRIC CCT IN G-PROTEIN BETA FOLDING%REACTOME%R-HSA-6814122.2	FALSE	COOPERATION OF PDCL (PHLP1) AND TRIC CCT IN G-PROTEIN BETA FOLDING%REACTOME%R-HSA-6814122.2
0.9763	0.7038	0.0794	1	PARP2|GSK3A|ADRB1|AKAP6|PPARA|NR3C1|COL14A1|MTOR|PIN1|CTDP1|EP300|DDX39B|TRIP10|FOXP1|WISP1|FDPS|CAV3|TOMM70A|SIRT1|YY1|G6PDX|IGF1|RGS4|PI16|PAK1|SLC25A4|RGS2|EDN1	regulation of cell growth involved in cardiac muscle cell development	28	ENR	REGULATION OF CELL GROWTH INVOLVED IN CARDIAC MUSCLE CELL DEVELOPMENT%GOBP%GO:0061050	1.6474	0.0237	REGULATION OF CELL GROWTH INVOLVED IN CARDIAC MUSCLE CELL DEVELOPMENT%GOBP%GO:0061050	FALSE	REGULATION OF CELL GROWTH INVOLVED IN CARDIAC MUSCLE CELL DEVELOPMENT%GOBP%GO:0061050
0.9957	0.5187	0.0795	1	NUF2|PSMB3|MAPRE1|PSMB2|UBE2C|CENPM|CENPT|CENPQ|PSMD4|CENPP|PSMA7|CENPO|UBE2D1|CDC27|PSMC6|CENPL|PSME2|PSME1|CDC23|CENPK|CASC5|CENPI|PDS5B|PPP2R5B|CENPH|PPP2CA|KIF2B|SMC3|BUB3|MAD2L1|KIF18A|PTTG1|PSMD8|CENPF|SMC1A|KIF2C|PSMD9|NUP85|PPP2R5D|BIRC5|BUB1|PPP1CC|TAOK1|CDCA8|ANAPC5|INCENP|SPDL1|ANAPC4|ANAPC1|ANAPC2|PPP2R5C|CENPC1|APITD1|NDC80|AURKB|PSMA3|SGOL1|PPP2R1B|CENPA|PPP2R5E|ANAPC7|PPP2R2A|PSMB5…	Mitotic Metaphase and Anaphase	169	ENR	MITOTIC METAPHASE AND ANAPHASE%REACTOME DATABASE ID RELEASE 71%2555396	1.6458	0.0043	MITOTIC METAPHASE AND ANAPHASE%REACTOME DATABASE ID RELEASE 71%2555396	FALSE	MITOTIC METAPHASE AND ANAPHASE%REACTOME DATABASE ID RELEASE 71%2555396
0.9902	0.6464	0.0795	1	CYTH1|PLEKHA2|PLEKHA1|ARF5|LCK|BLK|RAC1|PIK3CG|PIK3CB|INPPL1|BLNK|RAP1A|PIK3CA|FYN|HRAS|ARF6|LAT|PTEN|ARAP3|ITK|SGK1|PDPK1|DAPP1|FGR|HCK|ZAP70|ARF1|RHOA|SRC|CYTH2|BTK|SYK|CYTH3|PLCG1|PLCG2|ADAP1|FOXO3|PIK3R6|KRAS|PIK3R1|NRAS|HSP90AA1|LYN|YES1	Class I PI3K signaling events	44	ENR	CLASS I PI3K SIGNALING EVENTS%PATHWAY INTERACTION DATABASE NCI-NATURE CURATED DATA%CLASS I PI3K SIGNALING EVENTS	1.646	0.0098	CLASS I PI3K SIGNALING EVENTS%PATHWAY INTERACTION DATABASE NCI-NATURE CURATED DATA%CLASS I PI3K SIGNALING EVENTS	FALSE	CLASS I PI3K SIGNALING EVENTS%PATHWAY INTERACTION DATABASE NCI-NATURE CURATED DATA%CLASS I PI3K SIGNALING EVENTS
0.9987	0.4651	0.0796	1	HIST2H2AA1|NUF2|MAPRE1|HIST1H2BP|HIST1H2BM|EVL|KIF5B|HIST1H2AG|HIST1H2BB|CENPM|HIST1H2BH|CENPT|CENPQ|HIST1H2AK|CENPP|YWHAB|HIST1H2AH|CENPO|PPP1R12B|CENPL|CENPK|CTNNB1|ARHGEF16|CENPI|PPP2R5B|NCKIPSD|ARHGEF19|CENPH|NCKAP1L|WIPF3|WIPF2|MAD2L1|ITGB1|VAV1|ACTR2|CENPF|SOS2|ARHGAP19|WIPF1|NUP85|ARHGAP18|ARHGAP22|ARHGAP20|BTK|ARHGAP25|PRKCA|ARHGAP24|ARHGAP23|RHOQ|ARHGAP28|KDM1A|SPDL1|WAS|TIAM2|ARHGAP33|A…	Signaling by Rho GTPases	369	ENR	SIGNALING BY RHO GTPASES%REACTOME DATABASE ID RELEASE 71%194315	1.646	0.0013	SIGNALING BY RHO GTPASES%REACTOME DATABASE ID RELEASE 71%194315	FALSE	SIGNALING BY RHO GTPASES%REACTOME DATABASE ID RELEASE 71%194315
0.9985	0.4962	0.0798	1	MAPRE1|ANXA2|MYOCD|ERCC2|CTHRC1|ABL2|EPB4.1|SYAP1|SKI|TXN1|BMP2|CDK5|HMGB2|CTNNB1|ADD2|ADD1|LARP6|PARP9|EPHA4|AKTIP|MAP1LC3B|KDM1A|SPTA1|TICAM1|ABL1|H1F0|TWIST1|ACD|DDX11|CTBP2|PINX1|ACTR3|STPG1|ARHGEF7|PPARG|LRP1|DPH3|ARRB1|DACT1|WNT5A|TAF1|PPP2CB|APOE|EBF2|B2M|BAMBI|NMD3|DERL1|ENO1|WNT3A|MMP9|TCF7L2|VTN|HIST1H2BA|PIN1|BDNF|EIF2AK3|DDRGK1|STK4|STK3|RIPK2|KLF4|EPHB6|TRIM6|CALM1|PARP1|TRAF2|FMR1|A…	positive regulation of binding	205	ENR	POSITIVE REGULATION OF BINDING%GOBP%GO:0051099	1.6452	0.0015	POSITIVE REGULATION OF BINDING%GOBP%GO:0051099	FALSE	POSITIVE REGULATION OF BINDING%GOBP%GO:0051099
0.9985	0.5326	0.0803	1	CDKN2A|POLH|PERP|TRP53|RAP2B|SESN1|HMOX1|CDKN1A|STEAP3|PIDD1|PLK3|LIF|FGF13|PTPRE|TNNI1|HRAS|SOCS1|FDXR|NDRG1|BMP2|BTG2|SLC7A11|DDB2|SERPINB5|TRAFD1|TGFA|IFI30|PROCR|EPHA2|TRIAP1|CCP110|CCNG1|GADD45A|LDHB|IL1A|PPM1D|CEBPA|ACVR1B|PRKAB1|RAD9A|ANKRA2|AEN|SLC35D1|PMM1|SDC1|CYFIP2|IP6K2|EPHX1|HDAC3|RPS27L|IER3|WWP1|PPP1R15A|KIF13B|MKNK2|CD81|S100A4|RRP8|KRT17|HEXIM1|EI24|WRAP73|HINT1|KLK8|NHLH2|ADCK3…	HALLMARK_P53_PATHWAY	195	ENR	HALLMARK_P53_PATHWAY%MSIGDB_C2%HALLMARK_P53_PATHWAY	1.6443	0.0015	HALLMARK_P53_PATHWAY%MSIGDB_C2%HALLMARK_P53_PATHWAY	FALSE	HALLMARK_P53_PATHWAY%MSIGDB_C2%HALLMARK_P53_PATHWAY
0.9831	0.8229	0.0803	1	DKC1|POT1A|PINX1|TERC|NOP10|HSP90AB1|PTGES3|SMG5|TERF1|TEP1|RAD50|TERT|SMG7|RPA1|TELO2|HSP90AA1|WRAP53|PARP4|NHP2|SMG6	telomere maintenance via telomerase	20	ENR	TELOMERE MAINTENANCE VIA TELOMERASE%GOBP%GO:0007004	1.6445	0.0169	TELOMERE MAINTENANCE VIA TELOMERASE%GOBP%GO:0007004	FALSE	TELOMERE MAINTENANCE VIA TELOMERASE%GOBP%GO:0007004
0.9819	0.7954	0.0803	1	GATA3|TNF|HIF1A|POR|IGF2|PAX8|HPN|RDH10|IL1B|PPARGC1A|IGF1|ARNT|LHCGR|CHRNA7|IFNG|GH|IGF1R|PEBP1|EGR1|CYP17A1|DAB2|BMP6|WNT4	positive regulation of hormone metabolic process	23	ENR	POSITIVE REGULATION OF HORMONE METABOLIC PROCESS%GOBP%GO:0032352	1.6442	0.0181	POSITIVE REGULATION OF HORMONE METABOLIC PROCESS%GOBP%GO:0032352	FALSE	POSITIVE REGULATION OF HORMONE METABOLIC PROCESS%GOBP%GO:0032352
0.9969	0.5471	0.0804	1	IGHV1-76|IGHG3|IGHV1-75|IGHV1-72|IGHV1-78|GAP43|IGHV1-77|IGHV1-63|CNR1|IGHV1-64|IGHV1-61|IGHV6-5|IGHV6-6|IGHV6-3|IGHV6-4|IGHV1-67|IGHV1-66|IGHV6-7|IGHV1-69|IGHV1-52|IGHV1-54|IGHV1-53|IGHV1-50|IGHV1-59|IGHV1-56|IGHV1-55|IGHV1-58|NCK2|IGHV1-43|IGHV1-42|IGHV3-8|IGHV1-49|IGHV3-6|IGHV1-47|EPHA4|IGHV3-1|IGHV3-4|MYPN|IGHV3-5|IGHV3-3|IGHV1-31|ST6GALNAC6|IGHV1-37|IGHV1-39|IGHV1-34|IGHV1-36|EPHB1|L1CAM|IGH…	cell recognition	255	ENR	CELL RECOGNITION%GOBP%GO:0008037	1.6433	0.0031	CELL RECOGNITION%GOBP%GO:0008037	FALSE	CELL RECOGNITION%GOBP%GO:0008037
1	0.82	0.0805	1	RXRA|CREB1|CARM1|PRKAR1B|PRKACB|EP300|PRKAR2B|NCOA3|PRKAR2A|RARA|PRKAR1A|CREBBP	BIOCARTA_CARM1_PATHWAY	12	ENR	BIOCARTA_CARM1_PATHWAY%MSIGDB_C2%BIOCARTA_CARM1_PATHWAY	1.6433	0	BIOCARTA_CARM1_PATHWAY%MSIGDB_C2%BIOCARTA_CARM1_PATHWAY	FALSE	BIOCARTA_CARM1_PATHWAY%MSIGDB_C2%BIOCARTA_CARM1_PATHWAY
0.9957	0.5063	0.0805	1	LDLR|DNM3|RAB5A|VAMP7|SH3GL1|TOR1A|VAMP4|CLTC|TGFA|SH3KBP1|APOB|HGS|AGFG1|SH3GL2|ACTR2|ADRBK1|GAK|EPGN|CHRM2|IL7R|STAM2|VAMP2|DNAJC6|STAM|CBL|NECAP1|DAB2|EREG|AREG|ADRB2|ADRBK2|COPS5|TACR1|VAMP3|ACTR3|AVPR2|BIN1|LRP2|HSPA8|ARF6|AGTR1A|NEDD8|SYT1|ARRB1|HIP1|OCRL|WNT5A|RAB5C|RAB5B|COPS3|SYT2|AVP|DVL2|WASL|CTTN|DNM2|CD3G|AP2A2|CD3D|FZD4|HIP1R|UBC|AP2A1|VAMP8|IGF2R|SYNJ1|UBQLN1|PACSIN1|PIK3C2A|SNAP91…	Clathrin-mediated endocytosis	134	ENR	CLATHRIN-MEDIATED ENDOCYTOSIS%REACTOME DATABASE ID RELEASE 71%8856828	1.6438	0.0043	CLATHRIN-MEDIATED ENDOCYTOSIS%REACTOME DATABASE ID RELEASE 71%8856828	FALSE	CLATHRIN-MEDIATED ENDOCYTOSIS%REACTOME DATABASE ID RELEASE 71%8856828
0.9837	0.8175	0.0805	1	TNF|DRD3|ARL6IP5|DRD2|SLC36A2|PSEN1|PARK2|SNCA|FEV|FLOT1|GDNF|RGS4|PER2|NAT8L|TOR1A|NOS1|SLC18A1|GPM6B|ITGB3|ARL6IP1|RGS2|GFAP|RAB3B|SEPT2	regulation of neurotransmitter uptake	24	ENR	REGULATION OF NEUROTRANSMITTER UPTAKE%GOBP%GO:0051580	1.6436	0.0163	REGULATION OF NEUROTRANSMITTER UPTAKE%GOBP%GO:0051580	FALSE	REGULATION OF NEUROTRANSMITTER UPTAKE%GOBP%GO:0051580
0.9985	0.5195	0.0806	1	PAWR|CDKN2A|ARL6IP5|PERP|USP50|ASPH|LAMTOR5|PIDD1|NLRP1B|CASP16|NEK5|DPEP1|HGF|TRIAP1|RPS6KA1|IL6|PYCARD|NLRC4|BCL2A1D|INTS1|FNIP1|0610009O20RIK|SOX7|DNAJB6|WNT9A|SFRP2|PPARG|IGBP1|PAX2|GPI1|EPHA7|MIR494|NAIP2|NAIP1|SIAH2|ARRB1|HIP1|POR|NDUFA13|CYFIP2|CDH1|RPS27L|CTGF|THBS1|AVP|MICAL1|MAP2K5|FABP1|WNT3A|MALT1|MMP9|S100A9|S100A8|NOL3|USP47|EIF2AK3|MAP3K5|HERPUD1|XIAP|DDX3X|CASP8AP2|CAST|CTSD|RIPK2…	regulation of cysteine-type endopeptidase activity	230	ENR	REGULATION OF CYSTEINE-TYPE ENDOPEPTIDASE ACTIVITY%GOBP%GO:2000116	1.6436	0.0015	REGULATION OF CYSTEINE-TYPE ENDOPEPTIDASE ACTIVITY%GOBP%GO:2000116	FALSE	REGULATION OF CYSTEINE-TYPE ENDOPEPTIDASE ACTIVITY%GOBP%GO:2000116
0.9732	0.799	0.0806	1	DNAJB2|HSPA8|BAG5|PDIA3|PDCL|GRN|SGTA|ST13|SGTB|PDCL3|PDCD5|PDIA4	regulation of protein folding	12	ENR	REGULATION OF PROTEIN FOLDING%GOBP%GO:1903332	1.6429	0.0268	REGULATION OF PROTEIN FOLDING%GOBP%GO:1903332	FALSE	REGULATION OF PROTEIN FOLDING%GOBP%GO:1903332
0.9922	0.6106	0.081	1	PAWR|CD276|BMI1|STAT5B|LEP|ANXA1|CAPN1|BCL6|SOCS1|RASAL3|CCL2|SOCS5|TNFSF13B|CCL5|CORO1A|NCKAP1L|NCK2|ITGAL|SPN|AGER|ICAM1|IGFBP2|IL15|IL18|CD86|IL1B|ICOS|IL2|IL6|IL7R|PYCARD|EPHB4|CD47|CD24A|SPTA1|IL12RB1|VTCN1|BLM|STAT5A|CEACAM1|CCR7|EPO|VNN1|CARD11|PRKCQ|ITPKB|PIK3R6|CD81|DOCK8|MDK|HLX|MALT1|FAM49B|DHPS|H2-T23|CD1D1|EFNB2|ZBTB16|RIPK2|EPHB6|CD28|CCL19|RUNX3|CD4|XCL1|4632428N05RIK|CCR2|HSP90AA1…	positive regulation of leukocyte cell-cell adhesion	206	ENR	POSITIVE REGULATION OF LEUKOCYTE CELL-CELL ADHESION%GOBP%GO:1903039	1.6422	0.0078	POSITIVE REGULATION OF LEUKOCYTE CELL-CELL ADHESION%GOBP%GO:1903039	FALSE	POSITIVE REGULATION OF LEUKOCYTE CELL-CELL ADHESION%GOBP%GO:1903039
0.9881	0.5437	0.0817	1	IGHV1-76|IGHG3|CD276|IGHV1-75|MSH2|BMI1|STAT5B|IGHV1-72|IGHV1-78|IGHV1-77|LEP|IGHV1-63|IGHV1-64|IGHV1-61|CDKN1A|IGHV6-5|IGHV6-6|IGHV6-3|MPL|IGHV6-4|IGHV1-67|IGHV1-66|BCL6|IGHV6-7|IGHV1-69|RASAL3|IGHV1-52|SOCS1|IGHV1-54|STAP1|CCL2|IGHV1-53|DMTN|IGHV1-50|SOCS5|IGHV1-59|IGHV1-56|CCL5|IGHV1-55|IGHV1-58|CORO1A|NCKAP1L|IGHV1-43|IGHV1-42|NFATC2|IGHV3-8|SH3KBP1|IGHV1-49|IGHV3-6|IGHV1-47|GAB2|IGFBP2|IGHV3…	positive regulation of cell activation	457	ENR	POSITIVE REGULATION OF CELL ACTIVATION%GOBP%GO:0050867	1.6409	0.0119	POSITIVE REGULATION OF CELL ACTIVATION%GOBP%GO:0050867	FALSE	POSITIVE REGULATION OF CELL ACTIVATION%GOBP%GO:0050867
0.9868	0.6375	0.0817	1	ABCG1|GSK3A|ABCA2|FLOT2|GGA3|CHRNA7|UNC13A|IFNG|BIN1|PIN1|HAP1|TMED10|OLFM1|PRNP|ABCA7|CSNK1E|SORL1|LRRTM3|SPON1|CASP3|AGER|TNF|EPHA4|IFNGR1|C330021F23RIK|EFNA3|ROCK2|APOE|IGF1|ROCK1|APP|EFNA1|PICALM|FKBP1A|GSAP|LYN|CLU	regulation of amyloid precursor protein catabolic process	37	ENR	REGULATION OF AMYLOID PRECURSOR PROTEIN CATABOLIC PROCESS%GOBP%GO:1902991	1.6413	0.0132	REGULATION OF AMYLOID PRECURSOR PROTEIN CATABOLIC PROCESS%GOBP%GO:1902991	FALSE	REGULATION OF AMYLOID PRECURSOR PROTEIN CATABOLIC PROCESS%GOBP%GO:1902991
0.9837	0.6112	0.0818	1	MTCH2|HK2|AGK|HK1|GRPEL1|IMMP1L|AIP|MOAP1|TIMM9|TIMM23|TOMM40|TOMM34|AKT1|TOMM5|OXA1L|PINK1|FBXO7|TOMM40L|DUSP21|1810026J23RIK|TOMM20|TOMM22|DNLZ|AU015836|DUSP18|FIS1|MIPEP|TOMM70A|TOMM20L|TIMM17B|MGARP|TIMM22|GRPEL2|TIMM21|ROMO1|CHCHD4|HSP90AA1|TIMM10|PPP2R2B|MFF|TIMM13|TIMM44|TIMM8A1|TIMM17A|DNAJC19|TSPO|BID|COX18|PMPCB|PAM16|MFN2|BAX|PMPCA|9430016H08RIK|NDUFA13|SAMM50|UQCRC2|HSPD1|DDIT3|MTERF4…	establishment of protein localization to mitochondrion	66	ENR	ESTABLISHMENT OF PROTEIN LOCALIZATION TO MITOCHONDRION%GOBP%GO:0072655	1.641	0.0163	ESTABLISHMENT OF PROTEIN LOCALIZATION TO MITOCHONDRION%GOBP%GO:0072655	FALSE	ESTABLISHMENT OF PROTEIN LOCALIZATION TO MITOCHONDRION%GOBP%GO:0072655
0.9901	0.5698	0.082	1	PSMB3|PSMB2|SNAP23|PSMC4|UBC|SEC22B|VAMP8|PSMD4|PSMA7|PSMC6|TLR2|PSME2|PSME3|PSME1|SEC61A2|SEC61G|SEC61B|TAP2|STX4A|PSMD8|H2-M3|PSMD9|IKBKB|SEC61A1|BTK|LY96|CD36|TLR1|MYD88|CHUK|PSMA3|CD14|H2-M5|PSMD5|PSMF1|VAMP3|SHFM1|PSMC5|PSME4|TLR4|PSMB5|PSMD10|PSMB11|PSMB10|PSMC2|PSMC1|IKBKG|PSMC3|H2-Q1|PSMD7|PSMD6|PSMD3|PSMD2|TAPBP|TLR6|PSMD1|TIRAP|CALR|PSMB9|B2M|H2-Q10|PSMB4|PSMA4|PSMB7|PSMA6|PSMB6|PDIA3|P…	ER-Phagosome pathway	77	ENR	ER-PHAGOSOME PATHWAY%REACTOME DATABASE ID RELEASE 71%1236974	1.6404	0.0099	ER-PHAGOSOME PATHWAY%REACTOME DATABASE ID RELEASE 71%1236974	FALSE	ER-PHAGOSOME PATHWAY%REACTOME DATABASE ID RELEASE 71%1236974
0.9911	0.7193	0.0826	1	ARPC3|NTRK1|ARPC2|ACTR2|ARPC5|ARPC4|NCK1|ARPC1B|ARPC1A|ACTA1|RAC1|NCKAP1|ACTR3|WASF3|ABI2|PIR|PSMA7|WASF1|WASF2|WASL	BIOCARTA_ACTINY_PATHWAY	20	ENR	BIOCARTA_ACTINY_PATHWAY%MSIGDB_C2%BIOCARTA_ACTINY_PATHWAY	1.6394	0.0089	BIOCARTA_ACTINY_PATHWAY%MSIGDB_C2%BIOCARTA_ACTINY_PATHWAY	FALSE	BIOCARTA_ACTINY_PATHWAY%MSIGDB_C2%BIOCARTA_ACTINY_PATHWAY
1	0.4641	0.0827	1	IGHV1-76|CD276|IGHG3|BMI1|IGHV1-75|MSH2|IGHV1-72|TRP53|IGHV1-78|SH2D1A|IGHV1-77|IGHV1-63|IGHV1-64|IGHV1-61|RGCC|TRIM58|CDKN1A|IGHV6-5|IGHV6-6|IGHV6-3|IGHV6-4|LIF|IGHV1-67|TAL1|IGHV1-66|BCL6|IGHV6-7|IGHV1-69|IGHV1-52|IGHV1-54|CCL2|IGHV1-53|CCL24|IGHV1-50|CCL3|IGHV1-59|CCL5|IGHV1-56|IGHV1-55|CXCL1|IGHV1-58|CORO1A|EDN2|CXCL10|CXCL12|MMP2|IGHV1-43|PPARGC1B|IGHV1-42|IGHV3-8|POLR3G|IGHV1-49|IGHV3-6|HMG…	positive regulation of immune system process	981	ENR	POSITIVE REGULATION OF IMMUNE SYSTEM PROCESS%GOBP%GO:0002684	1.6395	0	POSITIVE REGULATION OF IMMUNE SYSTEM PROCESS%GOBP%GO:0002684	FALSE	POSITIVE REGULATION OF IMMUNE SYSTEM PROCESS%GOBP%GO:0002684
0.9802	0.7209	0.0827	1	ACAA1A|PRDX1|APOA4|MT2|PON3|MT3|SESN1|SOD3|SOD2|ATP7A|CCS|FANCC|NOS3|GM5225|ABCC2|MPO|ACAA1B|AKR1A1|RDH12|PIM1|NFE2L2|RDH11|PRDX6|ADH5|SELT|PRDX2|SLC30A1|AKR1B8|GSTA3|MT1|GSTM7|ADH4|GSTM5|MT4|GSTM2|PARK7|SLC30A3|SOD1|ABCG2	detoxification	39	ENR	DETOXIFICATION%GOBP%GO:0098754	1.6387	0.0198	DETOXIFICATION%GOBP%GO:0098754	FALSE	DETOXIFICATION%GOBP%GO:0098754
0.9986	0.501	0.0828	1	HIST2H2AA1|HIF1A|PSMB3|TRP53|PSMB2|HIST1H2BP|HIST1H2BM|USP33|HIST1H2AG|HIST1H2BB|HIST1H2BH|VDAC2|VDAC3|PSMD4|HIST1H2AK|PSMA7|HIST1H2AH|SMURF2|PSMC6|PSME2|SMAD4|KEAP1|PSME1|DDB2|HIST1H2BJ|RHOT1|HGS|CCP110|WDR20|PSMD8|AXIN1|AXIN2|HIST1H2BG|PSMD9|TOMM70A|FKBP8|CDC25A|STAM2|USP15|USP3|NFKBIA|USP5|AR|RNF128|USP18|PSMA3|WDR48|ADRB2|PSMB5|USP4|PSMB10|PSMC2|PSMC1|IKBKG|PSMC3|SMAD2|MDM4|CDC20|VDAC1|BECN1|…	Ub-specific processing proteases	171	ENR	UB-SPECIFIC PROCESSING PROTEASES%REACTOME%R-HSA-5689880.2	1.6387	0.0014	UB-SPECIFIC PROCESSING PROTEASES%REACTOME%R-HSA-5689880.2	FALSE	UB-SPECIFIC PROCESSING PROTEASES%REACTOME%R-HSA-5689880.2
0.9758	0.6827	0.0828	1	ATP2B4|LRRK2|GNAS|AKAP6|APLP1|DRD1|ADCY6|RYR2|GABPA|APP|ATF4|NR4A3|DRD5|NOS1|SIRT2|PDE4B|MAPK1|PDE4D|SLC9A1|HTR2B|ADIPOQ|MAPK3|DNM2	response to monoamine	23	ENR	RESPONSE TO MONOAMINE%GOBP%GO:0071867	1.639	0.0242	RESPONSE TO MONOAMINE%GOBP%GO:0071867	FALSE	RESPONSE TO MONOAMINE%GOBP%GO:0071867
0.9949	0.6358	0.0829	1	TCP1|CCT6A|ANTXR2|BBC3|RAB29|RAB40B|PTPRG|RAB28|CD274|BNIP3|GM5460|VAMP4|RAB43|ANTXR1|DNM1|HSPA5|DNAJC17|CCT8|HRH2|ANTXRL|CASP1|ARID1A|COPZ1|CCT7|GGA1|CCT4|DNAJA1|NRP1|MEP1B|CCT6B|VPS11|CCT5|CRTC2|SCFD1|ADAM10|TRIP4|ATP6V0A1|MTMR12|COPB2|CCT3|CCT2	toxin transport	41	ENR	TOXIN TRANSPORT%GOBP%GO:1901998	1.6388	0.0051	TOXIN TRANSPORT%GOBP%GO:1901998	FALSE	TOXIN TRANSPORT%GOBP%GO:1901998
0.9808	0.7096	0.0833	1	AGTR2|STK39|ARL6IP5|DRD2|NPY5R|GRM7|LEP|CNR1|HRH3|SNCA|PRKG1|ADORA1|CRH|TRH|CHGA|GCK|PTGS1|ENTPD1|CRHR2|TNF|CRHR1|IL1RN|SYT11|ABAT|P2RY1|GHSR|IL1B|RGS4|GABBR1|PTGER3|OSR1|P2RY12|RGS2|HTR6|SYT4|SLC15A1	negative regulation of amine transport	36	ENR	NEGATIVE REGULATION OF AMINE TRANSPORT%GOBP%GO:0051953	1.6379	0.0192	NEGATIVE REGULATION OF AMINE TRANSPORT%GOBP%GO:0051953	FALSE	NEGATIVE REGULATION OF AMINE TRANSPORT%GOBP%GO:0051953
0.9959	0.4868	0.0837	1	PAWR|GSK3A|CDKN2A|ARL6IP5|TMEM259|PERP|USP50|ASPH|RCN3|PIDD1|SERPINB3D|NLRP1B|PLK3|NRD1|CASP16|CCDC22|EDEM2|DNAJB2|NEK5|RFWD2|PSME2|SOCS5|PSME1|NUB1|E330034G19RIK|AGER|ADAM9|RNF144B|EPHA4|OSBPL7|MBP|FAM122A|IL1B|SGTA|ATXN3|BAG6|PYCARD|MMP14|BAG2|UBE2V2|NLRC4|USP5|RGMA|RNF40|ATG7|LYN|F12|WDR48|SOX7|SFRP2|MFI2|PPARG|PLK1|CSNK1D|CSNK1E|CSNK1A1|DAB2IP|ARRB1|HIP1|GLTSCR2|NKD2|NDUFA13|CYFIP2|RNF139|CHF…	positive regulation of proteolysis	336	ENR	POSITIVE REGULATION OF PROTEOLYSIS%GOBP%GO:0045862	1.6372	0.0041	POSITIVE REGULATION OF PROTEOLYSIS%GOBP%GO:0045862	FALSE	POSITIVE REGULATION OF PROTEOLYSIS%GOBP%GO:0045862
0.9922	0.5707	0.0838	1	HIF1A|CITED2|TRP53|RORA|AK4|PRKCE|MYOD1|P4HB|RGCC|MIR31|PLK3|MIR199A-2|GNGT1|GNB1|MIR199A-1|MIR15B|AKT1|ATP6AP1|PDK1|MIR17|BNIP3L|NDNF|HIGD1A|VEGFA|GATA6|TIGAR|MIR21A|ATG7|SLC9A1|NPEPPS|ATP6V0A2|TBL2|NOX1|TWIST1|ADRB2|ATP6V1A|CPEB2|ACAA2|NDUFS4|CAV1|HIF1AN|FNDC1|CYBB|VHL|MIR150|SUV39H1|SLC8A3|GLTSCR2|MIR223|HP1BP3|PDK3|RBPJ|OPRD1|RTN4|PPARD|NKX3-1|STOX1|KCND2|FOXO1|ATP6V1G1|FABP1|PGK1|NOTCH1|VLDL…	cellular response to oxygen levels	122	ENR	CELLULAR RESPONSE TO OXYGEN LEVELS%GOBP%GO:0071453	1.637	0.0078	CELLULAR RESPONSE TO OXYGEN LEVELS%GOBP%GO:0071453	FALSE	CELLULAR RESPONSE TO OXYGEN LEVELS%GOBP%GO:0071453
0.9899	0.6234	0.0838	1	LAMB2|LAMB3|SFN|LAMB1|RTKN|EIF6|LAMC1|LAMC2|PIK3CG|PIK3CB|PIK3CD|GAB1|ERBB2IP|PIK3CA|YWHAB|AKT1|PRKCD|TRP73|MAPK14|PRKCA|SHC1|PAK1|AR|MAPK1|ABL1|PLEC|YES1|MAPK3|JUN|IRS1|RAC1|MET|EIF4EBP1|IRS2|MTOR|PTK2|FYN|SMAD2|BAD|SMAD3|CASP3|GRB2|VIM|RHOA|SRC|ERBB2|CLCA1|CLCA2|RPSA|YWHAH|YWHAE|DSP|EIF4E|LAMA5|CD151|LAMA1|ITGB4|PIK3R1|LAMA2|LAMA3|PTPN11|PIK3R2|MST1R|PIK3R3|FOS|MYLK3|YWHAZ|COL17A1|ITGA6|NTN1|EP…	Alpha6Beta4Integrin	72	ENR	ALPHA6BETA4INTEGRIN%NETPATH%ALPHA6BETA4INTEGRIN	1.6367	0.0101	ALPHA6BETA4INTEGRIN%NETPATH%ALPHA6BETA4INTEGRIN	FALSE	ALPHA6BETA4INTEGRIN%NETPATH%ALPHA6BETA4INTEGRIN
0.9855	0.7614	0.0838	1	GAB2|STAT5B|PRKACB|SRP9|ID1|CEBPB|SHC1|CNKSR1|PIK3CA|PRKACA|HDAC1|IL3RA|CISH|PIK3R1|CSF2RB2|PTPN11|OSM|YWHAG|YWHAZ|JAK2|GRB2|STAT5A|PIM1|BCL2L1	IL3-mediated signaling events	24	ENR	IL3-MEDIATED SIGNALING EVENTS%PATHWAY INTERACTION DATABASE NCI-NATURE CURATED DATA%IL3-MEDIATED SIGNALING EVENTS	1.6365	0.0145	IL3-MEDIATED SIGNALING EVENTS%PATHWAY INTERACTION DATABASE NCI-NATURE CURATED DATA%IL3-MEDIATED SIGNALING EVENTS	FALSE	IL3-MEDIATED SIGNALING EVENTS%PATHWAY INTERACTION DATABASE NCI-NATURE CURATED DATA%IL3-MEDIATED SIGNALING EVENTS
0.9829	0.6503	0.0838	1	ABCG1|GSK3A|ABCA2|GGA3|CHRNA7|IFNG|BIN1|PIN1|HAP1|TMED10|OLFM1|PRNP|ABCA7|CSNK1E|SORL1|LRRTM3|SPON1|CASP3|TNF|EPHA4|IFNGR1|C330021F23RIK|ROCK2|APOE|IGF1|ROCK1|APP|EFNA1|PICALM|GSAP|CLU	regulation of amyloid-beta formation	31	ENR	REGULATION OF AMYLOID-BETA FORMATION%GOBP%GO:1902003	1.6368	0.0171	REGULATION OF AMYLOID-BETA FORMATION%GOBP%GO:1902003	FALSE	REGULATION OF AMYLOID-BETA FORMATION%GOBP%GO:1902003
1	0.5026	0.0847	1	HIF1A|SMC5|ACP5|DCLRE1B|DCTN1|RTEL1|SLX1B|NSMCE2|RCN3|PDGFRB|RAD51D|ERCC6|SLX4|ZFP830|CTNNB1|CORO1A|ADD1|TERF2|PIWIL4|DCLRE1C|XRCC4|ITGB1|IL6|ERBB4|CX3CL1|RP1|NOX4|MUC5AC|SLC17A7|BLM|ESRRB|RAB3D|SMG6|TPP1|TINF2|ADRB2|WRN|POT1A|ACD|AKR1B3|COL9A1|PINX1|RAC1|MRE11A|NBN|COL11A2|COL14A1|RAD50|COL2A1|PTHLH|VHL|CALB1|RPA1|HUS1|RPA2|PTH|FGF7|ABCA4|BRCA2|XRCC3|PDE6A|APC|HOMER1|RP1L1|CTGF|MINK1|CD34|GCNT2|…	anatomical structure homeostasis	295	ENR	ANATOMICAL STRUCTURE HOMEOSTASIS%GOBP%GO:0060249	1.6352	0	ANATOMICAL STRUCTURE HOMEOSTASIS%GOBP%GO:0060249	FALSE	ANATOMICAL STRUCTURE HOMEOSTASIS%GOBP%GO:0060249
0.9886	0.6058	0.0847	1	PAWR|STK39|ARL6IP5|TRP53|CHRNA3|SYT12|LRRK2|CHRNA6|CHRNA4|CNR1|TOR1A|TXN1|FBXO7|CXCL12|REG3B|FOXP1|HGF|PRKCB|DTNBP1|PTPN5|GABBR1|NAT8L|GNB2L1|ENDOG|SLC18A1|EPOR|PARK7|TRAP1|RGS2|HTR6|RAB3B|DRD3|PYCR1|AGT|PER2|GPR37L1|SYT1|OPRK1|SNCG|TNF|GPR37|PDE8A|SLC36A2|SYT7|SYT6|TACR2|SYT15|GDNF|SYT5|SYT3|SYT2|RTN4|FOXO3|NGB|ABCB1A|SYT17|HTR2A|HTR1B|HTR2C|HSPH1|KCNA2|HDAC6|PSEN1|OLFR1101|NOL3|OLFR150|PCP4|CRH…	regulation of response to drug	114	ENR	REGULATION OF RESPONSE TO DRUG%GOBP%GO:2001023	1.6354	0.0114	REGULATION OF RESPONSE TO DRUG%GOBP%GO:2001023	FALSE	REGULATION OF RESPONSE TO DRUG%GOBP%GO:2001023
0.9919	0.5656	0.0849	1	IGHV1-76|IGHG3|CD276|IGHV1-75|MSH2|BMI1|STAT5B|IGHV1-72|IGHV1-78|IGHV1-77|LEP|IGHV1-63|IGHV1-64|IGHV1-61|CDKN1A|IGHV6-5|IGHV6-6|IGHV6-3|MPL|IGHV6-4|IGHV1-67|IGHV1-66|BCL6|IGHV6-7|IGHV1-69|RASAL3|IGHV1-52|SOCS1|IGHV1-54|CCL2|IGHV1-53|IGHV1-50|SOCS5|IGHV1-59|IGHV1-56|CCL5|IGHV1-55|IGHV1-58|CORO1A|NCKAP1L|IGHV1-43|IGHV1-42|NFATC2|IGHV3-8|SH3KBP1|IGHV1-49|IGHV3-6|IGHV1-47|IGFBP2|IGHV3-1|IGHV3-4|IGHV3…	positive regulation of lymphocyte activation	390	ENR	POSITIVE REGULATION OF LYMPHOCYTE ACTIVATION%GOBP%GO:0051251	1.6349	0.0081	POSITIVE REGULATION OF LYMPHOCYTE ACTIVATION%GOBP%GO:0051251	FALSE	POSITIVE REGULATION OF LYMPHOCYTE ACTIVATION%GOBP%GO:0051251
0.9735	0.625	0.0859	1	SUCLG1|SOD2|ACSS2|PRDX4|CAT|ACSS1|GNE|NANP|DPEP1|MPO|DUOX1|TXNRD1|DUOX2|DHTKD1|OGDH|PCK2|HBB-BT|NCF1|PRDX6|UGT1A1|HBB-BH1|CYBA|PRDX2|PRDX3|AKR1B8|MTHFD1L|AKR1C6|ACO2|NPL|HBQ1A|PARK7|GNPDA1|NAGK|AMDHD2|NOX1|GNPDA2|FH1|PXDN|CS|HBB-BH2|HBB-BH0|AKR1B3|SDHAF2|CYBB|SULT1B1|ACO1|ABCC2|CYP1A1|CYP1A2|ALDH3A2|ADH7|AKR1A1|IDH3G|ADH1|HBQ1B|SUCLA2|IDH3A|HBB-Y|PCK1|HBA-A1|MDH1|MDH2|IDH3B|CBR4|SUCLG2|APOA4|ACLY…	antibiotic metabolic process	104	ENR	ANTIBIOTIC METABOLIC PROCESS%GOBP%GO:0016999	1.6335	0.0265	ANTIBIOTIC METABOLIC PROCESS%GOBP%GO:0016999	FALSE	ANTIBIOTIC METABOLIC PROCESS%GOBP%GO:0016999
0.9858	0.8315	0.0862	1	CCT7|CCT5|CCT4|TCP1|CCT6B|ACTB|CCT3|CCT8|CCT2	Folding of actin by CCT TriC	9	ENR	FOLDING OF ACTIN BY CCT TRIC%REACTOME DATABASE ID RELEASE 71%390450	1.6329	0.0142	FOLDING OF ACTIN BY CCT TRIC%REACTOME DATABASE ID RELEASE 71%390450	FALSE	FOLDING OF ACTIN BY CCT TRIC%REACTOME DATABASE ID RELEASE 71%390450
0.9806	0.649	0.0862	1	BLK|PIK3CG|PIK3CB|PIK3CD|INPPL1|BLNK|RAP1A|PIK3CA|HRAS|LAT|PTEN|ARAP3|ITK|SGK1|PDPK1|DAPP1|FGR|HCK|BTK|SYK|CYTH3|HSP90AA1|LYN|YES1|CYTH1|PLEKHA2|PLEKHA1|ARF5|LCK|RAC1|FYN|ARF6|ZAP70|ARF1|RHOA|SRC|CYTH2|PLCG1|PLCG2|ADAP1|PIK3R5|FOXO3|KRAS|PIK3R6|PIK3R1|PIK3R2|NRAS|PIK3R3|INPP5D	PID_PI3KCI_PATHWAY	49	ENR	PID_PI3KCI_PATHWAY%MSIGDB_C2%PID_PI3KCI_PATHWAY	1.6328	0.0194	PID_PI3KCI_PATHWAY%MSIGDB_C2%PID_PI3KCI_PATHWAY	FALSE	PID_PI3KCI_PATHWAY%MSIGDB_C2%PID_PI3KCI_PATHWAY
0.9916	0.6532	0.0864	1	GATA3|MYOCD|SMARCA4|ERCC2|IFNG|SKI|TXN1|EP300|HMGB2|CTNNB1|MMP8|DDRGK1|RB1|KLF4|TRIM6|NGF|EGF|CALM1|PLAUR|GTF2B|SIRT2|PARP1|PARK7|FAM129B|TGFB1|H1F0|TWIST1|BRD4|MYC|PAX6|FOXC1|ACD|NEUROD1|PITX2|ISL1|PINX1|TLR4|PPARG|LGALS9|ITGA2|HAND2|EDF1|PDX1|NME1|HES1|PARK2|HIPK3|HIPK1|TRIM28|IGF1|HIPK2|POU4F1|NIPBL|IRF4|TRAF6|POU4F2|WNT3A|MAU2|JAK2|MMP9	positive regulation of DNA binding	60	ENR	POSITIVE REGULATION OF DNA BINDING%GOBP%GO:0043388	1.6319	0.0084	POSITIVE REGULATION OF DNA BINDING%GOBP%GO:0043388	FALSE	POSITIVE REGULATION OF DNA BINDING%GOBP%GO:0043388
0.9888	0.8068	0.0864	1	IL6RA|MAVS|ADCYAP1|LPL|ALOX8|IFNG|TLR2|CCL5|EIF2AK2|CD74|CHIA1|HC|CSF1R|AGER|HMGB1|P2RY2|MBP|CD84|POSTN|RIPK2|IL18|IL1A|IL1B|IL6|MIF|SYK|PYCARD|HAVCR2|TRIM32|TICAM1|TLR3|LBP|MYD88|ADIPOQ|TWIST1|MAPK9|FFAR2|TLR9|TLR7|TLR4|EGR1|LGALS9|LRP1|AIF1|TIRAP|TSLP|TNF|ADORA2B|SELK|IL1RL1|WNT5A|IL4|FFAR3|HDAC1|IL7|APP|ADAM17|IL33|TRPV4|NOD2|MCOLN2|IL4RA|TICAM2	positive regulation of chemokine production	63	ENR	POSITIVE REGULATION OF CHEMOKINE PRODUCTION%GOBP%GO:0032722	1.6321	0.0112	POSITIVE REGULATION OF CHEMOKINE PRODUCTION%GOBP%GO:0032722	FALSE	POSITIVE REGULATION OF CHEMOKINE PRODUCTION%GOBP%GO:0032722
0.9965	0.6375	0.0865	1	NPPA|MAP2K1|PRKACB|AGT|PRKAR2B|CAMK4|CTF1|PIK3CG|LIF|PIK3CA|CREBBP|HRAS|PRKAR1B|AKT1|HAND1|HAND2|CSNK1A1|GATA4|NFATC2|PRKAR1A|MYH2|GSK3B|CALR|NFATC1|PPP3CA|MAPK14|PPP3CC|PPP3CB|RAF1|PRKAR2A|ACTA1|MEF2C|NFATC3|IGF1|HBEGF|MAPK8|NKX2-5|CAMK1|PIK3R1|CAMK1G|FGF2|FKBP1A|MAPK1|NFATC4|F2|EDN1|MAPK3	BIOCARTA_NFAT_PATHWAY	47	ENR	BIOCARTA_NFAT_PATHWAY%MSIGDB_C2%BIOCARTA_NFAT_PATHWAY	1.6321	0.0035	BIOCARTA_NFAT_PATHWAY%MSIGDB_C2%BIOCARTA_NFAT_PATHWAY	FALSE	BIOCARTA_NFAT_PATHWAY%MSIGDB_C2%BIOCARTA_NFAT_PATHWAY
0.9834	0.8156	0.0865	1	CCR7|IFI205|FZD5|HK1|ISL1|LILRA5|USP50|LPL|IFNAR1|NLRP1B|TLR4|NAIP5|MNDAL|IFNG|NLRP3|EGR1|TLR2|SMAD3|CASP8|CCL3|CASP4|P2RX7|TRIM16|AGER|HMGB4|HMGB1|CASP1|IFI204|CCR5|RIPK2|TYROBP|WNT5A|CCL19|PANX1|TLR8|NOD1|APP|PYCARD|MNDA|GSDMD|NLRP1A|HSPB1|NOD2|5730559C18RIK|MALT1|JAK2|NLRP2|AIM2	positive regulation of interleukin-1 beta production	48	ENR	POSITIVE REGULATION OF INTERLEUKIN-1 BETA PRODUCTION%GOBP%GO:0032731	1.6323	0.0166	POSITIVE REGULATION OF INTERLEUKIN-1 BETA PRODUCTION%GOBP%GO:0032731	FALSE	POSITIVE REGULATION OF INTERLEUKIN-1 BETA PRODUCTION%GOBP%GO:0032731
0.9813	0.7393	0.0871	1	SLC18A2|SNAP25|SYN3|CPLX1|SYN2|PPFIA4|PPFIA2|PPFIA1|STX1A|RAB3A|VAMP2|SYN1|SYT1|UNC13B	Serotonin Neurotransmitter Release Cycle	14	ENR	SEROTONIN NEUROTRANSMITTER RELEASE CYCLE%REACTOME%R-HSA-181429.2	1.6311	0.0187	SEROTONIN NEUROTRANSMITTER RELEASE CYCLE%REACTOME%R-HSA-181429.2	FALSE	SEROTONIN NEUROTRANSMITTER RELEASE CYCLE%REACTOME%R-HSA-181429.2
0.9969	0.5573	0.0872	1	IGHV1-76|IGHG3|CD276|IGHV1-75|MSH2|BMI1|STAT5B|IGHV1-72|IGHV1-78|IGHV1-77|LEP|IGHV1-63|IGHV1-64|IGHV1-61|CDKN1A|IGHV6-5|IGHV6-6|IGHV6-3|MPL|IGHV6-4|IGHV1-67|IGHV1-66|BCL6|IGHV6-7|IGHV1-69|RASAL3|IGHV1-52|SOCS1|IGHV1-54|STAP1|CCL2|IGHV1-53|IGHV1-50|SOCS5|IGHV1-59|IGHV1-56|CCL5|IGHV1-55|IGHV1-58|CORO1A|NCKAP1L|IGHV1-43|IGHV1-42|NFATC2|IGHV3-8|SH3KBP1|IGHV1-49|IGHV3-6|IGHV1-47|GAB2|IGFBP2|IGHV3-1|IG…	positive regulation of leukocyte activation	441	ENR	POSITIVE REGULATION OF LEUKOCYTE ACTIVATION%GOBP%GO:0002696	1.6308	0.0031	POSITIVE REGULATION OF LEUKOCYTE ACTIVATION%GOBP%GO:0002696	FALSE	POSITIVE REGULATION OF LEUKOCYTE ACTIVATION%GOBP%GO:0002696
0.9712	0.7443	0.088	1	NOV|MYF6|GAP43|ANXA1|FZD7|YAP1|MYOD1|CDKN1A|FZD9|TEC|BCL9|PKM|IFRD1|GATA4|DYSF|AKIRIN1|MAPK14|PTN|TARBP2|ERBB4|LARGE|IGSF10|GM7325|PTGFRN|TMEM8C|MSTN|GPX1|GJA1|DICER1|PAX7|LGR6|CFLAR|PLAU|BIN3|SOX15|WNT10B|CD9|SEPN1|WNT7A|MIR682|MIR489|IGF1|MUSTN1|KLF5|NACA|PLG|CD81|EZH2|MDK	tissue regeneration	49	ENR	TISSUE REGENERATION%GOBP%GO:0042246	1.6294	0.0288	TISSUE REGENERATION%GOBP%GO:0042246	FALSE	TISSUE REGENERATION%GOBP%GO:0042246
0.9779	0.8124	0.0881	1	APOB|FGR|PECAM1|MAPK14|PPP2R5D|PPP2R1A|PPP2CB|PTPN6|PPP2R5C|PTPN11|PPP2R5B|PPP2CA|PPP2R1B|PPP2R5A|PPP2R5E|PLA2G4A	Platelet sensitization by LDL	16	ENR	PLATELET SENSITIZATION BY LDL%REACTOME DATABASE ID RELEASE 71%432142	1.6295	0.0221	PLATELET SENSITIZATION BY LDL%REACTOME DATABASE ID RELEASE 71%432142	FALSE	PLATELET SENSITIZATION BY LDL%REACTOME DATABASE ID RELEASE 71%432142
0.9936	0.5599	0.0882	1	PCNT|MAPRE1|CEP250|TUBA1A|PRKAR2B|TUBA4A|CEP72|CC2D2A|TMEM67|C2CD3|DYNC1I2|CEP97|CEP162|DYNLL1|KIF24|TTBK2|CEP131|ACTR1A|TCTN3|FBF1|TCTN1|TUBB5|IQCB1|YWHAQ|B9D1|AHI1|CDK5RAP2|RPGRIP1L|CEP89|CEP83|MARK4|SCLT1|CEP57|PCM1|CCP110|DYNC1H1|PPP2R1A|NEK2|AKAP9|MKS1|FGFR1OP|CEP78|CEP76|CEP70|CEP135|CEP41|NEDD1|HAUS7|HAUS8|DCTN2|DCTN3|SSNA1|OFD1|HSP90AA1|CEP63|ALMS1|CEP152|HAUS3|HAUS4|HAUS5|SEPT2|HAUS6|SFI…	Anchoring of the basal body to the plasma membrane	90	ENR	ANCHORING OF THE BASAL BODY TO THE PLASMA MEMBRANE%REACTOME%R-HSA-5620912.2	1.629	0.0064	ANCHORING OF THE BASAL BODY TO THE PLASMA MEMBRANE%REACTOME%R-HSA-5620912.2	FALSE	ANCHORING OF THE BASAL BODY TO THE PLASMA MEMBRANE%REACTOME%R-HSA-5620912.2
0.9812	0.6915	0.0882	1	ARFIP2|PIP5K1A|ASAP1|PLD2|GBF1|AP2M1|KDELR1|ARF1|CLTB|RAC1|CYTH2|ARFGAP1|COPA|AP2A1|GGA3|GOSR2|USO1|CD4|CLTA	PID_ARF_3PATHWAY	19	ENR	PID_ARF_3PATHWAY%MSIGDB_C2%PID_ARF_3PATHWAY	1.6289	0.0188	PID_ARF_3PATHWAY%MSIGDB_C2%PID_ARF_3PATHWAY	FALSE	PID_ARF_3PATHWAY%MSIGDB_C2%PID_ARF_3PATHWAY
0.9705	0.6915	0.0882	1	ARFIP2|PIP5K1A|ASAP1|PLD2|GBF1|AP2M1|KDELR1|ARF1|CLTB|CYTH2|RAC1|ARFGAP1|COPA|GGA3|AP2A1|GOSR2|USO1|CD4|CLTA	Arf1 pathway	19	ENR	ARF1 PATHWAY%PATHWAY INTERACTION DATABASE NCI-NATURE CURATED DATA%ARF1 PATHWAY	1.6295	0.0295	ARF1 PATHWAY%PATHWAY INTERACTION DATABASE NCI-NATURE CURATED DATA%ARF1 PATHWAY	FALSE	ARF1 PATHWAY%PATHWAY INTERACTION DATABASE NCI-NATURE CURATED DATA%ARF1 PATHWAY
0.9923	0.5534	0.0886	1	TPH1|LIF|BMP2|CXCL10|IGFBP3|IL1B|IL7R|SPP1|PLAT|CBL|CSF2|PRDM1|EREG|GFPT2|WNT7A|PTPRR|DCBLD2|PPP1R15A|MAP3K1|TFPI|MMP9|JUP|GLRX|KLF4|SEMA3B|TRAF1|SATB1|NR0B2|ETV5|BIRC3|TNFRSF1B|EPHB2|ID2|SOX9|IRF8|CSF2RA|EVI5|AKT2|MAP4K1|ITGA2|CPE|ZFP639|VWA5A|MMP11|MMD|GYPC|EMP1|ADGRL4|ANO1|LAT2|TLR8|LAPTM5|CD37|WDR33|TMEM158|MMP10|PTGS2|ADAM17|GPRC5B|IL33|GPNMB|IL10RA|ABCB1A|PSMB8|DUSP6|HSD11B1|CBR4|PIGR|SERPI…	HALLMARK_KRAS_SIGNALING_UP	200	ENR	HALLMARK_KRAS_SIGNALING_UP%MSIGDB_C2%HALLMARK_KRAS_SIGNALING_UP	1.6281	0.0077	HALLMARK_KRAS_SIGNALING_UP%MSIGDB_C2%HALLMARK_KRAS_SIGNALING_UP	FALSE	HALLMARK_KRAS_SIGNALING_UP%MSIGDB_C2%HALLMARK_KRAS_SIGNALING_UP
0.9814	0.7414	0.0886	1	CAST|PRDX1|CAPNS1|CAPNS2|JUN|PRDX2|SOD2|FASL|CDC25B|CDC25A|CAPN1|GOLGA2|CDK5R1|APP|YWHAE|CDK5|FOXO3|LMNB1|BCL2L11|CDC25C|CAPN2	Deregulated CDK5 triggers multiple neurodegenerative pathways in Alzheimer's disease models	21	ENR	DEREGULATED CDK5 TRIGGERS MULTIPLE NEURODEGENERATIVE PATHWAYS IN ALZHEIMER'S DISEASE MODELS%REACTOME%R-HSA-8862803.2	1.6279	0.0186	DEREGULATED CDK5 TRIGGERS MULTIPLE NEURODEGENERATIVE PATHWAYS IN ALZHEIMER'S DISEASE MODELS%REACTOME%R-HSA-8862803.2	FALSE	DEREGULATED CDK5 TRIGGERS MULTIPLE NEURODEGENERATIVE PATHWAYS IN ALZHEIMER'S DISEASE MODELS%REACTOME%R-HSA-8862803.2
0.9886	0.5683	0.0887	1	MAP2K2|VTN|MAP2K1|MYOF|SH2D2A|BRAF|GAB1|VCL|MAP2K3|PIK3CA|FES|AKAP1|MAP2K6|NOS3|CTNNA1|GRB10|AKT1|NEDD4|ITGB3|CTNNB1|PTPN2|NCK2|PTPRJ|PDPK1|PRKCB|HGS|PRKCD|IQGAP1|MAPK14|RAF1|MAPK11|PRKCA|ROCK1|PXN|VEGFA|PTPN6|CBL|MAPK1|HSP90AA1|MAPK3|NCK1|FLT1|CAV1|KDR|PTK2|PRKACA|FYN|CAMKK2|PAK2|SHB|PTK2B|GRB2|FBXW11|ARF1|RHOA|SRC|HSP90AB1|PLCG1|ITGAV|PIK3R1|PTPN11|CDH5|MAPKAPK2|DNM2	Signaling events mediated by VEGFR1 and VEGFR2	64	ENR	SIGNALING EVENTS MEDIATED BY VEGFR1 AND VEGFR2%PATHWAY INTERACTION DATABASE NCI-NATURE CURATED DATA%SIGNALING EVENTS MEDIATED BY VEGFR1 AND VEGFR2	1.6281	0.0114	SIGNALING EVENTS MEDIATED BY VEGFR1 AND VEGFR2%PATHWAY INTERACTION DATABASE NCI-NATURE CURATED DATA%SIGNALING EVENTS MEDIATED BY VEGFR1 AND VEGFR2	FALSE	SIGNALING EVENTS MEDIATED BY VEGFR1 AND VEGFR2%PATHWAY INTERACTION DATABASE NCI-NATURE CURATED DATA%SIGNALING EVENTS MEDIATED BY VEGFR1 AND VEGFR2
0.9685	0.7655	0.0888	1	GNAL|GNG3|ADRB2|GNG4|GNG7|GNG8|PRKACB|ADCY2|ADCY7|PRKAR2B|PRKAR2A|GNG2|GNB5|PRKX|PRKACA|GNB1|GNB2|GNB4|GNB3|GNGT2|GNG12|GNG10	Beta2 adrenergic receptor signaling pathway	22	ENR	BETA2 ADRENERGIC RECEPTOR SIGNALING PATHWAY%PANTHER PATHWAY%P04378	1.6276	0.0315	BETA2 ADRENERGIC RECEPTOR SIGNALING PATHWAY%PANTHER PATHWAY%P04378	FALSE	BETA2 ADRENERGIC RECEPTOR SIGNALING PATHWAY%PANTHER PATHWAY%P04378
0.9984	0.5304	0.0893	1	DRD4|ZFP72|P4HB|PDE12|C1QBP|PGLYRP1|SMURF2|NOS2|HOXC4|SHH|CD74|CXCL1|BCL2L11|DHX58|FKBP6|HYAL3|ADAR|PPIB|HPN|CYBA|LY86|IL18|CIB1|PRKCA|MIF|TRIM21|SYK|PFN1|TBK1|PLAT|ACVR1B|AR|PARK7|LRSAM1|AURKA|ZCCHC3|IRG1|PTAFR|DDX60|KLK7|SP1|CEACAM1|EDNRB|OXTR|CCDC87|FAM170B|JUN|ZP3|VPS4A|AGO2|TFAP4|HSPA8|TOP2B|NR5A2|STOM|PUM2|TAF11|ZFP639|NUCKS1|PDE5A|P2RY1|TMPRSS2|PLCB1|APOE|HACD3|OXT|KPNA6|HDAC2|GAPDH|PRSS37…	positive regulation of multi-organism process	176	ENR	POSITIVE REGULATION OF MULTI-ORGANISM PROCESS%GOBP%GO:0043902	1.6267	0.0016	POSITIVE REGULATION OF MULTI-ORGANISM PROCESS%GOBP%GO:0043902	FALSE	POSITIVE REGULATION OF MULTI-ORGANISM PROCESS%GOBP%GO:0043902
0.9928	0.5125	0.0893	1	ACP5|LEPR|RCN3|PDGFRB|ERCC6|BMP8A|ZFP830|CTNNB1|GRHL1|CORO1A|EDN2|ADD1|PIWIL4|RHD|ITGB1|RHAG|SCD1|ERBB4|CD36|RP1|NOX4|MUC5AC|BTBD9|ESRRB|RAB3D|TPP1|ADRB2|AKR1B3|COL9A1|TNS2|FLCN|RAC1|PASK|COL11A2|ELOVL1|COL14A1|COL2A1|PTHLH|VHL|RPA1|PTH|CCKAR|FGF7|ABCA4|NTSR1|DBH|MC3R|HCRT|PDE6A|HOMER1|CDH1|TRPV1|RP1L1|PPARGC1A|CTGF|GBA|CD34|GCNT2|AVP|NOD2|HTR2A|FTO|ADCY6|ANKRD11|GIGYF2|CCDC154|SCX|CLDN1|PIK3CA|A…	multicellular organismal homeostasis	308	ENR	MULTICELLULAR ORGANISMAL HOMEOSTASIS%GOBP%GO:0048871	1.6269	0.0072	MULTICELLULAR ORGANISMAL HOMEOSTASIS%GOBP%GO:0048871	FALSE	MULTICELLULAR ORGANISMAL HOMEOSTASIS%GOBP%GO:0048871
0.9881	0.6831	0.0893	1	PLCD1|PLCD4|PRKCE|GNG2|GNB5|HRH1|PRKCI|GNB1|PLCZ1|PLCE1|GNB2|GNB4|GNB3|GNGT2|PRKCG|PLCB4|GNG10|GNG12|PLCB3|GNG3|PRKCB|GNG4|GNG7|PRKCD|GNG8|ITPR3|ITPR2|ITPR1|PLCB2|PLCB1|GNA14|PRKCA|PRKCQ|PRKCH|PLCG1|PLCG2|GNA11|GNAQ|PRKCZ	Histamine H1 receptor mediated signaling pathway	39	ENR	HISTAMINE H1 RECEPTOR MEDIATED SIGNALING PATHWAY%PANTHER PATHWAY%P04385	1.6266	0.0119	HISTAMINE H1 RECEPTOR MEDIATED SIGNALING PATHWAY%PANTHER PATHWAY%P04385	FALSE	HISTAMINE H1 RECEPTOR MEDIATED SIGNALING PATHWAY%PANTHER PATHWAY%P04385
0.9779	0.6649	0.0913	1	POT1A|ACD|TCP1|TERC|CCT6A|TNKS|ATR|CTNNB1|XRCC5|HMBOX1|ATM|CCT8|PARN|CCT7|DKC1|CCT4|MAP3K4|PKIB|NEK2|NEK7|PRKCQ|MAPKAPK5|CCT5|MAP2K7|MAPK15|MAPK1|FBXO4|AURKB|PNKP|CCT3|CCT2|MAPK3	positive regulation of telomere maintenance via telomerase	32	ENR	POSITIVE REGULATION OF TELOMERE MAINTENANCE VIA TELOMERASE%GOBP%GO:0032212	1.6243	0.0221	POSITIVE REGULATION OF TELOMERE MAINTENANCE VIA TELOMERASE%GOBP%GO:0032212	FALSE	POSITIVE REGULATION OF TELOMERE MAINTENANCE VIA TELOMERASE%GOBP%GO:0032212
0.9831	0.6484	0.0915	1	CPB2|ANXA1|PRKCE|ATP7A|MYOD1|ARFGEF1|BRAF|CLDN1|HRAS|APOH|F11R|CCL2|DMTN|STK24|DUOX1|DUOX2|PTPRJ|F7|HMGB1|REG3G|CXCR4|PTN|INSL3|PRDX2|ADRA2A|SELP|MIF|KANK1|CD36|IGF1R|FKBP1B|CD24A|SERPINE1|VEGFB|GRN|ENPP4|FOXC2|F12|PLEK|PDPN|TBXA2R|NTRK3|MYLK|OCM|TLR4|MTOR|CNTF|PPAP2B|SCARF1|SOX15|LRP1|CLDN4|SERPINF2|PTGER4|HOPX|WISP1|CAPN3|NFE2L2|ANO6|RREB1|NDEL1|F2R|REG3A|CLDN3|MIR675|HBEGF|XBP1|THBS1|HRG|RTN4|…	positive regulation of response to wounding	77	ENR	POSITIVE REGULATION OF RESPONSE TO WOUNDING%GOBP%GO:1903036	1.6235	0.0169	POSITIVE REGULATION OF RESPONSE TO WOUNDING%GOBP%GO:1903036	FALSE	POSITIVE REGULATION OF RESPONSE TO WOUNDING%GOBP%GO:1903036
0.9952	0.5633	0.0916	1	MAP2K2|VTN|MAP2K1|MYOF|SH2D2A|BRAF|GAB1|VCL|FES|PIK3CA|MAP2K3|MAP2K6|AKAP1|NOS3|CTNNA1|AKT1|GRB10|NEDD4|ITGB3|CTNNB1|PTPN2|NCK2|PTPRJ|PDPK1|PRKCB|HGS|PRKCD|IQGAP1|MAPK14|RAF1|MAPK11|PRKCA|ROCK1|VEGFA|PXN|PTPN6|CBL|HSP90AA1|MAPK1|PRKAB1|MAPK3|NCK1|FLT1|CAV1|KDR|PTK2|PRKAA2|PRKACA|FYN|CAMKK2|PRKAA1|PAK2|SHB|PTK2B|GRB2|PRKAG1|FBXW11|ARF1|RHOA|SRC|HSP90AB1|PLCG1|ITGAV|PIK3R1|PTPN11|CDH5|MAPKAPK2|DNM2	PID_VEGFR1_2_PATHWAY	68	ENR	PID_VEGFR1_2_PATHWAY%MSIGDB_C2%PID_VEGFR1_2_PATHWAY	1.6236	0.0048	PID_VEGFR1_2_PATHWAY%MSIGDB_C2%PID_VEGFR1_2_PATHWAY	FALSE	PID_VEGFR1_2_PATHWAY%MSIGDB_C2%PID_VEGFR1_2_PATHWAY
0.9829	0.6426	0.0916	1	SFN|SOS1|CCND1|CAMK4|GAB1|PIK3CA|YWHAB|HRAS|CREB1|EGR1|BAD|AKT1|CAMK2A|GRB2|GSK3B|PDPK1|NTRK1|PRKCD|TRPC3|TRPV1|SRC|AGAP2|NGF|SHC1|YWHAH|YWHAE|PLCG1|FOXO3|KRAS|PIK3R1|NRAS|YWHAG|YWHAZ|STAT5A	Trk receptor signaling mediated by PI3K and PLC-gamma	34	ENR	TRK RECEPTOR SIGNALING MEDIATED BY PI3K AND PLC-GAMMA%PATHWAY INTERACTION DATABASE NCI-NATURE CURATED DATA%TRK RECEPTOR SIGNALING MEDIATED BY PI3K AND PLC-GAMMA	1.6237	0.0171	TRK RECEPTOR SIGNALING MEDIATED BY PI3K AND PLC-GAMMA%PATHWAY INTERACTION DATABASE NCI-NATURE CURATED DATA%TRK RECEPTOR SIGNALING MEDIATED BY PI3K AND PLC-GAMMA	FALSE	TRK RECEPTOR SIGNALING MEDIATED BY PI3K AND PLC-GAMMA%PATHWAY INTERACTION DATABASE NCI-NATURE CURATED DATA%TRK RECEPTOR SIGNALING MEDIATED BY PI3K AND PLC-GAMMA
0.9827	0.6562	0.0918	1	FLRT3|SOS1|FLRT1|FLRT2|FGF9|UBC|BRAF|FGF18|GAB1|PIK3CA|HRAS|FGF10|FGF1|FGF4|FGF3|FRS2|FRS3|FGF20|PPP2CA|FGF23|FGF22|PPP2R1A|PPP2CB|SPRED1|SPRY2|SPRED2|PLCG1|CBL|MKNK1|FGF2|PIK3R1|FGF6|MAPK1|PTPN11|NRAS|FGFRL1|MAPK3	Signaling by FGFR1	37	ENR	SIGNALING BY FGFR1%REACTOME DATABASE ID RELEASE 71%5654736	1.6231	0.0173	SIGNALING BY FGFR1%REACTOME DATABASE ID RELEASE 71%5654736	FALSE	SIGNALING BY FGFR1%REACTOME DATABASE ID RELEASE 71%5654736
0.9749	0.6867	0.092	1	SOS1|FGF9|UBC|BRAF|FGF18|GAB1|PIK3CA|HRAS|FGF1|FGF4|FRS2|FRS3|FGF20|PPP2CA|FGF23|GALNT3|PPP2R1A|PPP2CB|SPRY2|PLCG1|FGF16|CBL|MKNK1|FGF2|PIK3R1|MAPK1|PTPN11|NRAS|MAPK3	Signaling by FGFR3	29	ENR	SIGNALING BY FGFR3%REACTOME%R-HSA-5654741.2	1.6222	0.0251	SIGNALING BY FGFR3%REACTOME%R-HSA-5654741.2	FALSE	SIGNALING BY FGFR3%REACTOME%R-HSA-5654741.2
0.9921	0.5551	0.0922	1	CDKN2A|PAWR|ARL6IP5|PERP|HTRA2|USP50|ASPH|DNAJA3|PIDD1|BBC3|NLRP1B|CASP16|PMAIP1|NEK5|BCL2L11|PPP2CA|RPS3|RNF7|SYK|PYCARD|CASP14|GNB2L1|WDR35|MEFV|NLRC4|ACVR1C|PRR7|IL24|SOX7|CRADD|TFAP4|NLRP3|PPARG|SMAD3|CCK|TNFSF10|APAF1|BAK1|BCL10|PPM1F|ARRB1|TNF|HIP1|NDUFA13|CYFIP2|RHOA|RPS27L|P2RX1|CTGF|APP|MEN1|NKX3-1|NLRP1A|WNT3A|MALT1|S100A9|S100A8|ALOX12|MTCH2|HIP1R|LGMN|IFT57|PDCD2|DAP|EIF2AK3|RET|MAP3K…	positive regulation of cysteine-type endopeptidase activity	141	ENR	POSITIVE REGULATION OF CYSTEINE-TYPE ENDOPEPTIDASE ACTIVITY%GOBP%GO:2001056	1.6223	0.0079	POSITIVE REGULATION OF CYSTEINE-TYPE ENDOPEPTIDASE ACTIVITY%GOBP%GO:2001056	FALSE	POSITIVE REGULATION OF CYSTEINE-TYPE ENDOPEPTIDASE ACTIVITY%GOBP%GO:2001056
0.9743	0.7883	0.0922	1	GJA4|GJB2|GJA8|GJB1|GJD4|GJD3|GJB4|AP2M1|GJB6|GJB5|TJP1|GJD2|GJC1|GJA10|MYO6|CLTA|DNM1|CLTC|GJB3|CLTB|GJA5|DAB2|GJA1|GJC2|DNM2|GJA3	Gap junction trafficking and regulation	26	ENR	GAP JUNCTION TRAFFICKING AND REGULATION%REACTOME%R-HSA-157858.1	1.6222	0.0257	GAP JUNCTION TRAFFICKING AND REGULATION%REACTOME%R-HSA-157858.1	FALSE	GAP JUNCTION TRAFFICKING AND REGULATION%REACTOME%R-HSA-157858.1
0.982	0.7336	0.0923	1	ABCG1|DLG1|BACE1|PSEN1|PSEN2|APOE|APH1A|NCSTN|CLN3|PSENEN|PRNP|ABCA7|ADAM10|LDLRAP1|NSG1|DYRK1A|DHCR24|TMCC2	amyloid precursor protein metabolic process	18	ENR	AMYLOID PRECURSOR PROTEIN METABOLIC PROCESS%GOBP%GO:0042982	1.6223	0.018	AMYLOID PRECURSOR PROTEIN METABOLIC PROCESS%GOBP%GO:0042982	FALSE	AMYLOID PRECURSOR PROTEIN METABOLIC PROCESS%GOBP%GO:0042982
0.9986	0.4714	0.0925	1	HIST2H2AA1|AMER1|HIST1H2BP|HIST1H2BM|CSNK2A2|HIST1H2AG|HIST1H2BB|ZRANB1|HIST1H2BH|KREMEN2|GNGT1|GNB1|HIST1H2AK|HIST1H2AH|SMURF2|PSME2|PSME1|CTNNB1|PPP2R5B|CLTC|GNG10|GNG3|GNG4|GNG7|WNT8B|ZNRF3|GNG8|WNT8A|PSMD9|PRKCA|TNRC6B|MOV10|GNAO1|SOST|SOX7|SOX6|CTBP1|CTBP2|WNT9A|GNG2|WNT9B|GNB5|RAC1|SFRP2|SFRP1|RSPO1|PSMB10|RSPO3|RSPO2|CSNK1E|WNT11|DKK4|TCF7|LRP6|CSNK1A1|LRP5|WIF1|DKK2|WNT7B|PDE6A|CBY1|WNT7A…	Signaling by WNT	280	ENR	SIGNALING BY WNT%REACTOME%R-HSA-195721.5	1.6213	0.0014	SIGNALING BY WNT%REACTOME%R-HSA-195721.5	FALSE	SIGNALING BY WNT%REACTOME%R-HSA-195721.5
0.9856	0.7849	0.0926	1	ADRB2|RMI1|ADRB1|LEP|SCT|TBL1XR1|PNPLA3|PPARG|BMP8A|SLC25A25|CCKAR|NMUR2|SORL1|BMP8B|GFRAL|PRLH|PCSK1N|VGF|CLIC5|MC4R|ADRB3|APPL2|APOE|TRPV1|OMA1|PPARGC1A|GDF3|UCP1|SGIP1|ACVR1C|TRPV4|GDF15|SCTR|GPR39	response to dietary excess	34	ENR	RESPONSE TO DIETARY EXCESS%GOBP%GO:0002021	1.6213	0.0144	RESPONSE TO DIETARY EXCESS%GOBP%GO:0002021	FALSE	RESPONSE TO DIETARY EXCESS%GOBP%GO:0002021
-0.9975	-0.6643	0.0929	0.65	TBX1|CX3CR1|GRID1|NLGN2|NLGN3|GNB1L|SHANK1|NR2E1|ATXN1|PTEN|PTCHD1|PCM1|NPAS4|DLG4|GNG8|IL1B|SLC6A4|SHANK2|BRINP1|AVPR1A|MECP2|OXTR|DVL1|EIF4EBP2|MKKS|CLN8|CIC|ULK4|TAAR5|SHANK3|DRD1|BBS4|CNTNAP2|MTOR|GRIN1|EN1|MAPK8IP2|CHD8|GRPR|TSC2|GRP|HTT|NRXN1|ATXN1L|SEPT5|OXT|UCN|AVP|NRXN2|KALRN|VPS13A|GAD1|CHRNB2	intraspecies interaction between organisms	53	ENR	INTRASPECIES INTERACTION BETWEEN ORGANISMS%GOBP%GO:0051703	-1.9222	0.0025	INTRASPECIES INTERACTION BETWEEN ORGANISMS%GOBP%GO:0051703	FALSE	INTRASPECIES INTERACTION BETWEEN ORGANISMS%GOBP%GO:0051703
0.98	0.5987	0.0931	1	MAP2K2|GSK3A|STAT5B|SOS1|SDCBP|PIK3CG|SHC2|HRAS|SOCS1|AKT1|RAPGEF1|ALOX5|CTNNB1|CRKL|HCLS1|PRKCB|VAV1|PRKCD|HCK|MAPK14|RAF1|RPS6KA1|BTK|SHC1|SYK|GNB2L1|ATF2|PTPN6|CBL|IL2RB|NFKBIA|CSF2RB2|MAPK1|LYN|SOX4|STAT5A|MAPK3|PLA2G4A|JUN|ELK1|PTK2B|SH2B2|GRB2|UNC119|GSK3B|BAX|IL5|STAT3|NFKB1|STAT1|JAK1|IL5RA|FOXO3|PIK3R1|PTPN11|PIK3R2|YWHAZ|JAK2|DNM2	IL5	59	ENR	IL5%NETPATH%IL5	1.6206	0.02	IL5%NETPATH%IL5	FALSE	IL5%NETPATH%IL5
0.9791	0.7655	0.0932	1	GNAL|GNG3|GNG4|GNG7|GNG8|PRKACB|ADCY2|ADCY7|PRKAR2B|PRKAR2A|GNG2|GNB5|PRKX|PRKACA|GNB1|GNB2|GNB4|GNB3|GNGT2|HRH2|GNG12|GNG10	Histamine H2 receptor mediated signaling pathway	22	ENR	HISTAMINE H2 RECEPTOR MEDIATED SIGNALING PATHWAY%PANTHER PATHWAY%P04386	1.6203	0.0209	HISTAMINE H2 RECEPTOR MEDIATED SIGNALING PATHWAY%PANTHER PATHWAY%P04386	FALSE	HISTAMINE H2 RECEPTOR MEDIATED SIGNALING PATHWAY%PANTHER PATHWAY%P04386
0.997	0.5118	0.0936	1	MSH2|STAT5B|SH2D1A|HK1|LEP|HMOX1|ERCC6|FES|BCL6|CCL2|SOCS5|CCL5|CXCL1|SEC14L1|HMGB1|GAB2|VAV1|FGR|ATG5|IL15|IL18|IL1B|BTK|IL2|IL6|MIF|IL7R|MMP12|PMS2|PYCARD|MLH1|WAS|CD47|PTPN6|CD24A|TICAM1|LYN|FER|STAT5A|CEACAM1|CCR7|TREX1|IGHM|RABGEF1|ADORA2B|PAXIP1|PPP3CB|WNT5A|FFAR3|CD55|CD22|PIK3R6|H2-M2|CD81|H2-Q6|TBX21|H2-K1|H2-Q7|H2-Q4|NOD2|HLX|H2-M1|H2-Q2|STXBP2|MALT1|GM8909|MILL1|H2-BL|H2-T10|H2-M10.3|F…	regulation of immune effector process	412	ENR	REGULATION OF IMMUNE EFFECTOR PROCESS%GOBP%GO:0002697	1.6196	0.003	REGULATION OF IMMUNE EFFECTOR PROCESS%GOBP%GO:0002697	FALSE	REGULATION OF IMMUNE EFFECTOR PROCESS%GOBP%GO:0002697
0.9857	0.65	0.0936	1	ACLY|ALOX12|ACSM3|ACACA|LPL|ALOX8|ACSS2|LIPC|OXSM|ACSS1|FASN|ELOVL4|ELOVL7|MLYCD|CD74|EDN2|SCD3|FAM213B|SCD2|ACSM2|LIAS|ACSM4|ACSM5|PLP1|SCD4|SCD1|FADS1|MYO5A|ASAH2|MIF|SPHK1|DECR2|OLAH|PLA2G4F|TECR|ABCD1|QK|ABCD3|MGST1|H2-KE6|PNPLA8|ACSBG1|PLA2G1B|ALOX12B|ACOT7|PTGDS|ELOVL1|ALOXE3|ACSL3|HNF1A|PTGES|ELOVL6|ACSF3|PECR|PTGS1|ACSM1|THNSL2|ELOVL2|ELOVL5|ACACB|PTGIS|HACD1|HACD2|HACD3|HACD4|PTGES3|MCAT…	fatty acid biosynthetic process	74	ENR	FATTY ACID BIOSYNTHETIC PROCESS%GOBP%GO:0006633	1.6195	0.0143	FATTY ACID BIOSYNTHETIC PROCESS%GOBP%GO:0006633	FALSE	FATTY ACID BIOSYNTHETIC PROCESS%GOBP%GO:0006633
0.9824	0.5605	0.0943	1	GRIP1|DRD4|CTNND1|DNM3|SNAP23|CPLX1|CPT1C|GPHN|PRKCI|ERBB2IP|SYNJ1|CACNG2|CACNG8|EFNB2|CACNG4|CACNG3|VPS35|DNM1|DLG3|ADAM22|AP2B1|CAMK2A|DLG4|STX4A|STX1B|FRRS1L|VAMP2|DRD5|EPS8|GRIPAP1|ARHGAP44|NPTXR|DLG1|RAB11A|CNIH3|AP2M1|NPTX2|CALY|FLOT2|CLSTN1|MYO6|SNAP47|SCRIB|PORCN|RAB8A|LRRC7|SHISA6|DLG2|NPTX1|CACNG7|SNAP25|GIT1|STX3|MX2|YWHAE|MX1|NSG1|EPS15|LGI1|KALRN|GRIP2|DNM2	regulation of postsynaptic membrane neurotransmitter receptor levels	62	ENR	REGULATION OF POSTSYNAPTIC MEMBRANE NEUROTRANSMITTER RECEPTOR LEVELS%GOBP%GO:0099072	1.6186	0.0176	REGULATION OF POSTSYNAPTIC MEMBRANE NEUROTRANSMITTER RECEPTOR LEVELS%GOBP%GO:0099072	FALSE	REGULATION OF POSTSYNAPTIC MEMBRANE NEUROTRANSMITTER RECEPTOR LEVELS%GOBP%GO:0099072
0.9971	0.5052	0.0946	1	CDKN2A|MYOCD|PRKAR2B|CDKN1A|SERPINB3D|HHEX|SPRED3|UCHL1|SOCS5|SOCS4|FBXO7|EPHA1|CBLB|SRCIN1|ADAR|HEXIM2|RASIP1|CDK5RAP1|SMCR8|H2AFY|DUSP19|GADD45A|UBASH3B|DUSP7|IL1B|DUSP5|DUSP26|1700021K19RIK|PRKCA|IL6|SPRED1|NPRL2|DUSP22|PTPN5|PYCARD|SPRED2|TIGAR|PTPN6|PTPN1|CBL|CSK|ABL1|GNAQ|LYN|DUSP9|SH2B3|INCA1|CEACAM1|FAM72A|CEP85|CBLC|SFRP2|CDKN1C|SFRP1|PRKRIP1|ACTB|GGNBP2|PLK1|FEM1A|SORL1|LRP6|PTK6|STK38|…	negative regulation of kinase activity	215	ENR	NEGATIVE REGULATION OF KINASE ACTIVITY%GOBP%GO:0033673	1.6176	0.0029	NEGATIVE REGULATION OF KINASE ACTIVITY%GOBP%GO:0033673	FALSE	NEGATIVE REGULATION OF KINASE ACTIVITY%GOBP%GO:0033673
0.9834	0.7344	0.0947	1	IGHV1-76|IGHG3|BMI1|IGHV1-75|IGHV1-72|IGHV1-78|SH2D1A|IGHV1-77|IGHV1-63|IGHV1-64|ADM|REG1|IGHV1-61|IGHV6-5|RGCC|IGHV6-6|IGHV6-3|IGHV6-4|IGHV1-67|PGLYRP1|IGHV1-66|IGHV6-7|IGHV1-69|IGHV1-52|IGHV1-54|C4A|CCL2|IGHV1-53|IGHV1-50|IGHV1-59|IGHV1-56|IGHV1-55|CXCL1|IGHV1-58|CXCL10|CXCL12|IGHV1-43|IGHV1-42|CXCL2|IGHV3-8|IGHV1-49|IGHV3-6|IGHV1-47|IGHV3-1|IGHV3-4|IGHV3-5|IGHV3-3|IGHV1-31|IGHV1-37|IGHV1-39|IG…	humoral immune response	312	ENR	HUMORAL IMMUNE RESPONSE%GOBP%GO:0006959	1.6177	0.0166	HUMORAL IMMUNE RESPONSE%GOBP%GO:0006959	FALSE	HUMORAL IMMUNE RESPONSE%GOBP%GO:0006959
0.978	0.6189	0.0947	1	NR1D2|MYF6|VAPA|PURA|GFRA1|TOB1|HERPUD1|PER1|AZIN1|H2-DMA|STBD1|CEBPB|RBPMS|QK|EIF4G2|PPP1R3C|TUBB4A|PIGF|IDI1|KLF9|NR1D1|NCKAP1|CRY1|SUMO3|CRY2|CLOCK|PER2|HSPA8|ARNTL|CLDN5|UGP2|BTG1|SUMO1|DNAJA1|ERC2|HIST1H2BN|PPP2CB|ZFR|ETV6|CBX3|SF3A3|GSTP2|GSTM3|G0S2|NCOA4|DAZAP2|UCP3|PSMA4|TAB2	Exercise-induced Circadian Regulation	49	ENR	EXERCISE-INDUCED CIRCADIAN REGULATION%WIKIPATHWAYS_20191210%WP544%MUS MUSCULUS	1.6179	0.022	EXERCISE-INDUCED CIRCADIAN REGULATION%WIKIPATHWAYS_20191210%WP544%MUS MUSCULUS	FALSE	EXERCISE-INDUCED CIRCADIAN REGULATION%WIKIPATHWAYS_20191210%WP544%MUS MUSCULUS
0.9821	0.7495	0.0948	1	SOS1|CDC37|UBC|EGF|SHC1|GAB1|PIK3CA|HRAS|PLCG1|CBL|PIK3R1|NRAS|HSP90AA1|EGFR	Signaling by Ligand-Responsive EGFR Variants in Cancer	14	ENR	SIGNALING BY LIGAND-RESPONSIVE EGFR VARIANTS IN CANCER%REACTOME DATABASE ID RELEASE 71%5637815	1.6179	0.0179	SIGNALING BY LIGAND-RESPONSIVE EGFR VARIANTS IN CANCER%REACTOME DATABASE ID RELEASE 71%5637815	FALSE	SIGNALING BY LIGAND-RESPONSIVE EGFR VARIANTS IN CANCER%REACTOME DATABASE ID RELEASE 71%5637815
0.9725	0.6807	0.0954	1	LDHD|INPP1|CEL|INPP5K|MT3|COMT|CYP4A32|DIO3|SYNJ1|TKFC|SLC6A3|HSD3B7|PTEN|FGF23|CYP4A31|SYNJ2|SORD|ADH5|AKR1B8|ADH4|AKR1C18|TOMT|NUDT3|MOXD1|MOXD2|DIO2|IMPA2|IMPA1|SULT1B1|SCARB1|HAO1|CYP46A1|NTSR1|INPP5J|DBH|MAOA|ADH7|CYP39A1|ADH1|INPP4B|OCRL|INPP5E|CYP27B1|CYP27A1|CYP7A1|AKR1D1|APOE|MTMR2|SULT1E1|TPI1|MTMR7|MIOX|SRD5A3|INPP5A|FAH|CYP4F18|INPP5B	organic hydroxy compound catabolic process	57	ENR	ORGANIC HYDROXY COMPOUND CATABOLIC PROCESS%GOBP%GO:1901616	1.6167	0.0275	ORGANIC HYDROXY COMPOUND CATABOLIC PROCESS%GOBP%GO:1901616	FALSE	ORGANIC HYDROXY COMPOUND CATABOLIC PROCESS%GOBP%GO:1901616
0.9971	0.4846	0.0957	1	MAP2K2|STAT5B|PKP4|MAP2K1|SLA|ANXA2|KHDRBS1|TUBA1A|FLNB|EVL|TUBA4A|ATP1A3|AHCY|TEC|PTPRA|LAT|TUBB5|CTNNB1|CRKL|TXNRD1|CLTC|ACP1|NFATC2|ADAM9|CBLB|GAB2|VAV1|SOS2|DOK1|UBASH3B|WIPF1|LDHA|LDHB|CD86|ATP1A1|ACTA1|CTLA4|ICOS|TRIM25|CEBPB|LNPEP|RASA1|WAS|PTPN6|CBL|PAK1|ARHGAP35|ABL1|GRAP|LYN|SH2B3|FER|STAT5A|VASP|ARHGEF7|EPHA3|PTTG1IP|PIK3AP1|RASGRP2|CABIN1|DYRK1B|NFATC1|ITPR1|PPP3CB|CARD11|VAV3|PRKCQ|V…	TCR	249	ENR	TCR%NETPATH%TCR	1.6162	0.0029	TCR%NETPATH%TCR	FALSE	TCR%NETPATH%TCR
-1	-0.5935	0.0958	0.704	YTHDC1|RBFOX3|RBM15B|SRSF3|RBM5|KHDRBS1|SRSF2|MYOD1|RBM25|PTBP1|MBNL1|RBM19|HNRNPL|SRSF1|CELF2|DYRK1A|THRAP3|SRSF10|RBM4|TRA2B|SRSF5|SRSF4|FMR1|RBM17|SART3|ZBTB7A|FXR1|RBM7|CELF6|CELF5|CELF4|CELF3|RBM24|RBMX|CELF1|RNPS1|RBM15|RBM11|DDX17|SRSF6|FXR2|CCDC55|RBM8A|GM12355|ZC3H10|HNRNPU|RBFOX2|DDX5|MALAT1|WTAP|MBNL3|MBNL2|SRRM4|SRSF9|MAGOH|B020018G12RIK|RBMXL1|RBM4B|4930595M18RIK|RBFOX1|REST|FAM172A|…	regulation of alternative mRNA splicing, via spliceosome	63	ENR	REGULATION OF ALTERNATIVE MRNA SPLICING, VIA SPLICEOSOME%GOBP%GO:0000381	-1.9109	0	REGULATION OF ALTERNATIVE MRNA SPLICING, VIA SPLICEOSOME%GOBP%GO:0000381	FALSE	REGULATION OF ALTERNATIVE MRNA SPLICING, VIA SPLICEOSOME%GOBP%GO:0000381
0.992	0.5709	0.096	1	MANF|TMEM259|BFAR|LRRK2|UBXN1|NUPR1|NFE2L1|SERINC3|PPP1R15B|TMBIM6|FCGR2B|TMEM67|EDEM2|UBQLN1|ERP29|EIF2AK3|SVIP|HERPUD1|PTPN2|HYOU1|NCK2|USP25|PDIA6|ERN1|USP19|ATF6|VIMP|UBAC2|SGTA|BAG6|ATXN3|AGR2|USP14|FICD|UBQLN2|DNAJC3|PTPN1|EDEM1|USP13|RNFT1|PARK7|TXNDC12|ERLEC1|CREBRF|SYVN1|BCL2L1|OPA1|COPS5|NCK1|DERL3|RNF183|CAV1|TMEM33|ATF6B|BOK|OS9|IKBKG|YOD1|GRINA|BAK1|CREB3L1|PDX1|BAX|UBE2G2|PARK2|SIRT…	regulation of response to endoplasmic reticulum stress	78	ENR	REGULATION OF RESPONSE TO ENDOPLASMIC RETICULUM STRESS%GOBP%GO:1905897	1.6157	0.008	REGULATION OF RESPONSE TO ENDOPLASMIC RETICULUM STRESS%GOBP%GO:1905897	FALSE	REGULATION OF RESPONSE TO ENDOPLASMIC RETICULUM STRESS%GOBP%GO:1905897
0.9905	0.5526	0.0962	1	SFN|SLA|ACACA|CDKN1A|PPP1CA|GNGT1|MAP2K3|YWHAB|HRAS|MAP2K6|UBE2D3|AKT1|CDKN1B|PDK1|CLTC|RPTOR|FGF22|AKT1S1|PRKCB|ADRBK1|ACTR2|RAF1|RPS6KA1|SLC2A1|PFN1|TRIB3|TBK1|ECSIT|MYD88|TNFRSF1A|PPP2R1B|MAPK10|NCK1|NFKBIB|RAC1|STAT2|ACTR3|SMAD2|CDK4|CDK2|CDK1|GRB2|PIKFYVE|ITPR2|PLCB1|IL4|VAV3|PLCG1|MKNK2|FGF6|PIK3R3|UBE2N|IRAK4|ADCY2|MAPKAP1|PIN1|PTEN|SQSTM1|CAB39L|CXCR4|DAPP1|PRKAR2A|FASL|THEM4|NGF|RPS6KA3|…	HALLMARK_PI3K_AKT_MTOR_SIGNALING	103	ENR	HALLMARK_PI3K_AKT_MTOR_SIGNALING%MSIGDB_C2%HALLMARK_PI3K_AKT_MTOR_SIGNALING	1.6152	0.0095	HALLMARK_PI3K_AKT_MTOR_SIGNALING%MSIGDB_C2%HALLMARK_PI3K_AKT_MTOR_SIGNALING	FALSE	HALLMARK_PI3K_AKT_MTOR_SIGNALING%MSIGDB_C2%HALLMARK_PI3K_AKT_MTOR_SIGNALING
0.9788	0.6827	0.0962	1	ATP2B4|LRRK2|GNAS|AKAP6|APLP1|DRD1|ADCY6|RYR2|GABPA|APP|ATF4|NR4A3|DRD5|NOS1|SIRT2|PDE4B|MAPK1|PDE4D|SLC9A1|ADIPOQ|MAPK3|DNM2	response to catecholamine	22	ENR	RESPONSE TO CATECHOLAMINE%GOBP%GO:0071869	1.6153	0.0212	RESPONSE TO CATECHOLAMINE%GOBP%GO:0071869	FALSE	RESPONSE TO CATECHOLAMINE%GOBP%GO:0071869
0.986	0.7821	0.0967	1	CCL2|CCL24|CCL3|CCL5|CTNNB1|CXCL1|CXCL10|CXCL12|CXCL2|CXCL16|HGF|HMGB1|ICAM1|IGFBP2|IGFBP3|IGFBP4|IGFBP5|IGFBP6|IGFBP7|IL15|IL18|IL1A|IL1B|IL2|IL6|MIF|MMP12|MMP13|MMP14|PGF|PLAT|TIMP2|SERPINE1|CCL4|ANG|CSF2|KITL|SERPINE2|TNFRSF1A|NRG1|EREG|AREG	Senescence_SASP	42	ENR	SENESCENCE_SASP	1.6145	0.014	SENESCENCE_SASP	FALSE	SENESCENCE_SASP
0.9785	0.7092	0.0968	1	CCR7|USP12|PAWR|LCK|USP46|RAB29|TESPA1|BTNL2|PRNP|TRAT1|PVRL2|ELF1|CYLD|ADA|PTPN2|LGALS3|BCL10|PTPRJ|CD300A|RPS3|CBLB|EZR|UBASH3A|BTN2A2|RELA|PTPN22|PRKD2|DUSP3|DUSP22|RC3H1|KCNN4|PTPN6|PHPT1|CD81|USP9X|CD160|THY1|MALT1|CD226	regulation of T cell receptor signaling pathway	39	ENR	REGULATION OF T CELL RECEPTOR SIGNALING PATHWAY%GOBP%GO:0050856	1.6141	0.0215	REGULATION OF T CELL RECEPTOR SIGNALING PATHWAY%GOBP%GO:0050856	FALSE	REGULATION OF T CELL RECEPTOR SIGNALING PATHWAY%GOBP%GO:0050856
0.9819	0.7818	0.0969	1	MKKS|GCG|MT3|PPARA|LEP|BBS4|MTOR|SNAI2|NPFF|BBS2|CCK|NENF|MED1|PRKCG|CYP27B1|TRIM24|GHSR|B230216G23RIK|PYY|UCN|KANK2|CARTPT|SNW1|NUCB2|OPRM1|GHRL	regulation of response to extracellular stimulus	26	ENR	REGULATION OF RESPONSE TO EXTRACELLULAR STIMULUS%GOBP%GO:0032104	1.6141	0.0181	REGULATION OF RESPONSE TO EXTRACELLULAR STIMULUS%GOBP%GO:0032104	FALSE	REGULATION OF RESPONSE TO EXTRACELLULAR STIMULUS%GOBP%GO:0032104
0.9754	0.6516	0.097	1	LRRK2|LILRA5|LEP|LPL|CCL2|CCL3|SPN|PTPRJ|AGER|HMGB1|IFNGR1|CYBA|IL18|SPON2|MIF|SYK|PYCARD|CD36|FRMD8|PTPRC|CCL4|TLR1|C1QTNF4|TICAM1|TLR3|MYD88|PF4|PTAFR|TNFRSF1A|CD14|TWIST1|CCR7|TNFRSF8|CYBB|SELK|WNT5A|HDAC1|APP|SASH3|THBS1|HDAC2|PIK3R1|CYP2J6|NOD2|CLU|MAVS|FZD5|PSEN1|CD2|DHX9|AKAP12|H2-T23|IFNG|FCER1G|TLR2|DDT|MMP8|CCR5|CD84|NCL|RIPK2|ARFGEF2|CCL19|NOD1|LY96|RIPK1|HAVCR2|DDX58|CCR2|LBP|NFATC4|F…	positive regulation of tumor necrosis factor production	97	ENR	POSITIVE REGULATION OF TUMOR NECROSIS FACTOR PRODUCTION%GOBP%GO:0032760	1.6138	0.0246	POSITIVE REGULATION OF TUMOR NECROSIS FACTOR PRODUCTION%GOBP%GO:0032760	FALSE	POSITIVE REGULATION OF TUMOR NECROSIS FACTOR PRODUCTION%GOBP%GO:0032760
0.9921	0.5684	0.0977	1	MAP2K2|STAT5B|MAP2K1|SOS1|CRK|PIK3CG|PIK3CB|PIK3CD|PIK3CA|ETS2|SOCS1|AKT1|CISH|EIF3B|CRKL|GAB2|ICAM1|VAV1|MAPK14|RAF1|NMI|IL2|SHC1|STAM2|SYK|IL2RG|RPS6KB1|GNB2L1|BCL2|TERT|STAM|PTPN6|MAPK8|IL2RA|CBL|IL2RB|YBX1|HSP90AA1|MAPK1|CHUK|LYN|ETS1|ITM2B|STAT5A|MAPK3|MAPK9|LCK|IRS1|IRS2|NR3C1|MTOR|IFNA1|FYN|CREB1|SHB|PTK2B|GRB2|CD53|PLCB1|RELA|STAT3|NFKB1|STAT1|JAK1|SOCS3|EIF4E|FOXO3|KRAS|MKNK1|PIK3R1|PIK3…	IL-2 Signaling Pathway	76	ENR	IL-2 SIGNALING PATHWAY%WIKIPATHWAYS_20191210%WP450%MUS MUSCULUS	1.6127	0.0079	IL-2 SIGNALING PATHWAY%WIKIPATHWAYS_20191210%WP450%MUS MUSCULUS	FALSE	IL-2 SIGNALING PATHWAY%WIKIPATHWAYS_20191210%WP450%MUS MUSCULUS
0.9724	0.7818	0.0978	1	MKKS|GCG|MT3|PPARA|LEP|BBS4|MTOR|SNAI2|NPFF|BBS2|CCK|NENF|MED1|PRKCG|CYP27B1|TRIM24|GHSR|B230216G23RIK|PYY|UCN|KANK2|CARTPT|SNW1|NUCB2|OPRM1|GHRL	regulation of response to nutrient levels	26	ENR	REGULATION OF RESPONSE TO NUTRIENT LEVELS%GOBP%GO:0032107	1.6127	0.0276	REGULATION OF RESPONSE TO NUTRIENT LEVELS%GOBP%GO:0032107	FALSE	REGULATION OF RESPONSE TO NUTRIENT LEVELS%GOBP%GO:0032107
0.9759	0.6657	0.0979	1	APOA4|LDLR|VLDLR|APOA5|PRKACB|ANGPTL4|AP2A2|SOAT1|LPL|P4HB|LIPG|LIPC|AP2A1|PCSK5|PCSK6|LIPA|SAR1B|ALB|PCSK9|NPC1|HDLBP|APOC4|CLTC|AP2B1|FGF21|AMN|APOB|LSR|CUBN|MBTPS1|MBTPS2|MTTP|MYLIP|ZDHHC8|LMF1|LMF2|NCEH1|GM6484|ABCG1|APOBR|AP2M1|APOF|PRKACA|NPC2|GPIHBP1|LCAT|ANGPTL3|CLTA|ABCA1|CREB3L3|SOAT2|FURIN|AP2S1|APOC2|APOE|APOC3|APOA2|CES3B|APOA1|APOC1|A2M|LDLRAP1|NR1H3|NR1H2	Lipoprotein metabolism	64	ENR	LIPOPROTEIN METABOLISM%REACTOME DATABASE ID RELEASE 71%174824	1.6124	0.0241	LIPOPROTEIN METABOLISM%REACTOME DATABASE ID RELEASE 71%174824	FALSE	LIPOPROTEIN METABOLISM%REACTOME DATABASE ID RELEASE 71%174824
0.975	0.7973	0.0983	1	MT2|MT3|AANAT|SOD3|ATP7A|SNCA|NFE2L1|AOC1|LCAT|PRNP|ATP7B|SORD|NFE2L2|DAXX|CYP27B1|AQP2|IL1A|AQP1|MT1|LOXL2|HSF1|MT4|PARK7|CP|SOD1	response to copper ion	25	ENR	RESPONSE TO COPPER ION%GOBP%GO:0046688	1.6118	0.025	RESPONSE TO COPPER ION%GOBP%GO:0046688	FALSE	RESPONSE TO COPPER ION%GOBP%GO:0046688
0.9633	0.7052	0.0984	1	INPP1|CEL|MT3|INPP5K|IMPA2|SYNJ1|IMPA1|SULT1B1|SCARB1|HAO1|TKFC|HSD3B7|PTEN|CYP46A1|NTSR1|INPP5J|ADH7|CYP39A1|SYNJ2|ADH1|SORD|INPP4B|OCRL|INPP5E|CYP27A1|CYP7A1|ADH5|AKR1D1|APOE|AKR1B8|ADH4|AKR1C18|MTMR2|SULT1E1|TPI1|MTMR7|NUDT3|MIOX|SRD5A3|INPP5A|INPP5B	alcohol catabolic process	41	ENR	ALCOHOL CATABOLIC PROCESS%GOBP%GO:0046164	1.6116	0.0367	ALCOHOL CATABOLIC PROCESS%GOBP%GO:0046164	FALSE	ALCOHOL CATABOLIC PROCESS%GOBP%GO:0046164
0.9719	0.6567	0.0986	1	MAP2K2|STAT5B|MAP2K1|PRKACB|SOS1|PIK3CA|PRKACA|HRAS|CISH|GRB2|PIM1|GAB2|IRF8|RAF1|IKBKB|CSF2RA|SHC1|STAT3|SYK|STAT1|CCL12|KRAS|PIK3R1|CSF2RB2|CSF2|PTPN11|MAPK1|NRAS|FOS|LYN|OSM|YWHAZ|INPP5D|JAK2|STAT5A|MAPK3	PID_GMCSF_PATHWAY	36	ENR	PID_GMCSF_PATHWAY%MSIGDB_C2%PID_GMCSF_PATHWAY	1.6112	0.0281	PID_GMCSF_PATHWAY%MSIGDB_C2%PID_GMCSF_PATHWAY	FALSE	PID_GMCSF_PATHWAY%MSIGDB_C2%PID_GMCSF_PATHWAY
0.983	0.6118	0.0993	1	SFN|RAB11A|PRKAB2|PRKAG3|PRKAG2|SNAP23|RALA|C2CD5|EXOC3|STXBP3|EXOC4|TBC1D1|EXOC5|RAC1|RAB10|EXOC6|RAB13|EXOC1|RALGAPB|KIF3B|EXOC2|EXOC8|ASPSCR1|PRKAA2|EXOC7|YWHAB|RAB4A|AKT1|RAB8A|MYH9|TBC1D4|PRKAG1|STX4A|MYO5A|MYO1C|LNPEP|RHOQ|YWHAH|KIF3A|YWHAE|VAMP2|KIFAP3|AKT2|PRKAB1|SLC2A4|YWHAG|YWHAZ|RAB14	Translocation of SLC2A4 (GLUT4) to the plasma membrane	48	ENR	TRANSLOCATION OF SLC2A4 (GLUT4) TO THE PLASMA MEMBRANE%REACTOME DATABASE ID RELEASE 71%1445148	1.6103	0.017	TRANSLOCATION OF SLC2A4 (GLUT4) TO THE PLASMA MEMBRANE%REACTOME DATABASE ID RELEASE 71%1445148	FALSE	TRANSLOCATION OF SLC2A4 (GLUT4) TO THE PLASMA MEMBRANE%REACTOME DATABASE ID RELEASE 71%1445148
0.9708	0.7493	0.0994	1	STX5A|CAML|HMOX1|ASNA1|VAPA|WRB|SGTA|BAG6|OTOF|STX1A|UBL4|GET4|APP|VAMP2|PRNP|EMD|SERP1|SEC61G|SEC61B	Insertion of tail-anchored proteins into the endoplasmic reticulum membrane	19	ENR	INSERTION OF TAIL-ANCHORED PROTEINS INTO THE ENDOPLASMIC RETICULUM MEMBRANE%REACTOME DATABASE ID RELEASE 71%9609523	1.6096	0.0292	INSERTION OF TAIL-ANCHORED PROTEINS INTO THE ENDOPLASMIC RETICULUM MEMBRANE%REACTOME DATABASE ID RELEASE 71%9609523	FALSE	INSERTION OF TAIL-ANCHORED PROTEINS INTO THE ENDOPLASMIC RETICULUM MEMBRANE%REACTOME DATABASE ID RELEASE 71%9609523
0.9987	0.4531	0.0996	1	HIF1A|SLC9A6|SLC9A7|FAM132B|TRP53|ATP1A3|BDKRB2|HMOX1|PRKCE|ADM|SLC24A5|SLC24A4|ATOX1|TMEM175|CCL2|PRNP|CCL3|HEXB|CCL5|SLC4A10|CXCL1|EDN2|CXCL10|CXCL2|FTL1|CAR7|IL1B|IL2|PRKCA|EDNRA|TRPC6|CX3CL1|EDN3|CD24A|EPOR|RAP1GDS1|HFE2|GNA15|ABL1|ATP6V0A1|SLC9A1|XK|SLC9A3|NOX1|CCR7|ADRB2|OXTR|NPFF|NMB|IBTK|TM9SF4|CCKAR|NMUR2|LRP1|ATP1A4|LRP6|PLN|NTSR1|HCRT|PLCB4|PDE6A|PLCB3|GPR4|PDE6B|NPSR1|ITPR3|ITPR2|TNNI…	cellular cation homeostasis	621	ENR	CELLULAR CATION HOMEOSTASIS%GOBP%GO:0030003	1.6097	0.0013	CELLULAR CATION HOMEOSTASIS%GOBP%GO:0030003	FALSE	CELLULAR CATION HOMEOSTASIS%GOBP%GO:0030003
0.9819	0.6986	0.0996	1	ADRB2|TAS2R108|CHRNA4|MAN1A2|NDUFS4|TLX3|PBX3|CCBE1|CHST11|ZFAND5|GAA|RAB3A|DACH1|MAN2A1|MAFB|STK40|MAPK8IP3|FUT8|NDST1|TCF15|FLT4|SEPN1|TNNC1|ADH5|JAG2|HOXA5|EDNRA|NDN|KDM6A|TRAF4|ECEL1|MECP2|YWHAZ|EDN1	respiratory gaseous exchange	34	ENR	RESPIRATORY GASEOUS EXCHANGE%GOBP%GO:0007585	1.6096	0.0181	RESPIRATORY GASEOUS EXCHANGE%GOBP%GO:0007585	FALSE	RESPIRATORY GASEOUS EXCHANGE%GOBP%GO:0007585
0.9676	0.7068	0.0996	1	HIF1A|MET|LTBP1|ATP6AP2|LUM|CREB1|SMAD3|SMAD4|SERPINB7|ITGB8|WNT11|SERPINF2|LRRC32|FURIN|FOXP3|TYROBP|LAPTM4B|ITGB6|HSP90AB1|CD2AP|CD46|CD34|CX3CL1|THBS1|XCL1|PTGS2|GATA6|ATF2|ITGAV|CD24A|CD200|CDH3|TGFB2|IL13	regulation of transforming growth factor beta production	34	ENR	REGULATION OF TRANSFORMING GROWTH FACTOR BETA PRODUCTION%GOBP%GO:0071634	1.6099	0.0324	REGULATION OF TRANSFORMING GROWTH FACTOR BETA PRODUCTION%GOBP%GO:0071634	FALSE	REGULATION OF TRANSFORMING GROWTH FACTOR BETA PRODUCTION%GOBP%GO:0071634

## Sheet: 1
EnrichmentMap::Colouring (1_Oligos.GseaPreranked)	EnrichmentMap::ES (1_Oligos.GseaPreranked)	EnrichmentMap::fdr_qvalue (1_Oligos.GseaPreranked)	EnrichmentMap::fwer_qvalue (1_Oligos.GseaPreranked)	EnrichmentMap::Genes	EnrichmentMap::GS_DESCR	EnrichmentMap::gs_size	EnrichmentMap::GS_Type	EnrichmentMap::Name	EnrichmentMap::NES (1_Oligos.GseaPreranked)	EnrichmentMap::pvalue (1_Oligos.GseaPreranked)	name	selected	shared name
[truncated: 503 more rows]

## Sheet: 2
EnrichmentMap::Colouring (2_Neurons.GseaPreranked)	EnrichmentMap::ES (2_Neurons.GseaPreranked)	EnrichmentMap::fdr_qvalue (2_Neurons.GseaPreranked)	EnrichmentMap::fwer_qvalue (2_Neurons.GseaPreranked)	EnrichmentMap::Genes	EnrichmentMap::GS_DESCR	EnrichmentMap::gs_size	EnrichmentMap::GS_Type	EnrichmentMap::Name	EnrichmentMap::NES (2_Neurons.GseaPreranked)	EnrichmentMap::pvalue (2_Neurons.GseaPreranked)	name	selected	shared name
[truncated: 625 more rows]

[truncated: 20 more sheets: 3, 4, 5, 6, 7, 8, 9, 10, 11, 12, 13, 14, 15, 16, 17, 18, 19, 20, 21, 22]
